# Supplementary material for: Quantitative proteomic Analysis Reveals up-regulation of caveolin-1 in FOXP3-overexpressed human gastric cancer cells
Source: Sci Rep. 2017 Oct 31;7:14460. doi: 10.1038/s41598-017-14453-2 (PMC5663943; doi:10.1038/s41598-017-14453-2)
Supplement: Supplementary file 2 — Supplementary Tables 1-4 [file 41598_2017_14453_MOESM2_ESM.xlsx]

## Sheet: Supplementary table 1
Supplementary table 1. 3978 total identified proteingroups.
Protein IDs	Majority protein IDs	Uniprot id	Entrz id	Gene symbol	Protein names	Peptide counts (all)	Peptide counts (razor+unique)	Peptide counts (unique)	Fasta headers	Number of proteins	Peptides	Razor + unique peptides	Unique peptides	Peptides										Razor + unique peptides										Unique peptides										Sequence coverage [%]	Unique + razor sequence coverage [%]	Unique sequence coverage [%]	Mol. weight [kDa]	Sequence length	Sequence lengths
														Peptides AF1	Peptides AF2	Peptides AF3	Peptides AF4	Peptides AF5	Peptides ANC1	Peptides ANC2	Peptides ANC3	Peptides ANC4	Peptides ANC5	Razor + unique peptides AF1	Razor + unique peptides AF2	Razor + unique peptides AF3	Razor + unique peptides AF4	Razor + unique peptides AF5	Razor + unique peptides ANC1	Razor + unique peptides ANC2	Razor + unique peptides ANC3	Razor + unique peptides ANC4	Razor + unique peptides ANC5	Unique peptides AF1	Unique peptides AF2	Unique peptides AF3	Unique peptides AF4	Unique peptides AF5	Unique peptides ANC1	Unique peptides ANC2	Unique peptides ANC3	Unique peptides ANC4	Unique peptides ANC5
IPI00218609;IPI00643664;IPI00000001;IPI00641873;IPI00553038;IPI00645009	IPI00218609;IPI00643664;IPI00000001;IPI00641873	O95793-2	6780	STAU1	STAU1 Is	7;7;7;6;1;1	7;7;7;6;1;1	6;6;6;5;1;1	>IPI:IPI00218609.2|SWISS-PROT:O95793-2|TREMBL:B3KRE0|ENSEMBL:ENSP00000323443;ENSP00000345425;ENSP00000353604;ENSP00000360870|REFSEQ:NP_004593;NP_059346;NP_059348|VEGA:OTTHUMP00000031234;OTTHUMP00000031235;OTTHUMP00000031236 Tax_Id=9606 Gene_Symbol=STAU1 Is	6	7	7	6	3	1	1	4	3	1	0	1	2	1	3	1	1	4	3	1	0	1	2	1	2	1	1	3	2	0	0	0	1	1	21.6	21.6	20	54.933	496	496;502;577;494;129;199
IPI00000005;IPI00000006;IPI00741763;IPI00423570;IPI00423568;IPI00979370;IPI01026223;IPI01026118	IPI00000005;IPI00000006;IPI00741763;IPI00423570;IPI00423568	P01111	4893	NRAS	NRAS GTPase NRas	7;5;4;4;4;1;1;1	7;5;4;4;4;1;1;1	7;5;4;4;4;1;1;1	>IPI:IPI00000005.1|SWISS-PROT:P01111|TREMBL:Q5U091|ENSEMBL:ENSP00000358548|REFSEQ:NP_002515|VEGA:OTTHUMP00000013879 Tax_Id=9606 Gene_Symbol=NRAS GTPase NRas;>IPI:IPI00000006.1|SWISS-PROT:P01112-1|ENSEMBL:ENSP00000309845;ENSP00000380723;ENSP00000407586|REFS	8	7	7	7	4	4	3	2	3	5	5	5	3	3	4	4	3	2	3	5	5	5	3	3	4	4	3	2	3	5	5	5	3	3	58.2	58.2	58.2	21.229	189	189;189;170;188;189;37;43;75
IPI00219543;IPI00946908;IPI00000030;IPI00219544;IPI00946763;IPI00947369;IPI01026441;IPI00219690;IPI00014980	IPI00219543;IPI00946908;IPI00000030;IPI00219544;IPI00946763	Q14738-2	5528	PPP2R5D	PPP2R5D Isoform Delta-2 of Serine/threonine-protein phosphatase 2A 56 kDa regulatory subunit delta isoform	14;14;14;12;12;4;1;1;1	14;14;14;12;12;4;1;1;1	9;9;9;7;8;2;0;0;0	>IPI:IPI00219543.1|SWISS-PROT:Q14738-2|ENSEMBL:ENSP00000377669|REFSEQ:NP_851307|H-INV:HIT000030196|VEGA:OTTHUMP00000216863 Tax_Id=9606 Gene_Symbol=PPP2R5D Isoform Delta-2 of Serine/threonine-protein phosphatase 2A 56 kDa regulatory subunit delta isoform;>I	9	14	14	9	7	7	8	6	6	8	8	7	9	8	7	7	8	6	6	8	8	7	9	8	4	3	4	2	3	6	5	4	6	4	33.5	33.5	20.9	66.18	570	570;594;602;496;584;155;71;494;497
IPI00974249;IPI00000051	IPI00974249;IPI00000051	E5RGS4	5201	PFDN1	PFDN1 Uncharacterized protein	4;4	4;4	4;4	>IPI:IPI00974249.1|TREMBL:E5RGS4|ENSEMBL:ENSP00000428707|VEGA:OTTHUMP00000224379 Tax_Id=9606 Gene_Symbol=PFDN1 Uncharacterized protein;>IPI:IPI00000051.4|SWISS-PROT:O60925|ENSEMBL:ENSP00000261813|REFSEQ:NP_002613|H-INV:HIT000258903|VEGA:OTTHUMP00000159560	2	4	4	4	2	3	2	2	2	3	0	1	1	1	2	3	2	2	2	3	0	1	1	1	2	3	2	2	2	3	0	1	1	1	44.4	44.4	44.4	13.466	117	117;122
IPI00000075	IPI00000075	P01137	7040	TGFB1	TGFB1 Transforming growth factor beta-1	1	1	1	>IPI:IPI00000075.3|SWISS-PROT:P01137|TREMBL:B2C8Z3;Q49IK8;Q49IL8;Q5PY19;Q671U8;Q671V1;Q7Z487;Q7Z488;Q86YU2|ENSEMBL:ENSP00000221930|REFSEQ:NP_000651|H-INV:HIT000029365 Tax_Id=9606 Gene_Symbol=TGFB1 Transforming growth factor beta-1	1	1	1	1	0	0	0	0	0	1	0	0	0	0	0	0	0	0	0	1	0	0	0	0	0	0	0	0	0	1	0	0	0	0	4.9	4.9	4.9	44.341	390	390
IPI00000105;IPI00910019	IPI00000105;IPI00910019	Q14764	9961	MVP	MVP Major vault protein	18;15	18;15	18;15	>IPI:IPI00000105.4|SWISS-PROT:Q14764|TREMBL:B4DDR2;B4DXN0|ENSEMBL:ENSP00000349977;ENSP00000378760|REFSEQ:NP_005106;NP_059447|VEGA:OTTHUMP00000045913 Tax_Id=9606 Gene_Symbol=MVP Major vault protein;>IPI:IPI00910019.3|TREMBL:B4DP93;E9PHL5 Tax_Id=9606 Gene_Sy	2	18	18	18	5	4	6	8	8	6	7	5	4	3	5	4	6	8	8	6	7	5	4	3	5	4	6	8	8	6	7	5	4	3	28	28	28	99.326	893	893;790
IPI00220722;IPI00220721;IPI00000149;IPI00305242;IPI00220726;IPI00927011;IPI00927151;IPI00927317;IPI00220724;IPI00220723;IPI00073318;IPI00220725	IPI00220722;IPI00220721;IPI00000149;IPI00305242;IPI00220726;IPI00927011;IPI00927151;IPI00927317;IPI00220724;IPI00220723;IPI00073318;IPI00220725	Q14790-3	841	CASP8	CASP8 Isoform 3 of Caspase-8	4;4;4;4;4;3;3;3;3;3;3;3	4;4;4;4;4;3;3;3;3;3;3;3	4;4;4;4;4;3;3;3;3;3;3;3	>IPI:IPI00220722.1|SWISS-PROT:Q14790-3|TREMBL:B6CGU5|ENSEMBL:ENSP00000264274;ENSP00000394434|VEGA:OTTHUMP00000206554 Tax_Id=9606 Gene_Symbol=CASP8 Isoform 3 of Caspase-8;>IPI:IPI00220721.1|SWISS-PROT:Q14790-2|ENSEMBL:ENSP00000325722;ENSP00000376091|REFSEQ:	12	4	4	4	1	1	0	1	1	1	0	1	0	2	1	1	0	1	1	1	0	1	0	2	1	1	0	1	1	1	0	1	0	2	13.4	13.4	13.4	45.928	395	395;464;479;496;538;116;124;198;220;235;276;278
IPI00410360;IPI00000162;IPI01026533;IPI01026414	IPI00410360;IPI00000162	Q8NEJ9-2	25983	NGDN	NGDN Isoform 2 of Neuroguidin	3;3;1;1	3;3;1;1	3;3;1;1	>IPI:IPI00410360.3|SWISS-PROT:Q8NEJ9-2|ENSEMBL:ENSP00000380340|REFSEQ:NP_056329 Tax_Id=9606 Gene_Symbol=NGDN Isoform 2 of Neuroguidin;>IPI:IPI00000162.5|SWISS-PROT:Q8NEJ9-1|ENSEMBL:ENSP00000386134|REFSEQ:NP_001036100|H-INV:HIT000041153 Tax_Id=9606 Gene_Sym	4	3	3	3	2	0	0	0	1	1	1	1	1	1	2	0	0	0	1	1	1	1	1	1	2	0	0	0	1	1	1	1	1	1	13.8	13.8	13.8	35.25	311	311;315;142;263
IPI00000163;IPI00549924;IPI00179328;IPI00643624	IPI00000163;IPI00549924;IPI00179328	Q9UBT7-3	8727	CTNNAL1	CTNNAL1 Isoform 3 of Alpha-catulin	4;4;4;1	4;4;4;1	4;4;4;1	>IPI:IPI00000163.6|SWISS-PROT:Q9UBT7-3|TREMBL:Q5JTQ9|ENSEMBL:ENSP00000323351;ENSP00000363722|VEGA:OTTHUMP00000021874 Tax_Id=9606 Gene_Symbol=CTNNAL1 Isoform 3 of Alpha-catulin;>IPI:IPI00549924.1|SWISS-PROT:Q9UBT7-2|ENSEMBL:ENSP00000363723|VEGA:OTTHUMP00000	4	4	4	4	2	1	1	1	1	2	0	1	1	2	2	1	1	1	1	2	0	1	1	2	2	1	1	1	1	2	0	1	1	2	10.2	10.2	10.2	72.615	650	650;718;734;183
IPI00852894;IPI00853051;IPI00000171;IPI00644685;IPI00788225;IPI00016152;IPI00963831;IPI00168008;IPI00945219;IPI00164935;IPI00477806	IPI00852894;IPI00853051;IPI00000171;IPI00644685;IPI00788225;IPI00016152;IPI00963831;IPI00168008;IPI00945219;IPI00164935;IPI00477806	A8MWR6	81628	TSC22D4	TSC22D4 cDNA FLJ57331, highly similar to TSC22 domain family protein 4	2;2;2;1;1;1;1;1;1;1;1	1;1;1;0;0;0;0;0;0;0;0	1;1;1;0;0;0;0;0;0;0;0	>IPI:IPI00852894.1|TREMBL:A8MWR6|ENSEMBL:ENSP00000377560|VEGA:OTTHUMP00000196702 Tax_Id=9606 Gene_Symbol=TSC22D4 cDNA FLJ57331, highly similar to TSC22 domain family protein 4;>IPI:IPI00853051.1|ENSEMBL:ENSP00000388168|VEGA:OTTHUMP00000196704 Tax_Id=9606 G	11	2	1	1	1	1	2	1	1	2	1	2	1	1	1	1	1	1	1	1	0	1	1	1	1	1	1	1	1	1	0	1	1	1	13.5	7.7	7.7	16.685	156	156;211;395;110;122;134;179;200;229;756;780
IPI00963819;IPI00893763;IPI00396594;IPI00929604;IPI00000184	IPI00963819;IPI00893763;IPI00396594;IPI00929604;IPI00000184	NA	60592	SCOC	SCOC 9 kDa protein	1;1;1;1;1	1;1;1;1;1	1;1;1;1;1	>IPI:IPI00963819.1|ENSEMBL:ENSP00000421355;ENSP00000424605;ENSP00000426810|VEGA:OTTHUMP00000220123;OTTHUMP00000220124;OTTHUMP00000220125 Tax_Id=9606 Gene_Symbol=SCOC 9 kDa protein;>IPI:IPI00893763.1|SWISS-PROT:Q9UIL1-3|REFSEQ:NP_001147107 Tax_Id=9606 Gene_	5	1	1	1	1	0	1	1	1	0	0	0	1	0	1	0	1	1	1	0	0	0	1	0	1	0	1	1	1	0	0	0	1	0	22	22	22	9.3544	82	82;121;122;158;159
IPI00983214;IPI00981672;IPI00979839;IPI00979139;IPI00000190;IPI00978459;IPI00657752;IPI00975882;IPI00977561	IPI00983214;IPI00981672;IPI00979839;IPI00979139;IPI00000190;IPI00978459;IPI00657752	E9PJK1	975	CD81	CD81 Uncharacterized protein	3;3;3;3;3;3;3;1;1	3;3;3;3;3;3;3;1;1	3;3;3;3;3;3;3;1;1	>IPI:IPI00983214.1|TREMBL:E9PJK1|ENSEMBL:ENSP00000431780;ENSP00000437242|VEGA:OTTHUMP00000229004;OTTHUMP00000229358 Tax_Id=9606 Gene_Symbol=CD81 Uncharacterized protein;>IPI:IPI00981672.1|TREMBL:E9PRJ8|ENSEMBL:ENSP00000432249|VEGA:OTTHUMP00000229008 Tax_Id	9	3	3	3	2	0	0	1	0	3	3	2	1	3	2	0	0	1	0	3	3	2	1	3	2	0	0	1	0	3	3	2	1	3	35.8	35.8	35.8	17.963	165	165;209;221;225;236;242;274;93;148
IPI00748258;IPI00218622;IPI00000192;IPI00218620;IPI00218624;IPI00218621;IPI00217930;IPI00218618;IPI00218619;IPI00977070;IPI00218617;IPI00444149;IPI00903283	IPI00748258;IPI00218622;IPI00000192;IPI00218620;IPI00218624;IPI00218621;IPI00217930;IPI00218618;IPI00218619;IPI00977070	P18583-2	6651	SON	SON Isoform A of Protein SON	14;14;14;14;14;13;13;13;13;7;6;3;2	14;14;14;14;14;13;13;13;13;7;6;3;2	14;14;14;14;14;13;13;13;13;7;6;3;2	>IPI:IPI00748258.3|SWISS-PROT:P18583-2|ENSEMBL:ENSP00000400985|H-INV:HIT000078627|VEGA:OTTHUMP00000198934 Tax_Id=9606 Gene_Symbol=SON Isoform A of Protein SON;>IPI:IPI00218622.2|SWISS-PROT:P18583-7 Tax_Id=9606 Gene_Symbol=SON Isoform G of Protein SON;>IPI:	13	14	14	14	7	8	5	7	7	5	8	10	6	6	7	8	5	7	7	5	8	10	6	6	7	8	5	7	7	5	8	10	6	6	12.1	12.1	12.1	232.3	2140	2140;2386;2426;2459;2466;2108;2282;2303;2325;1446;699;454;579
IPI00000335	IPI00000335	Q9BX68	84681	HINT2	HINT2 Histidine triad nucleotide-binding protein 2, mitochondrial	3	3	3	>IPI:IPI00000335.1|SWISS-PROT:Q9BX68|TREMBL:Q53HJ8;Q8WYJ5|ENSEMBL:ENSP00000259667|REFSEQ:NP_115982|H-INV:HIT000053231|VEGA:OTTHUMP00000021363 Tax_Id=9606 Gene_Symbol=HINT2 Histidine triad nucleotide-binding protein 2, mitochondrial	1	3	3	3	0	1	2	1	1	1	1	2	1	1	0	1	2	1	1	1	1	2	1	1	0	1	2	1	1	1	1	2	1	1	31.3	31.3	31.3	17.162	163	163
IPI00020484;IPI00000398;IPI00908380;IPI00900282;IPI00855788;IPI00789679;IPI00793551	IPI00020484;IPI00000398;IPI00908380;IPI00900282;IPI00855788;IPI00789679;IPI00793551	Q9BXS6-2	51203	NUSAP1	NUSAP1 Isoform 2 of Nucleolar and spindle-associated protein 1	5;5;4;4;4;4;4	5;5;4;4;4;4;4	5;5;4;4;4;4;4	>IPI:IPI00020484.4|SWISS-PROT:Q9BXS6-2|ENSEMBL:ENSP00000400746|REFSEQ:NP_060924|H-INV:HIT000330599 Tax_Id=9606 Gene_Symbol=NUSAP1 Isoform 2 of Nucleolar and spindle-associated protein 1;>IPI:IPI00000398.2|SWISS-PROT:Q9BXS6-1|TREMBL:A8K4B4|ENSEMBL:ENSP00000	7	5	5	5	0	1	2	1	1	0	2	3	1	2	0	1	2	1	1	0	2	3	1	2	0	1	2	1	1	0	2	3	1	2	15.9	15.9	15.9	49.323	440	440;441;378;402;425;439;440
IPI00640037;IPI00000494	IPI00640037;IPI00000494	B3KTM6;Q5T7N0;Q8WYP1	6125	SNORD21;RPL5	SNORD21	14;14	14;14	14;14	>IPI:IPI00640037.2|TREMBL:B3KTM6;Q5T7N0;Q8WYP1|ENSEMBL:ENSP00000359338;ENSP00000409706|VEGA:OTTHUMP00000036094 Tax_Id=9606 Gene_Symbol=SNORD21;RPL5 cDNA FLJ38496 fis, clone FELIV1000137, highly similar to 60S RIBOSOMAL PROTEIN L5;>IPI:IPI00000494.6|SWISS-P	2	14	14	14	11	9	12	9	10	13	10	11	11	11	11	9	12	9	10	13	10	11	11	11	11	9	12	9	10	13	10	11	11	11	49.8	49.8	49.8	28.044	247	247;297
IPI00000606;IPI00514593	IPI00000606;IPI00514593	O95801	7268	TTC4	TTC4 Tetratricopeptide repeat protein 4	5;5	5;5	5;5	>IPI:IPI00000606.5|SWISS-PROT:O95801|ENSEMBL:ENSP00000360329|REFSEQ:NP_004614|H-INV:HIT000330342|VEGA:OTTHUMP00000011556 Tax_Id=9606 Gene_Symbol=TTC4 Tetratricopeptide repeat protein 4;>IPI:IPI00514593.1|TREMBL:Q5TA95|ENSEMBL:ENSP00000360332|VEGA:OTTHUMP00	2	5	5	5	1	0	0	0	2	1	0	1	2	0	1	0	0	0	2	1	0	1	2	0	1	0	0	0	2	1	0	1	2	0	15.5	15.5	15.5	44.678	387	387;398
IPI00000643;IPI01013106;IPI00657974	IPI00000643;IPI01013106	O95816	9532	BAG2	BAG2 BAG family molecular chaperone regulator 2	12;11;5	12;11;5	12;11;5	>IPI:IPI00000643.1|SWISS-PROT:O95816|TREMBL:B3KM36;B3KN59|ENSEMBL:ENSP00000359727|REFSEQ:NP_004273|H-INV:HIT000291510|VEGA:OTTHUMP00000016668 Tax_Id=9606 Gene_Symbol=BAG2 BAG family molecular chaperone regulator 2;>IPI:IPI01013106.1|TREMBL:B4DXE2|ENSEMBL:E	3	12	12	12	8	7	9	7	7	10	12	8	8	8	8	7	9	7	7	10	12	8	8	8	8	7	9	7	7	10	12	8	8	8	59.7	59.7	59.7	23.772	211	211;178;108
IPI00607787;IPI00000684;IPI00217816;IPI00646967	IPI00607787;IPI00000684;IPI00217816;IPI00646967	Q16222-3	6675	UAP1	UAP1 Isoform 3 of UDP-N-acetylhexosamine pyrophosphorylase	16;16;15;9	16;16;15;9	15;15;14;8	>IPI:IPI00607787.1|SWISS-PROT:Q16222-3|ENSEMBL:ENSP00000356901|VEGA:OTTHUMP00000032327 Tax_Id=9606 Gene_Symbol=UAP1 Isoform 3 of UDP-N-acetylhexosamine pyrophosphorylase;>IPI:IPI00000684.4|SWISS-PROT:Q16222-1|ENSEMBL:ENSP00000271469;ENSP00000356902|VEGA:OT	4	16	16	15	6	8	8	6	7	7	5	4	6	2	6	8	8	6	7	7	5	4	6	2	6	7	8	5	6	7	4	3	5	2	37	37	34.5	58.681	521	521;522;505;220
IPI00967990;IPI00964272;IPI00000685;IPI00964080	IPI00967990;IPI00964272;IPI00000685	D6R9G1	1022	CDK7	CDK7 Uncharacterized protein	3;3;3;1	3;3;3;1	3;3;3;1	>IPI:IPI00967990.1|TREMBL:D6R9G1|ENSEMBL:ENSP00000422121|VEGA:OTTHUMP00000222032 Tax_Id=9606 Gene_Symbol=CDK7 Uncharacterized protein;>IPI:IPI00964272.1|TREMBL:D6RAD4|ENSEMBL:ENSP00000422737|VEGA:OTTHUMP00000222033 Tax_Id=9606 Gene_Symbol=CDK7 Uncharacteri	4	3	3	3	1	2	2	1	3	1	1	1	1	1	1	2	2	1	3	1	1	1	1	1	1	2	2	1	3	1	1	1	1	1	16.6	16.6	16.6	28.502	253	253;309;346;149
IPI00000686	IPI00000686	Q9Y4C8	9904	RBM19	RBM19 Probable RNA-binding protein 19	1	1	1	>IPI:IPI00000686.3|SWISS-PROT:Q9Y4C8|TREMBL:A8K5X9|ENSEMBL:ENSP00000261741;ENSP00000376344;ENSP00000442053|REFSEQ:NP_001140170;NP_001140171;NP_057280|H-INV:HIT000000407 Tax_Id=9606 Gene_Symbol=RBM19 Probable RNA-binding protein 19	1	1	1	1	0	0	0	0	0	0	1	0	0	0	0	0	0	0	0	0	1	0	0	0	0	0	0	0	0	0	1	0	0	0	1.7	1.7	1.7	107.33	960	960
IPI00157908;IPI00000690;IPI00300018;IPI00976931;IPI00910786;IPI01015707	IPI00157908;IPI00000690;IPI00300018;IPI00976931	O95831-3	9131	AIFM1	AIFM1 Isoform 3 of Apoptosis-inducing factor 1, mitochondrial	14;14;10;9;4;4	14;14;10;9;4;4	14;14;10;9;4;4	>IPI:IPI00157908.4|SWISS-PROT:O95831-3|TREMBL:Q5RZ99;Q5RZA0|ENSEMBL:ENSP00000315122|REFSEQ:NP_665811|H-INV:HIT000339879|VEGA:OTTHUMP00000024008 Tax_Id=9606 Gene_Symbol=AIFM1 Isoform 3 of Apoptosis-inducing factor 1, mitochondrial;>IPI:IPI00000690.1|SWISS-P	6	14	14	14	8	9	9	11	8	13	11	11	10	10	8	9	9	11	8	13	11	11	10	10	8	9	9	11	8	13	11	11	10	10	31.7	31.7	31.7	66.294	609	609;613;326;274;237;324
IPI00000692;IPI00644062	IPI00000692;IPI00644062	O95833	9022	CLIC3	CLIC3 Chloride intracellular channel protein 3	8;6	8;6	8;6	>IPI:IPI00000692.2|SWISS-PROT:O95833|TREMBL:Q6FGP1|ENSEMBL:ENSP00000419378|REFSEQ:NP_004660|H-INV:HIT000032985|VEGA:OTTHUMP00000022630 Tax_Id=9606 Gene_Symbol=CLIC3 Chloride intracellular channel protein 3;>IPI:IPI00644062.1|TREMBL:Q5SQ17|ENSEMBL:ENSP00000	2	8	8	8	3	7	6	6	6	2	4	3	4	5	3	7	6	6	6	2	4	3	4	5	3	7	6	6	6	2	4	3	4	5	51.7	51.7	51.7	26.648	236	236;167
IPI00000695	IPI00000695	O95837	9630	GNA14	GNA14 Guanine nucleotide-binding protein subunit alpha-14	5	4	2	>IPI:IPI00000695.1|SWISS-PROT:O95837|TREMBL:B1ALW3|ENSEMBL:ENSP00000365807|REFSEQ:NP_004288|H-INV:HIT000050926|VEGA:OTTHUMP00000021515 Tax_Id=9606 Gene_Symbol=GNA14 Guanine nucleotide-binding protein subunit alpha-14	1	5	4	2	1	2	1	1	0	3	2	2	2	3	1	1	0	1	0	2	1	1	1	2	0	0	0	0	0	1	1	0	0	1	15.2	13	4.5	41.57	355	355
IPI00219504;IPI01015293;IPI00219505;IPI00000728;IPI01023011;IPI00165116;IPI01022718;IPI01022030;IPI01022847	IPI00219504;IPI01015293;IPI00219505;IPI00000728	Q9Y4E8-2	9958	USP15	USP15 Isoform 2 of Ubiquitin carboxyl-terminal hydrolase 15	13;13;13;13;4;4;4;3;1	13;13;13;13;4;4;4;3;1	12;12;12;12;4;4;4;3;1	>IPI:IPI00219504.1|SWISS-PROT:Q9Y4E8-2|TREMBL:Q2NL66|ENSEMBL:ENSP00000258123|REFSEQ:NP_006304 Tax_Id=9606 Gene_Symbol=USP15 Isoform 2 of Ubiquitin carboxyl-terminal hydrolase 15;>IPI:IPI01015293.1|SWISS-PROT:Q9Y4E8-3 Tax_Id=9606 Gene_Symbol=USP15 Isoform 3	9	13	13	12	2	5	3	4	3	2	3	5	3	2	2	5	3	4	3	2	3	5	3	2	2	4	3	4	3	2	3	5	3	2	21.1	21.1	20.1	109.3	952	952;956;956;981;175;235;240;140;106
IPI00000760;IPI00646524;IPI00645821;IPI00797462;IPI00647695	IPI00000760;IPI00646524;IPI00645821;IPI00797462;IPI00647695	O95865	23564	NA	NA	4;2;2;2;2	4;2;2;2;2	4;2;2;2;2	>IPI:IPI00000760.1|SWISS-PROT:O95865|ENSEMBL:ENSP00000364943;ENSP00000364945;ENSP00000364949;ENSP00000372901;ENSP00000382935;ENSP00000382936;ENSP00000389552;ENSP00000391632;ENSP00000391833;ENSP00000395372;ENSP00000399023;ENSP00000399357;ENSP00000402594;ENS	5	4	4	4	1	0	1	0	0	1	2	4	3	1	1	0	1	0	0	1	2	4	3	1	1	0	1	0	0	1	2	4	3	1	18.2	18.2	18.2	29.644	285	285;225;226;236;282
IPI00215824;IPI01017933;IPI00000783;IPI00893032;IPI00552984;IPI00922248	IPI00215824;IPI01017933;IPI00000783;IPI00893032;IPI00552984	P28062-2	5696	NA	NA	10;10;10;8;8;1	10;10;10;8;8;1	10;10;10;8;8;1	>IPI:IPI00215824.1|SWISS-PROT:P28062-2|TREMBL:Q6FHU0|ENSEMBL:ENSP00000364015;ENSP00000372725;ENSP00000392693;ENSP00000397057;ENSP00000407539;ENSP00000408825;ENSP00000412618;ENSP00000414731|REFSEQ:NP_004150|VEGA:OTTHUMP00000014891;OTTHUMP00000029421;OTTHUMP	6	10	10	10	2	6	5	5	4	4	1	4	5	3	2	6	5	5	4	4	1	4	5	3	2	6	5	5	4	4	1	4	5	3	42.3	42.3	42.3	29.769	272	272;276;276;252;252;155
IPI00216053;IPI00000784;IPI00394659;IPI00216052;IPI00746421;IPI00216054;IPI00216051;IPI01011776;IPI00967981;IPI00964921;IPI00967652;IPI00968000;IPI00964067;IPI00966195;IPI00966827;IPI00970984;IPI00968216;IPI00969463;IPI00966491;IPI00215666;IPI00909329;IPI01015483;IPI00289092;IPI00964670;IPI00219255;IPI01018184;IPI00219254;IPI00747318;IPI00555797;IPI00398406	IPI00216053;IPI00000784;IPI00394659;IPI00216052;IPI00746421;IPI00216054;IPI00216051;IPI01011776	Q14814-4	4209	MEF2D	MEF2D Isoform MEF2DA0 of Myocyte-specific enhancer factor 2D	4;4;3;3;3;3;3;2;1;1;1;1;1;1;1;1;1;1;1;1;1;1;1;1;1;1;1;1;1;1	4;4;3;3;3;3;3;2;1;1;1;1;1;1;1;1;1;1;1;1;1;1;1;1;1;1;1;1;1;1	4;4;3;3;3;3;3;2;1;1;1;1;1;1;1;1;1;1;1;1;1;1;1;1;1;1;1;1;1;1	>IPI:IPI00216053.1|SWISS-PROT:Q14814-4|ENSEMBL:ENSP00000353803;ENSP00000357223|VEGA:OTTHUMP00000031852 Tax_Id=9606 Gene_Symbol=MEF2D Isoform MEF2DA0 of Myocyte-specific enhancer factor 2D;>IPI:IPI00000784.1|SWISS-PROT:Q14814-1|TREMBL:Q4LE66|ENSEMBL:ENSP000	30	4	4	4	0	0	2	0	0	0	0	1	1	2	0	0	2	0	0	0	0	1	1	2	0	0	2	0	0	0	0	1	1	2	10.9	10.9	10.9	55.113	514	514;521;468;475;510;513;520;139;87;98;120;126;129;227;242;393;399;417;433;441;463;473;473;483;495;497;497;499;506;507
IPI01015769;IPI00893456;IPI00170899;IPI00894395;IPI00000787;IPI00893267;IPI00796431	IPI01015769;IPI00893456;IPI00170899;IPI00894395;IPI00000787;IPI00893267;IPI00796431	A2ACR1	5698	PSMB9	PSMB9 Prote	2;2;2;2;2;1;1	2;2;2;2;2;1;1	2;2;2;2;2;1;1	>IPI:IPI01015769.1|TREMBL:A2ACR1|ENSEMBL:ENSP00000378739;ENSP00000382305;ENSP00000382516;ENSP00000401221;ENSP00000404847|VEGA:OTTHUMP00000178622;OTTHUMP00000193524;OTTHUMP00000193928;OTTHUMP00000195561;OTTHUMP00000195785 Tax_Id=9606 Gene_Symbol=PSMB9 Prote	7	2	2	2	0	1	0	1	0	2	1	1	0	0	0	1	0	1	0	2	1	1	0	0	0	1	0	1	0	2	1	1	0	0	11.2	11.2	11.2	20.96	196	196;196;209;219;219;131;131
IPI00000792;IPI00647366;IPI00641565;IPI00642016;IPI00645425	IPI00000792;IPI00647366;IPI00641565;IPI00642016	Q08257	1429	CRYZ	CRYZ Quinone oxidoreductase	14;12;11;10;6	14;12;11;10;6	14;12;11;10;6	>IPI:IPI00000792.1|SWISS-PROT:Q08257|ENSEMBL:ENSP00000339399;ENSP00000399805|REFSEQ:NP_001123514;NP_001880|H-INV:HIT000274634|VEGA:OTTHUMP00000011194 Tax_Id=9606 Gene_Symbol=CRYZ Quinone oxidoreductase;>IPI:IPI00647366.1|TREMBL:A6NN60|ENSEMBL:ENSP000003599	5	14	14	14	7	10	10	10	8	7	7	9	9	9	7	10	10	10	8	7	7	9	9	9	7	10	10	10	8	7	7	9	9	9	58.4	58.4	58.4	35.206	329	329;295;243;206;192
IPI00000811	IPI00000811	P28072	5694	PSMB6	PSMB6 Proteasome subunit beta type-6	4	4	4	>IPI:IPI00000811.2|SWISS-PROT:P28072|TREMBL:Q6IAT9|ENSEMBL:ENSP00000270586|REFSEQ:NP_002789|H-INV:HIT000284778|VEGA:OTTHUMP00000115982 Tax_Id=9606 Gene_Symbol=PSMB6 Proteasome subunit beta type-6	1	4	4	4	3	3	3	3	3	2	4	2	3	3	3	3	3	3	3	2	4	2	3	3	3	3	3	3	3	2	4	2	3	3	16.7	16.7	16.7	25.357	239	239
IPI00000816;IPI00974544;IPI00792761;IPI00086909;IPI00903243	IPI00000816;IPI00974544	P62258-1	7531	YWHAE	YWHAE Isoform 1 of 14-3-3 protein epsilon	20;16;8;8;2	20;16;8;8;2	17;14;7;8;2	>IPI:IPI00000816.1|SWISS-PROT:P62258-1|ENSEMBL:ENSP00000264335|REFSEQ:NP_006752|H-INV:HIT000048658|VEGA:OTTHUMP00000166035 Tax_Id=9606 Gene_Symbol=YWHAE Isoform 1 of 14-3-3 protein epsilon;>IPI:IPI00974544.1|SWISS-PROT:P62258-2|TREMBL:B4DJF2;B7ZA86|ENSEMBL	5	20	20	17	16	16	16	17	16	18	14	16	15	16	16	16	16	17	16	18	14	16	15	16	14	13	13	14	13	15	12	13	13	14	72.5	72.5	62.7	29.174	255	255;233;139;263;118
IPI00980261;IPI00000821	IPI00980261;IPI00000821	E9PI14	54948	MRPL16	MRPL16 Uncharacterized protein	2;2	2;2	2;2	>IPI:IPI00980261.1|TREMBL:E9PI14|ENSEMBL:ENSP00000436592|VEGA:OTTHUMP00000236017 Tax_Id=9606 Gene_Symbol=MRPL16 Uncharacterized protein;>IPI:IPI00000821.2|SWISS-PROT:Q9NX20|ENSEMBL:ENSP00000300151|REFSEQ:NP_060310|H-INV:HIT000002215|VEGA:OTTHUMP00000235889	2	2	2	2	2	2	1	2	1	1	1	2	1	0	2	2	1	2	1	1	1	2	1	0	2	2	1	2	1	1	1	2	1	0	31.4	31.4	31.4	9.5822	86	86;251
IPI01012026;IPI00000846;IPI00455210;IPI00445286;IPI01013311	IPI01012026;IPI00000846;IPI00455210	F5H2G1	1108	CHD4	CHD4 Uncharacterized protein	45;45;45;6;1	45;45;45;6;1	34;34;34;0;1	>IPI:IPI01012026.1|TREMBL:F5H2G1|ENSEMBL:ENSP00000438578 Tax_Id=9606 Gene_Symbol=CHD4 Uncharacterized protein;>IPI:IPI00000846.2|SWISS-PROT:Q14839-1|TREMBL:B3KY63;F5GWX5;Q05CG6|ENSEMBL:ENSP00000349508;ENSP00000440542|REFSEQ:NP_001264|H-INV:HIT000324254|VEG	5	45	45	34	16	17	18	20	19	19	23	15	22	19	16	17	18	20	19	19	23	15	22	19	11	9	12	11	12	13	15	11	16	14	32.8	32.8	25.5	215.31	1886	1886;1912;1940;808;354
IPI00000856;IPI00913848;IPI00383500;IPI01025386;IPI01025609;IPI01025993;IPI01024906;IPI01025497;IPI01025304;IPI00220602;IPI00383562;IPI00643475;IPI00304754	IPI00000856;IPI00913848;IPI00383500;IPI01025386	Q96AC1-1	10979	FERMT2	FERMT2 Isoform 1 of Fermitin family homolog 2	29;29;26;25;6;5;4;4;1;1;1;1;1	29;29;26;25;6;5;4;4;1;1;1;1;1	29;29;26;25;6;5;4;4;1;1;1;1;1	>IPI:IPI00000856.7|SWISS-PROT:Q96AC1-1|ENSEMBL:ENSP00000340391;ENSP00000378993|REFSEQ:NP_006823|H-INV:HIT000079759|VEGA:OTTHUMP00000179004;OTTHUMP00000179005 Tax_Id=9606 Gene_Symbol=FERMT2 Isoform 1 of Fermitin family homolog 2;>IPI:IPI00913848.1|TREMBL:A8	13	29	29	29	15	18	14	16	16	14	11	16	11	12	15	18	14	16	16	14	11	16	11	12	15	18	14	16	16	14	11	16	11	12	54.7	54.7	54.7	77.86	680	680;687;633;640;133;153;133;155;65;420;495;555;677
IPI00922214;IPI00941607;IPI00000858;IPI00642023;IPI00946182;IPI01009325;IPI00941723;IPI00921016	IPI00922214;IPI00941607;IPI00000858;IPI00642023;IPI00946182;IPI01009325;IPI00941723;IPI00921016	A2ABK2;B7Z6T4	7936	NA	NA	4;4;4;3;3;3;3;2	4;4;4;3;3;3;3;2	4;4;4;3;3;3;3;2	>IPI:IPI00922214.1|TREMBL:A2ABK2;B7Z6T4|ENSEMBL:ENSP00000393794;ENSP00000397565;ENSP00000407630;ENSP00000409269;ENSP00000409389;ENSP00000410872|VEGA:OTTHUMP00000174710;OTTHUMP00000193451;OTTHUMP00000194267;OTTHUMP00000195514;OTTHUMP00000195719;OTTHUMP00000	8	4	4	4	4	3	1	2	3	3	3	3	3	3	4	3	1	2	3	3	3	3	3	3	4	3	1	2	3	3	3	3	3	3	18.8	18.8	18.8	38.398	336	336;380;387;159;240;260;334;350
IPI00000861;IPI00386803;IPI00883946;IPI00909678;IPI00909939;IPI00909481;IPI00015157;IPI00956362;IPI00418240	IPI00000861;IPI00386803;IPI00883946;IPI00909678;IPI00909939;IPI00909481	Q14847-1	3927	LASP1	LASP1 Isoform 1 of LIM and SH3 domain protein 1	16;15;13;10;8;8;4;1;1	16;15;13;10;8;8;4;1;1	16;15;13;10;8;8;4;1;1	>IPI:IPI00000861.1|SWISS-PROT:Q14847-1|TREMBL:A8K1D2|ENSEMBL:ENSP00000325240;ENSP00000392853|REFSEQ:NP_006139|H-INV:HIT000323920|VEGA:OTTHUMP00000164238 Tax_Id=9606 Gene_Symbol=LASP1 Isoform 1 of LIM and SH3 domain protein 1;>IPI:IPI00386803.4|SWISS-PROT:Q	9	16	16	16	9	11	13	11	11	11	13	9	11	10	9	11	13	11	11	11	13	9	11	10	9	11	13	11	11	11	13	9	11	10	52.5	52.5	52.5	29.717	261	261;323;166;205;125;220;144;224;270
IPI00893918;IPI00000873;IPI00908612;IPI00646425;IPI00893487;IPI00788898;IPI00893211;IPI00793323;IPI00893333	IPI00893918;IPI00000873	B0V043	7407	VARS	VARS Valyl-tRNA synthetase	39;39;18;12;8;6;5;5;2	39;39;18;12;8;6;5;5;2	39;39;18;12;8;6;5;5;2	>IPI:IPI00893918.1|TREMBL:B0V043|ENSEMBL:ENSP00000401121;ENSP00000415316|VEGA:OTTHUMP00000193037;OTTHUMP00000194184 Tax_Id=9606 Gene_Symbol=VARS Valyl-tRNA synthetase;>IPI:IPI00000873.3|SWISS-PROT:P26640|ENSEMBL:ENSP00000211402;ENSP00000364815;ENSP00000403	9	39	39	39	20	26	24	25	29	27	27	23	26	26	20	26	24	25	29	27	27	23	26	26	20	26	24	25	29	27	27	23	26	26	42.6	42.6	42.6	140.46	1264	1264;1264;676;366;297;288;174;174;95
IPI00000874;IPI00640741;IPI00641244	IPI00000874;IPI00640741	Q06830	5052	PRDX1	PRDX1 Peroxiredoxin-1	15;13;7	15;13;7	11;10;3	>IPI:IPI00000874.1|SWISS-PROT:Q06830|TREMBL:B2R4P2|ENSEMBL:ENSP00000262746;ENSP00000361152|REFSEQ:NP_001189360;NP_002565;NP_859047;NP_859048|H-INV:HIT000039247|VEGA:OTTHUMP00000009234 Tax_Id=9606 Gene_Symbol=PRDX1 Peroxiredoxin-1;>IPI:IPI00640741.1|ENSEMBL	3	15	15	11	12	12	11	12	12	10	11	12	12	9	12	12	11	12	12	10	11	12	12	9	8	9	9	9	9	8	8	9	9	7	73.4	73.4	60.3	22.11	199	199;171;97
IPI00000877;IPI01011324;IPI00922838;IPI01010461;IPI00977915;IPI00922127;IPI00982087;IPI01012802	IPI00000877;IPI01011324;IPI00922838;IPI01010461;IPI00977915;IPI00922127;IPI00982087	Q9Y4L1	10525	HYOU1	HYOU1 Hypoxia up-regulated protein 1	37;35;34;31;26;21;21;6	37;35;34;31;26;21;21;6	36;34;33;30;26;21;20;6	>IPI:IPI00000877.1|SWISS-PROT:Q9Y4L1|TREMBL:A8C1Z0;Q6IN67|ENSEMBL:ENSP00000384144|REFSEQ:NP_001124463;NP_006380|H-INV:HIT000220888|VEGA:OTTHUMP00000232709 Tax_Id=9606 Gene_Symbol=HYOU1 Hypoxia up-regulated protein 1;>IPI:IPI01011324.1|TREMBL:B3KXH0;B7Z766|	8	37	37	36	29	25	27	28	26	33	29	28	29	28	29	25	27	28	26	33	29	28	29	28	28	25	27	28	25	33	29	28	29	28	46.9	46.9	46.2	111.33	999	999;991;981;848;679;559;656;188
IPI00927538;IPI00000948;IPI00927756;IPI00926878;IPI00924474	IPI00927538;IPI00000948;IPI00927756	B4DY59;E9PF19	26608	TBL2	TBL2 Uncharacterized protein	6;6;5;1;1	6;6;5;1;1	6;6;5;1;1	>IPI:IPI00927538.1|TREMBL:B4DY59;E9PF19|ENSEMBL:ENSP00000413979|VEGA:OTTHUMP00000211559 Tax_Id=9606 Gene_Symbol=TBL2 Uncharacterized protein;>IPI:IPI00000948.3|SWISS-PROT:Q9Y4P3|TREMBL:B2RB52;B4DY50;Q8N2L6|ENSEMBL:ENSP00000307260|REFSEQ:NP_036585|H-INV:HIT	5	6	6	6	4	0	1	0	0	2	2	3	3	4	4	0	1	0	0	2	2	3	3	4	4	0	1	0	0	2	2	3	3	4	15.6	15.6	15.6	45.935	411	411;447;446;176;270
IPI00000980;IPI00893222;IPI00893097	IPI00000980;IPI00893222;IPI00893097	Q9P0U1	54543	TOMM7	TOMM7 Mitochondrial import receptor subunit TOM7 homolog	2;1;1	2;1;1	2;1;1	>IPI:IPI00000980.1|SWISS-PROT:Q9P0U1|TREMBL:Q75MR5|ENSEMBL:ENSP00000351214|REFSEQ:NP_061932|H-INV:HIT000264779|VEGA:OTTHUMP00000120038 Tax_Id=9606 Gene_Symbol=TOMM7 Mitochondrial import receptor subunit TOM7 homolog;>IPI:IPI00893222.1|TREMBL:B5MD00|ENSEMBL	3	2	2	2	0	0	1	0	1	2	0	2	1	0	0	0	1	0	1	2	0	2	1	0	0	0	1	0	1	2	0	2	1	0	43.6	43.6	43.6	6.2484	55	55;51;125
IPI00001053	IPI00001053	Q9Y4U1	25974	MMACHC	MMACHC Methylmalonic aciduria and homocystinuria type C protein	2	2	2	>IPI:IPI00001053.4|SWISS-PROT:Q9Y4U1|ENSEMBL:ENSP00000383840|REFSEQ:NP_056321|H-INV:HIT000023367|VEGA:OTTHUMP00000009243 Tax_Id=9606 Gene_Symbol=MMACHC Methylmalonic aciduria and homocystinuria type C protein	1	2	2	2	0	2	0	1	1	2	1	0	0	0	0	2	0	1	1	2	1	0	0	0	0	2	0	1	1	2	1	0	0	0	14.2	14.2	14.2	31.728	282	282
IPI00001091;IPI01015191	IPI00001091;IPI01015191	Q9Y4W6	10939	AFG3L2	AFG3L2 AFG3-like protein 2	15;15	15;15	15;15	>IPI:IPI00001091.4|SWISS-PROT:Q9Y4W6|TREMBL:D3DUJ0|ENSEMBL:ENSP00000269143|REFSEQ:NP_006787|H-INV:HIT000326080|VEGA:OTTHUMP00000162476 Tax_Id=9606 Gene_Symbol=AFG3L2 AFG3-like protein 2;>IPI:IPI01015191.1|TREMBL:Q8TA92|ENSEMBL:ENSP00000437920 Tax_Id=9606 G	2	15	15	15	1	4	2	5	3	3	3	4	3	1	1	4	2	5	3	3	3	4	3	1	1	4	2	5	3	3	3	4	3	1	21.8	21.8	21.8	88.583	797	797;812
IPI00556348;IPI01012450;IPI00001134;IPI01014295;IPI01013862	IPI00556348;IPI01012450;IPI00001134;IPI01014295;IPI01013862	F5GXV8;Q59EQ8	10179	RBM7	RBM7 Uncharacterized protein	2;2;2;2;1	2;2;2;2;1	2;2;2;2;1	>IPI:IPI00556348.2|TREMBL:F5GXV8;Q59EQ8|ENSEMBL:ENSP00000440949|VEGA:OTTHUMP00000238424 Tax_Id=9606 Gene_Symbol=RBM7 Uncharacterized protein;>IPI:IPI01012450.1|TREMBL:F5GY08|ENSEMBL:ENSP00000440923|VEGA:OTTHUMP00000238427 Tax_Id=9606 Gene_Symbol=RBM7 Uncha	5	2	2	2	0	0	2	1	0	1	2	1	1	1	0	0	2	1	0	1	2	1	1	1	0	0	2	1	0	1	2	1	1	1	21.5	21.5	21.5	16.496	149	149;220;266;267;123
IPI00001146	IPI00001146	P62312	11157	NA	NA	2	2	2	>IPI:IPI00001146.1|SWISS-PROT:P62312|TREMBL:Q4W5J5|ENSEMBL:ENSP00000296581;ENSP00000420929;ENSP00000422392;ENSP00000427036|REFSEQ:NP_009011|H-INV:HIT000089995|VEGA:OTTHUMP00000220223;OTTHUMP00000220224;OTTHUMP00000220225;OTTHUMP00000221100 Tax_Id=9606 Gene	1	2	2	2	2	0	0	0	1	1	1	1	1	1	2	0	0	0	1	1	1	1	1	1	2	0	0	0	1	1	1	1	1	1	22.5	22.5	22.5	9.1275	80	80
IPI00001159	IPI00001159	Q92616	10985	GCN1L1	GCN1L1 Translational activator GCN1	79	79	79	>IPI:IPI00001159.11|SWISS-PROT:Q92616|TREMBL:B4DM32;E1NZA1|ENSEMBL:ENSP00000300648|REFSEQ:NP_006827|H-INV:HIT000042355 Tax_Id=9606 Gene_Symbol=GCN1L1 Translational activator GCN1	1	79	79	79	37	36	33	40	30	36	47	31	39	36	37	36	33	40	30	36	47	31	39	36	37	36	33	40	30	36	47	31	39	36	39.3	39.3	39.3	292.75	2671	2671
IPI00001453	IPI00001453	Q16352	9118	INA	INA Alpha-internexin	7	6	6	>IPI:IPI00001453.2|SWISS-PROT:Q16352|TREMBL:B4DE66;Q59EM6|ENSEMBL:ENSP00000358865|REFSEQ:NP_116116|H-INV:HIT000032782|VEGA:OTTHUMP00000020403 Tax_Id=9606 Gene_Symbol=INA Alpha-internexin	1	7	6	6	3	2	3	2	2	2	2	3	3	2	2	1	2	1	1	1	1	2	2	1	2	1	2	1	1	1	1	2	2	1	16.2	14.4	14.4	55.39	499	499
IPI00795298;IPI00001458	IPI00795298;IPI00001458	B4E0D8;E7ES84	9735	KNTC1	KNTC1 cDNA FLJ61510, highly similar to Kinetochore-associated protein 1	2;2	2;2	2;2	>IPI:IPI00795298.3|TREMBL:B4E0D8;E7ES84|ENSEMBL:ENSP00000397992|VEGA:OTTHUMP00000236759 Tax_Id=9606 Gene_Symbol=KNTC1 cDNA FLJ61510, highly similar to Kinetochore-associated protein 1;>IPI:IPI00001458.1|SWISS-PROT:P50748|TREMBL:B4DDZ9|ENSEMBL:ENSP000003282	2	2	2	2	0	0	0	0	0	0	1	1	1	1	0	0	0	0	0	0	1	1	1	1	0	0	0	0	0	0	1	1	1	1	2.4	2.4	2.4	129.22	1134	1134;2209
IPI00854834;IPI00001466;IPI00893067;IPI01018328	IPI00854834;IPI00001466;IPI00893067	A6H8Y6;B4DIT9;B5MCW9;F2Z2U0	27436	EML4	EML4 echinoderm microtubule-associated protein-like 4 isoform b	7;7;6;1	7;7;6;1	7;7;6;1	>IPI:IPI00854834.2|TREMBL:A6H8Y6;B4DIT9;B5MCW9;F2Z2U0|ENSEMBL:ENSP00000385059|REFSEQ:NP_001138548|VEGA:OTTHUMP00000201447 Tax_Id=9606 Gene_Symbol=EML4 echinoderm microtubule-associated protein-like 4 isoform b;>IPI:IPI00001466.3|SWISS-PROT:Q9HC35|ENSEMBL:E	4	7	7	7	3	0	2	3	0	2	2	2	2	2	3	0	2	3	0	2	2	2	2	2	3	0	2	3	0	2	2	2	2	2	9.2	9.2	9.2	102.44	923	923;981;992;245
IPI00946452;IPI00001538	IPI00946452;IPI00001538	F2Z2B0	26515	FXC1	FXC1 Uncharacterized protein	1;1	1;1	1;1	>IPI:IPI00946452.1|TREMBL:F2Z2B0|ENSEMBL:ENSP00000419490;ENSP00000433087;ENSP00000436579|VEGA:OTTHUMP00000213158;OTTHUMP00000230718;OTTHUMP00000230719 Tax_Id=9606 Gene_Symbol=FXC1 Uncharacterized protein;>IPI:IPI00001538.3|SWISS-PROT:Q9Y5J6|TREMBL:B2R4A9|E	2	1	1	1	1	0	1	1	0	1	0	0	0	0	1	0	1	1	0	1	0	0	0	0	1	0	1	1	0	1	0	0	0	0	12.7	12.7	12.7	7.7277	71	71;103
IPI00001539	IPI00001539	P42765	10449	ACAA2	ACAA2 3-ketoacyl-CoA thiolase, mitochondrial	19	19	19	>IPI:IPI00001539.8|SWISS-PROT:P42765|TREMBL:B2RB23;B3KNP8|ENSEMBL:ENSP00000285093|REFSEQ:NP_006102|H-INV:HIT000100577|VEGA:OTTHUMP00000163502 Tax_Id=9606 Gene_Symbol=ACAA2 3-ketoacyl-CoA thiolase, mitochondrial	1	19	19	19	12	10	11	10	10	13	14	11	11	9	12	10	11	10	10	13	14	11	11	9	12	10	11	10	10	13	14	11	11	9	65.7	65.7	65.7	41.924	397	397
IPI00001541;IPI01026459;IPI01025955	IPI00001541;IPI01026459;IPI01025955	Q9Y5J7	26520	TIMM9	TIMM9 Mitochondrial import inner membrane translocase subunit T	2;1;1	2;1;1	2;1;1	>IPI:IPI00001541.1|SWISS-PROT:Q9Y5J7|ENSEMBL:ENSP00000378588;ENSP00000450638;ENSP00000451006;ENSP00000451198|REFSEQ:NP_036592|H-INV:HIT000038755|VEGA:OTTHUMP00000179028 Tax_Id=9606 Gene_Symbol=TIMM9 Mitochondrial import inner membrane translocase subunit T	3	2	2	2	1	0	0	1	0	0	1	1	1	2	1	0	0	1	0	0	1	1	1	2	1	0	0	1	0	0	1	1	1	2	30.3	30.3	30.3	10.378	89	89;44;66
IPI00942408;IPI00001560;IPI00030733;IPI00001563	IPI00942408;IPI00001560	P42771-1	1029	CDKN2A	CDKN2A Isoform 1 of Cyclin-dependent kinase inhibitor 2A, isoforms 1/2/3	5;5;2;2	5;5;2;2	5;5;2;2	>IPI:IPI00942408.1|SWISS-PROT:P42771-1|ENSEMBL:ENSP00000307101|REFSEQ:NP_000068|VEGA:OTTHUMP00000021147 Tax_Id=9606 Gene_Symbol=CDKN2A Isoform 1 of Cyclin-dependent kinase inhibitor 2A, isoforms 1/2/3;>IPI:IPI00001560.2|SWISS-PROT:P42771-2|TREMBL:A5X2G7;A7	4	5	5	5	5	3	4	4	4	5	4	4	5	4	5	3	4	4	4	5	4	4	5	4	5	3	4	4	4	5	4	4	5	4	54.5	54.5	54.5	16.532	156	156;167;116;138
IPI01026536;IPI00001568;IPI01025474;IPI01025577;IPI01026192;IPI01025217;IPI00385952;IPI01025335;IPI01026314;IPI01025845	IPI01026536;IPI00001568;IPI01025474;IPI01025577;IPI01026192;IPI01025217	NA	51382	ATP6V1D	ATP6V1D 22 kDa protein	6;6;4;3;3;3;2;1;1;1	6;6;4;3;3;3;2;1;1;1	6;6;4;3;3;3;2;1;1;1	>IPI:IPI01026536.1|ENSEMBL:ENSP00000450841 Tax_Id=9606 Gene_Symbol=ATP6V1D 22 kDa protein;>IPI:IPI00001568.1|SWISS-PROT:Q9Y5K8|TREMBL:Q6PJ05;Q8N5Z9;Q9H3H0|ENSEMBL:ENSP00000216442;ENSP00000451167|REFSEQ:NP_057078|H-INV:HIT000292077 Tax_Id=9606 Gene_Symbol=A	10	6	6	6	1	2	2	3	2	2	1	1	0	0	1	2	2	3	2	2	1	1	0	0	1	2	2	3	2	2	1	1	0	0	51	51	51	21.921	192	192;247;153;119;148;179;135;59;72;86
IPI00001580;IPI00974191;IPI00760582;IPI00760784	IPI00001580;IPI00974191;IPI00760582;IPI00760784	Q9BQS8-1	79443	FYCO1	FYCO1 Isoform 1 of FYVE and coiled-coil domain-containing protein 1	2;2;1;1	2;2;1;1	2;2;1;1	>IPI:IPI00001580.5|SWISS-PROT:Q9BQS8-1|ENSEMBL:ENSP00000296137|REFSEQ:NP_078789|H-INV:HIT000246586|VEGA:OTTHUMP00000164650 Tax_Id=9606 Gene_Symbol=FYCO1 Isoform 1 of FYVE and coiled-coil domain-containing protein 1;>IPI:IPI00974191.1|TREMBL:B7ZKT7|ENSEMBL:	4	2	2	2	1	0	0	1	0	0	0	0	0	0	1	0	0	1	0	0	0	0	0	0	1	0	0	1	0	0	0	0	0	0	1.8	1.8	1.8	166.98	1478	1478;1498;379;380
IPI00001589	IPI00001589	Q9Y5L4	26517	TIMM13	TIMM13 Mitochondrial import inner membrane translocase subunit Tim13	4	4	4	>IPI:IPI00001589.1|SWISS-PROT:Q9Y5L4|ENSEMBL:ENSP00000215570|REFSEQ:NP_036590|H-INV:HIT000289377 Tax_Id=9606 Gene_Symbol=TIMM13 Mitochondrial import inner membrane translocase subunit Tim13	1	4	4	4	1	3	3	3	3	3	2	2	3	1	1	3	3	3	3	3	2	2	3	1	1	3	3	3	3	3	2	2	3	1	52.6	52.6	52.6	10.5	95	95
IPI00001593;IPI00980998;IPI00399307;IPI00976115;IPI00985278;IPI00981533;IPI00982909;IPI00983889;IPI00983229;IPI00982987;IPI00982181	IPI00001593;IPI00980998;IPI00399307;IPI00976115	P42785	5547	PRCP	PRCP Lysosomal Pro-X carboxypeptidase	5;4;4;3;2;2;2;2;2;2;1	5;4;4;3;2;2;2;2;2;2;1	5;4;4;3;2;2;2;2;2;2;1	>IPI:IPI00001593.1|SWISS-PROT:P42785|ENSEMBL:ENSP00000317362|REFSEQ:NP_005031|H-INV:HIT000192236|VEGA:OTTHUMP00000234371 Tax_Id=9606 Gene_Symbol=PRCP Lysosomal Pro-X carboxypeptidase;>IPI:IPI00980998.2|TREMBL:B3KR26;B7Z7Q6;E9PIG4|ENSEMBL:ENSP00000432004;EN	11	5	5	5	3	5	3	4	3	1	3	1	2	2	3	5	3	4	3	1	3	1	2	2	3	5	3	4	3	1	3	1	2	2	14.1	14.1	14.1	55.799	496	496;391;517;116;100;145;148;164;183;192;43
IPI00001632;IPI00872465;IPI00936576	IPI00001632;IPI00872465;IPI00936576	Q9P206-2	57648	KIAA1522	KIAA1522 Isoform 2 of Uncharacterized protein KIAA1522	4;2;2	4;2;2	4;2;2	>IPI:IPI00001632.4|SWISS-PROT:Q9P206-2|ENSEMBL:ENSP00000383851|REFSEQ:NP_065939|VEGA:OTTHUMP00000037517 Tax_Id=9606 Gene_Symbol=KIAA1522 Isoform 2 of Uncharacterized protein KIAA1522;>IPI:IPI00872465.1|SWISS-PROT:Q9P206-1|ENSEMBL:ENSP00000362579|REFSEQ:NP_	3	4	4	4	2	0	0	1	1	0	1	0	1	0	2	0	0	1	1	0	1	0	1	0	2	0	0	1	1	0	1	0	1	0	6.1	6.1	6.1	113.06	1094	1094;1035;1046
IPI00001639;IPI01010020;IPI00922792	IPI00001639;IPI01010020;IPI00922792	Q14974	3837	KPNB1	KPNB1 Importin subunit beta-1	32;24;22	32;24;22	32;24;22	>IPI:IPI00001639.2|SWISS-PROT:Q14974|TREMBL:B2RBR9;B7Z752|ENSEMBL:ENSP00000290158|REFSEQ:NP_002256|H-INV:HIT000193420|VEGA:OTTHUMP00000035030 Tax_Id=9606 Gene_Symbol=KPNB1 Importin subunit beta-1;>IPI:IPI01010020.1|TREMBL:B7ZAV6|ENSEMBL:ENSP00000438253;ENS	3	32	32	32	22	26	26	24	24	26	26	23	24	24	22	26	26	24	24	26	26	23	24	24	22	26	26	24	24	26	26	23	24	24	46.7	46.7	46.7	97.169	876	876;731;660
IPI00001655;IPI00910720	IPI00001655;IPI00910720	Q9Y6A4	29105	C16orf80	C16orf80 UPF0468 protein C16orf80	4;2	4;2	4;2	>IPI:IPI00001655.1|SWISS-PROT:Q9Y6A4|ENSEMBL:ENSP00000262498|REFSEQ:NP_037374|H-INV:HIT000001843|VEGA:OTTHUMP00000164726 Tax_Id=9606 Gene_Symbol=C16orf80 UPF0468 protein C16orf80;>IPI:IPI00910720.1|TREMBL:B4DN94 Tax_Id=9606 Gene_Symbol=- cDNA FLJ58848, hig	2	4	4	4	0	1	3	0	2	3	2	1	2	0	0	1	3	0	2	3	2	1	2	0	0	1	3	0	2	3	2	1	2	0	24.9	24.9	24.9	22.774	193	193;173
IPI00747309;IPI00787306;IPI00001661;IPI00927389;IPI00925317;IPI00926548;IPI00925791;IPI00925570	IPI00747309;IPI00787306;IPI00001661;IPI00927389;IPI00925317;IPI00926548;IPI00925791;IPI00925570	P18754-1	1104	RCC1	RCC1 Isoform 1 of Regulator of	14;14;14;9;9;9;9;8	14;14;14;9;9;9;9;8	14;14;14;9;9;9;9;8	>IPI:IPI00747309.1|SWISS-PROT:P18754-1|TREMBL:Q5T081|ENSEMBL:ENSP00000362938;ENSP00000362939;ENSP00000381931|REFSEQ:NP_001041664;NP_001260|H-INV:HIT000033130|VEGA:OTTHUMP00000003775;OTTHUMP00000003777 Tax_Id=9606 Gene_Symbol=RCC1 Isoform 1 of Regulator of	8	14	14	14	9	10	7	8	9	9	9	10	9	9	9	10	7	8	9	9	9	10	9	9	9	10	7	8	9	9	9	10	9	9	58.7	58.7	58.7	44.969	421	421;438;452;230;272;273;283;158
IPI00220542;IPI00220544;IPI00220543;IPI00001663	IPI00220542;IPI00220544;IPI00220543;IPI00001663	O43464-2	27429	HTRA2	HTRA2 Isoform 2 of Serine protease HTRA2, mitochondrial	1;1;1;1	1;1;1;1	1;1;1;1	>IPI:IPI00220542.1|SWISS-PROT:O43464-2|TREMBL:B2BKJ3|ENSEMBL:ENSP00000312893|REFSEQ:NP_659540|VEGA:OTTHUMP00000160416 Tax_Id=9606 Gene_Symbol=HTRA2 Isoform 2 of Serine protease HTRA2, mitochondrial;>IPI:IPI00220544.1|SWISS-PROT:O43464-4 Tax_Id=9606 Gene_Sy	4	1	1	1	0	1	0	1	0	0	1	0	0	0	0	1	0	1	0	0	1	0	0	0	0	1	0	1	0	0	1	0	0	0	6.6	6.6	6.6	38.493	361	361;377;436;458
IPI00290543;IPI00001676;IPI01013928	IPI00290543;IPI00001676;IPI01013928	Q8TAT6-1	55666	NPLOC4	NPLOC4 Isoform 1 of Nuclear protein localization protein 4 homolog	17;17;12	17;17;12	17;17;12	>IPI:IPI00290543.5|SWISS-PROT:Q8TAT6-1|ENSEMBL:ENSP00000331487|REFSEQ:NP_060391|H-INV:HIT000040033 Tax_Id=9606 Gene_Symbol=NPLOC4 Isoform 1 of Nuclear protein localization protein 4 homolog;>IPI:IPI00001676.9|SWISS-PROT:Q8TAT6-2|ENSEMBL:ENSP00000363879 Tax	3	17	17	17	6	7	7	8	6	5	8	4	6	6	6	7	7	8	6	5	8	4	6	6	6	7	7	8	6	5	8	4	6	6	34.9	34.9	34.9	68.119	608	608;617;456
IPI00001710;IPI00607717;IPI00975906;IPI00976056;IPI00976612;IPI00978415;IPI00979032;IPI00979658	IPI00001710;IPI00607717;IPI00975906;IPI00976056	Q9UID3-1	738	C11orf2	C11orf2 Isoform 1 of Protein fat-free homolog	4;3;2;2;1;1;1;1	4;3;2;2;1;1;1;1	4;3;2;2;1;1;1;1	>IPI:IPI00001710.3|SWISS-PROT:Q9UID3-1|ENSEMBL:ENSP00000279281|REFSEQ:NP_037397|H-INV:HIT000062730|VEGA:OTTHUMP00000230395 Tax_Id=9606 Gene_Symbol=C11orf2 Isoform 1 of Protein fat-free homolog;>IPI:IPI00607717.1|SWISS-PROT:Q9UID3-2|ENSEMBL:ENSP00000435629|	8	4	4	4	0	0	1	2	1	1	3	2	1	1	0	0	1	2	1	1	3	2	1	1	0	0	1	2	1	1	3	2	1	1	6.5	6.5	6.5	86.041	782	782;658;233;334;81;163;165;255
IPI00795171;IPI01012093;IPI00001716;IPI00619930;IPI01009368;IPI01010630;IPI01010216;IPI01009394;IPI01009817	IPI00795171;IPI01012093;IPI00001716;IPI00619930	F5H1S9	80324	PUS1	PUS1 Pseudouridine synthase	8;8;8;8;3;2;1;1;1	8;8;8;8;3;2;1;1;1	8;8;8;8;3;2;1;1;1	>IPI:IPI00795171.1|TREMBL:F5H1S9|ENSEMBL:ENSP00000438948|VEGA:OTTHUMP00000237728 Tax_Id=9606 Gene_Symbol=PUS1 Pseudouridine synthase;>IPI:IPI01012093.1|ENSEMBL:ENSP00000324726|VEGA:OTTHUMP00000237727 Tax_Id=9606 Gene_Symbol=PUS1 43 kDa protein;>IPI:IPI0000	9	8	8	8	1	0	1	1	2	3	4	5	3	1	1	0	1	1	2	3	4	5	3	1	1	0	1	1	2	3	4	5	3	1	23.3	23.3	23.3	41.729	374	374;384;399;427;154;200;134;156;184
IPI00001730;IPI00909262	IPI00001730	Q9Y613	29109	FHOD1	FHOD1 FH1/FH2 domain-containing protein 1	3;1	3;1	3;1	>IPI:IPI00001730.3|SWISS-PROT:Q9Y613|ENSEMBL:ENSP00000258201|REFSEQ:NP_037373|H-INV:HIT000041789|VEGA:OTTHUMP00000174818 Tax_Id=9606 Gene_Symbol=FHOD1 FH1/FH2 domain-containing protein 1	2	3	3	3	1	0	0	0	0	1	2	1	0	1	1	0	0	0	0	1	2	1	0	1	1	0	0	0	0	1	2	1	0	1	3.8	3.8	3.8	126.55	1164	1164;743
IPI00001734;IPI00219478;IPI01014011	IPI00001734;IPI00219478	Q9Y617-1	29968	PSAT1	PSAT1 Phosphoserine aminotransferase	21;19;9	21;19;9	21;19;9	>IPI:IPI00001734.3|SWISS-PROT:Q9Y617-1|TREMBL:B4DHQ3;B4DHX7|ENSEMBL:ENSP00000365773|REFSEQ:NP_478059|H-INV:HIT000032041|VEGA:OTTHUMP00000021524 Tax_Id=9606 Gene_Symbol=PSAT1 Phosphoserine aminotransferase;>IPI:IPI00219478.3|SWISS-PROT:Q9Y617-2|TREMBL:A9LS3	3	21	21	21	15	15	13	13	12	16	17	13	13	14	15	15	13	13	12	16	17	13	13	14	15	15	13	13	12	16	17	13	13	14	63.6	63.6	63.6	45.355	415	415;324;194
IPI00001738;IPI01011969	IPI00001738;IPI01011969	Q99567	4927	NUP88	NUP88 Nuclear pore complex protein Nup88	12;8	12;8	12;8	>IPI:IPI00001738.4|SWISS-PROT:Q99567|TREMBL:B7Z5I6|ENSEMBL:ENSP00000225696|REFSEQ:NP_002523|H-INV:HIT000029529|VEGA:OTTHUMP00000125305 Tax_Id=9606 Gene_Symbol=NUP88 Nuclear pore complex protein Nup88;>IPI:IPI01011969.1|TREMBL:B4DP20|ENSEMBL:ENSP00000442595	2	12	12	12	5	4	7	5	5	6	8	8	6	8	5	4	7	5	5	6	8	8	6	8	5	4	7	5	5	6	8	8	6	8	23.5	23.5	23.5	83.541	741	741;626
IPI00001757;IPI00216659;IPI00383083	IPI00001757;IPI00216659	Q9Y5S9-1	9939	RBM8A	RBM8A Isoform 1 of RNA-binding protein 8A	8;7;1	8;7;1	8;7;1	>IPI:IPI00001757.1|SWISS-PROT:Q9Y5S9-1|ENSEMBL:ENSP00000333001|REFSEQ:NP_005096|H-INV:HIT000264406|VEGA:OTTHUMP00000015573 Tax_Id=9606 Gene_Symbol=RBM8A Isoform 1 of RNA-binding protein 8A;>IPI:IPI00216659.1|SWISS-PROT:Q9Y5S9-2|ENSEMBL:ENSP00000358313|VEGA	3	8	8	8	4	4	6	3	4	6	4	3	5	4	4	4	6	3	4	6	4	3	5	4	4	4	6	3	4	6	4	3	5	4	60.3	60.3	60.3	19.889	174	174;173;78
IPI01010867;IPI00909857;IPI00001759;IPI01015954;IPI01012871;IPI00910415;IPI00796311	IPI01010867;IPI00909857;IPI00001759;IPI01015954;IPI01012871;IPI00910415;IPI00796311	F5H7N8	4973	OLR1	OLR1 Uncharacterized protein	2;2;2;1;1;1;1	2;2;2;1;1;1;1	2;2;2;1;1;1;1	>IPI:IPI01010867.1|TREMBL:F5H7N8|ENSEMBL:ENSP00000442389|VEGA:OTTHUMP00000238958 Tax_Id=9606 Gene_Symbol=OLR1 Uncharacterized protein;>IPI:IPI00909857.1|TREMBL:B4DNS7;F5H3G7|ENSEMBL:ENSP00000438925|VEGA:OTTHUMP00000238959 Tax_Id=9606 Gene_Symbol=OLR1 cDNA	7	2	2	2	2	2	2	2	2	0	0	0	1	1	2	2	2	2	2	0	0	0	1	1	2	2	2	2	2	0	0	0	1	1	15	15	15	24.468	214	214;214;273;104;165;181;189
IPI01010033;IPI00923450;IPI00923398;IPI00428464;IPI00001780	IPI01010033;IPI00923450;IPI00923398;IPI00428464;IPI00001780	B4DUS4	10600	USP16	USP16 cDNA FLJ57202, highly similar to Ubiquitin carboxyl-terminal hydrolase 16	1;1;1;1;1	1;1;1;1;1	1;1;1;1;1	>IPI:IPI01010033.1|TREMBL:B4DUS4|ENSEMBL:ENSP00000442855 Tax_Id=9606 Gene_Symbol=USP16 cDNA FLJ57202, highly similar to Ubiquitin carboxyl-terminal hydrolase 16;>IPI:IPI00923450.1|SWISS-PROT:Q9Y5T5-4 Tax_Id=9606 Gene_Symbol=USP16 Isoform 4 of Ubiquitin car	5	1	1	1	0	0	1	0	1	0	0	0	0	0	0	0	1	0	1	0	0	0	0	0	0	0	1	0	1	0	0	0	0	0	2.2	2.2	2.2	51.393	452	452;513;808;822;823
IPI00843790;IPI00001786;IPI00902886	IPI00843790;IPI00001786;IPI00902886	Q9P275-1 Tax_Id=9606 Gene_Symbol=USP36 Isoform 1 of Ubiquitin carboxyl-terminal hydrolase 36;>IPI	57602	USP36	USP36 Isoform 1 of Ubiquitin carboxyl-terminal hydrolase 36	2;2;1	2;2;1	2;2;1	>IPI:IPI00843790.1|SWISS-PROT:Q9P275-1 Tax_Id=9606 Gene_Symbol=USP36 Isoform 1 of Ubiquitin carboxyl-terminal hydrolase 36;>IPI:IPI00001786.5|SWISS-PROT:Q9P275-2|TREMBL:Q9H9C5|ENSEMBL:ENSP00000310590;ENSP00000441214|REFSEQ:NP_079366|H-INV:HIT000264411 Tax_	3	2	2	2	0	0	1	0	0	0	0	1	0	0	0	0	1	0	0	0	0	1	0	0	0	0	1	0	0	0	0	1	0	0	2.8	2.8	2.8	122.65	1121	1121;1123;728
IPI00001871;IPI01021288;IPI01020961;IPI01021445;IPI01021159	IPI00001871	Q96IZ0	5074	PAWR	PAWR PRKC apoptosis WT1 regulator protein	10;4;2;2;2	10;4;2;2;2	10;4;2;2;2	>IPI:IPI00001871.2|SWISS-PROT:Q96IZ0|ENSEMBL:ENSP00000328088|REFSEQ:NP_002574|H-INV:HIT000032989 Tax_Id=9606 Gene_Symbol=PAWR PRKC apoptosis WT1 regulator protein	5	10	10	10	3	5	4	7	4	6	6	3	5	3	3	5	4	7	4	6	6	3	5	3	3	5	4	7	4	6	6	3	5	3	43.2	43.2	43.2	36.567	340	340;72;64;76;194
IPI00001883;IPI00744897;IPI01013758	IPI00001883;IPI00744897;IPI01013758	Q9Y5X1	51429	SNX9	SNX9 Sorting nexin-9	2;1;1	2;1;1	2;1;1	>IPI:IPI00001883.1|SWISS-PROT:Q9Y5X1|TREMBL:B2RAU5;Q59ES5|ENSEMBL:ENSP00000376024;ENSP00000446165|REFSEQ:NP_057308|H-INV:HIT000072438|VEGA:OTTHUMP00000017492 Tax_Id=9606 Gene_Symbol=SNX9 Sorting nexin-9;>IPI:IPI00744897.1|TREMBL:O95061 Tax_Id=9606 Gene_Sym	3	2	2	2	0	0	0	0	0	0	2	0	0	0	0	0	0	0	0	0	2	0	0	0	0	0	0	0	0	0	2	0	0	0	5.9	5.9	5.9	66.591	595	595;328;395
IPI00917463;IPI01016054;IPI00215815;IPI00910371;IPI00001891	IPI00917463;IPI01016054;IPI00215815;IPI00910371;IPI00001891	Q9Y679-3	550	AUP1	AUP1 Isoform 3 of Ancient ubiquitous protein 1	3;3;3;3;3	3;3;3;3;3	3;3;3;3;3	>IPI:IPI00917463.1|SWISS-PROT:Q9Y679-3|ENSEMBL:ENSP00000403430|VEGA:OTTHUMP00000202724 Tax_Id=9606 Gene_Symbol=AUP1 Isoform 3 of Ancient ubiquitous protein 1;>IPI:IPI01016054.1|TREMBL:Q68CX8|ENSEMBL:ENSP00000409359 Tax_Id=9606 Gene_Symbol=AUP1 Putative unc	5	3	3	3	0	0	2	0	0	0	0	0	0	1	0	0	2	0	0	0	0	0	0	1	0	0	2	0	0	0	0	0	0	1	8.6	8.6	8.6	41.385	373	373;375;410;467;476
IPI00001960;IPI01010396;IPI00903323	IPI00001960;IPI01010396;IPI00903323	Q9Y696	25932	CLIC4	CLIC4 Chloride intracellular channel protein 4	16;12;12	16;12;12	16;12;12	>IPI:IPI00001960.4|SWISS-PROT:Q9Y696|TREMBL:B4DWC4;Q6FIC5;Q9NVF8|ENSEMBL:ENSP00000363500;ENSP00000436538|REFSEQ:NP_039234|H-INV:HIT000024586|VEGA:OTTHUMP00000003380;OTTHUMP00000003381 Tax_Id=9606 Gene_Symbol=CLIC4 Chloride intracellular channel protein 4;>	3	16	16	16	11	11	14	14	13	13	11	10	10	11	11	11	14	14	13	13	11	10	10	11	11	11	14	14	13	13	11	10	10	11	74.7	74.7	74.7	28.772	253	253;207;233
IPI00002134;IPI00909766;IPI00983122;IPI00607835;IPI00607806	IPI00002134;IPI00909766	Q16401	5711	PSMD5	PSMD5 26S proteasome non-ATPase regulatory subunit 5	20;19;4;3;2	20;19;4;3;2	20;19;4;3;2	>IPI:IPI00002134.4|SWISS-PROT:Q16401|TREMBL:A8K4T6|ENSEMBL:ENSP00000210313|REFSEQ:NP_005038|H-INV:HIT000036727|VEGA:OTTHUMP00000021990 Tax_Id=9606 Gene_Symbol=PSMD5 26S proteasome non-ATPase regulatory subunit 5;>IPI:IPI00909766.1|TREMBL:B4DZM8|ENSEMBL:ENS	5	20	20	20	14	12	13	15	13	13	12	12	14	12	14	12	13	15	13	13	12	12	14	12	14	12	13	15	13	13	12	12	14	12	55.2	55.2	55.2	56.195	504	504;461;72;97;157
IPI00002149;IPI00966157;IPI00967559;IPI00964747;IPI00964410;IPI00968137	IPI00002149;IPI00966157;IPI00967559;IPI00964747	Q9Y6B6	51128	SAR1B	SAR1B GTP-binding protein SAR1b	6;5;4;3;2;2	3;3;3;3;0;0	3;3;3;3;0;0	>IPI:IPI00002149.1|SWISS-PROT:Q9Y6B6|TREMBL:Q53F37|ENSEMBL:ENSP00000385432;ENSP00000404997|REFSEQ:NP_001028675;NP_057187|H-INV:HIT000031235|VEGA:OTTHUMP00000159375;OTTHUMP00000159376 Tax_Id=9606 Gene_Symbol=SAR1B GTP-binding protein SAR1b;>IPI:IPI00966157.	6	6	3	3	2	2	2	3	3	2	3	4	4	3	0	0	0	0	1	1	1	2	2	1	0	0	0	0	1	1	1	2	2	1	36.9	23.2	23.2	22.41	198	198;170;130;119;103;144
IPI00002186;IPI01011126;IPI00984763;IPI00975698;IPI00973992	IPI00002186;IPI01011126;IPI00984763	Q9Y6D5	10564	ARFGEF2	ARFGEF2 Brefeldin A-inhibited guanine nucleotide-exchange protein 2	6;4;3;1;1	6;4;3;1;1	3;3;0;0;0	>IPI:IPI00002186.5|SWISS-PROT:Q9Y6D5|TREMBL:B3KMT7;B4DYN7;Q59FR3;Q86TH5|ENSEMBL:ENSP00000360985|REFSEQ:NP_006411|H-INV:HIT000066632|VEGA:OTTHUMP00000031231 Tax_Id=9606 Gene_Symbol=ARFGEF2 Brefeldin A-inhibited guanine nucleotide-exchange protein 2;>IPI:IPI	5	6	6	3	1	1	0	2	1	3	2	1	0	2	1	1	0	2	1	3	2	1	0	2	1	0	0	1	0	1	0	1	0	1	4.8	4.8	3	202.04	1785	1785;832;1254;122;702
IPI00002203;IPI00786906;IPI00068254;IPI00220152;IPI00909058	IPI00002203;IPI00786906;IPI00068254;IPI00220152;IPI00909058	Q9P287-1	56647	BCCIP	BCCIP Isoform 1 of BRCA2 and CDKN1A-interacting protein	7;6;6;6;5	7;6;6;6;5	7;6;6;6;5	>IPI:IPI00002203.6|SWISS-PROT:Q9P287-1|ENSEMBL:ENSP00000278100|REFSEQ:NP_510868|VEGA:OTTHUMP00000020715 Tax_Id=9606 Gene_Symbol=BCCIP Isoform 1 of BRCA2 and CDKN1A-interacting protein;>IPI:IPI00786906.1|SWISS-PROT:Q9P287-3|ENSEMBL:ENSP00000376479 Tax_Id=96	5	7	7	7	3	3	4	3	3	6	3	4	4	6	3	3	4	3	3	6	3	4	4	6	3	3	4	3	3	6	3	4	4	6	25.8	25.8	25.8	35.979	314	314;292;292;322;262
IPI00002214	IPI00002214	P52292	3838	KPNA2	KPNA2 Importin subunit alpha-2	18	18	18	>IPI:IPI00002214.1|SWISS-PROT:P52292|TREMBL:A8K7D9;Q53YE3;Q6NVW7;Q7Z726|ENSEMBL:ENSP00000332455;ENSP00000438483|REFSEQ:NP_002257|H-INV:HIT000284723 Tax_Id=9606 Gene_Symbol=KPNA2 Importin subunit alpha-2	1	18	18	18	12	11	12	12	13	11	13	12	13	14	12	11	12	12	13	11	13	12	13	14	12	11	12	12	13	11	13	12	13	14	49.7	49.7	49.7	57.861	529	529
IPI00002230;IPI00924788;IPI00790972;IPI00927596	IPI00002230;IPI00924788;IPI00790972	Q6PIU2-1	57552	NCEH1	NCEH1 neutral cholesterol ester hydrolase 1 isoform b	10;10;8;1	10;10;8;1	10;10;8;1	>IPI:IPI00002230.6|SWISS-PROT:Q6PIU2-1|ENSEMBL:ENSP00000273512;ENSP00000418571|REFSEQ:NP_065843|H-INV:HIT000259010|VEGA:OTTHUMP00000210873 Tax_Id=9606 Gene_Symbol=NCEH1 neutral cholesterol ester hydrolase 1 isoform b;>IPI:IPI00924788.2|SWISS-PROT:Q6PIU2-2|	4	10	10	10	4	2	4	5	6	3	5	2	5	2	4	2	4	5	6	3	5	2	5	2	4	2	4	5	6	3	5	2	5	2	29.5	29.5	29.5	49.062	440	440;448;275;93
IPI00002270;IPI01014584	IPI00002270;IPI01014584	Q9H993	79624	C6orf211	C6orf211 UPF0364 protein C6orf211	5;4	5;4	5;4	>IPI:IPI00002270.3|SWISS-PROT:Q9H993|TREMBL:B4DPT6|ENSEMBL:ENSP00000356263|REFSEQ:NP_078849|H-INV:HIT000006246|VEGA:OTTHUMP00000017433 Tax_Id=9606 Gene_Symbol=C6orf211 UPF0364 protein C6orf211;>IPI:IPI01014584.1|TREMBL:F5GZY1|ENSEMBL:ENSP00000444121 Tax_Id	2	5	5	5	2	0	1	2	3	3	0	1	1	0	2	0	1	2	3	3	0	1	1	0	2	0	1	2	3	3	0	1	1	0	21.5	21.5	21.5	51.172	441	441;322
IPI00002324;IPI00845510;IPI00181717;IPI00845294;IPI00921893;IPI00973068;IPI00974257;IPI00981635;IPI00845444	IPI00002324;IPI00845510;IPI00181717;IPI00845294;IPI00921893;IPI00973068	Q9NZL9-1	27430	MAT2B	MAT2B Isoform 1 of Methionine adenosyltransferase 2 subunit beta	12;11;11;9;8;7;3;2;2	12;11;11;9;8;7;3;2;2	12;11;11;9;8;7;3;2;2	>IPI:IPI00002324.6|SWISS-PROT:Q9NZL9-1|TREMBL:A8K7A4|ENSEMBL:ENSP00000325425|REFSEQ:NP_037415|VEGA:OTTHUMP00000160917 Tax_Id=9606 Gene_Symbol=MAT2B Isoform 1 of Methionine adenosyltransferase 2 subunit beta;>IPI:IPI00845510.1|SWISS-PROT:Q9NZL9-4 Tax_Id=960	9	12	12	12	5	6	5	7	5	4	8	7	6	6	5	6	5	7	5	4	8	7	6	6	5	6	5	7	5	4	8	7	6	6	41.9	41.9	41.9	37.551	334	334;306;323;259;228;198;117;82;83
IPI00002349;IPI00828018	IPI00002349	Q7Z417	57532	NUFIP2	NUFIP2 Nuclear fragile X mental retardation-interacting protein 2	10;1	10;1	10;1	>IPI:IPI00002349.2|SWISS-PROT:Q7Z417|TREMBL:A1L3A7|ENSEMBL:ENSP00000225388|REFSEQ:NP_065823|H-INV:HIT000001036 Tax_Id=9606 Gene_Symbol=NUFIP2 Nuclear fragile X mental retardation-interacting protein 2	2	10	10	10	5	7	7	6	6	6	5	3	4	4	5	7	7	6	6	6	5	3	4	4	5	7	7	6	6	6	5	3	4	4	23.5	23.5	23.5	76.12	695	695;120
IPI01015425;IPI00002372;IPI00908804;IPI00185503;IPI00884932	IPI01015425;IPI00002372;IPI00908804;IPI00185503	F5GYC1	5825	ABCD3	ABCD3 Uncharacterized protein	11;11;11;8;1	11;11;11;8;1	11;11;11;8;1	>IPI:IPI01015425.1|TREMBL:F5GYC1|ENSEMBL:ENSP00000440692 Tax_Id=9606 Gene_Symbol=ABCD3 Uncharacterized protein;>IPI:IPI00002372.1|SWISS-PROT:P28288-1|TREMBL:B4DZ22|ENSEMBL:ENSP00000359233|REFSEQ:NP_002849|H-INV:HIT000196464|VEGA:OTTHUMP00000012428 Tax_Id=9	5	11	11	11	4	6	4	4	4	6	8	5	4	6	4	6	4	4	4	6	8	5	4	6	4	6	4	4	4	6	8	5	4	6	23.7	23.7	23.7	67.315	586	586;659;683;549;236
IPI01015393;IPI00002405;IPI01022262;IPI01022124;IPI01020702	IPI01015393;IPI00002405	F5GWB8	4940	OAS3	OAS3 Uncharacterized protein	22;22;5;4;1	22;22;5;4;1	22;22;5;4;1	>IPI:IPI01015393.1|TREMBL:F5GWB8|ENSEMBL:ENSP00000441921 Tax_Id=9606 Gene_Symbol=OAS3 Uncharacterized protein;>IPI:IPI00002405.5|SWISS-PROT:Q9Y6K5|TREMBL:A8KA84|ENSEMBL:ENSP00000228928|REFSEQ:NP_006178|H-INV:HIT000059407 Tax_Id=9606 Gene_Symbol=OAS3 2-5-	5	22	22	22	11	10	12	8	13	8	10	9	9	10	11	10	12	8	13	8	10	9	9	10	11	10	12	8	13	8	10	9	9	10	26.9	26.9	26.9	121.1	1086	1086;1087;223;177;66
IPI00554618;IPI00002406	IPI00554618;IPI00002406	A9LST5;A9YWT4;A9YWT7;D0AB07	4059	BCAM	BCAM basal cell adhesion molecule isoform 2 precursor	2;2	2;2	2;2	>IPI:IPI00554618.2|TREMBL:A9LST5;A9YWT4;A9YWT7;D0AB07|ENSEMBL:ENSP00000375817|REFSEQ:NP_001013275 Tax_Id=9606 Gene_Symbol=BCAM basal cell adhesion molecule isoform 2 precursor;>IPI:IPI00002406.2|SWISS-PROT:P50895|ENSEMBL:ENSP00000270233|REFSEQ:NP_005572|H-	2	2	2	2	1	0	0	0	0	1	0	1	0	0	1	0	0	0	0	1	0	1	0	0	1	0	0	0	0	1	0	1	0	0	4.6	4.6	4.6	63.693	588	588;628
IPI00448515;IPI00002408;IPI00924947	IPI00448515;IPI00002408;IPI00924947	Q9H6T3-2	79657	RPAP3	RPAP3 Isoform 2 of RNA polymerase II-associated protein 3	14;14;11	14;14;11	14;14;11	>IPI:IPI00448515.1|SWISS-PROT:Q9H6T3-2|ENSEMBL:ENSP00000370024|REFSEQ:NP_001139547 Tax_Id=9606 Gene_Symbol=RPAP3 Isoform 2 of RNA polymerase II-associated protein 3;>IPI:IPI00002408.4|SWISS-PROT:Q9H6T3-1|ENSEMBL:ENSP00000005386|REFSEQ:NP_078880|H-INV:HIT00	3	14	14	14	7	3	7	3	7	6	7	6	7	8	7	3	7	3	7	6	7	6	7	8	7	3	7	3	7	6	7	6	7	8	28.1	28.1	28.1	71.866	631	631;665;506
IPI00927428;IPI00852720;IPI01014787;IPI00002411;IPI00641117;IPI00645990;IPI00641409;IPI00852757;IPI00852631;IPI00645282;IPI00644803;IPI00852832	IPI00927428;IPI00852720;IPI01014787;IPI00002411;IPI00641117;IPI00645990;IPI00641409;IPI00852757;IPI00852631;IPI00645282;IPI00644803	A8MV29	8517	IKBKG	IKBKG Uncharacterized protein	4;4;4;4;4;3;3;3;2;2;2;1	4;4;4;4;4;3;3;3;2;2;2;1	4;4;4;4;4;3;3;3;2;2;2;1	>IPI:IPI00927428.3|TREMBL:A8MV29|ENSEMBL:ENSP00000377180|VEGA:OTTHUMP00000207079 Tax_Id=9606 Gene_Symbol=IKBKG Uncharacterized protein;>IPI:IPI00852720.1|TREMBL:E7EU78|ENSEMBL:ENSP00000420565|VEGA:OTTHUMP00000196186 Tax_Id=9606 Gene_Symbol=IKBKG Uncharacte	12	4	4	4	0	1	1	1	1	0	0	0	1	1	0	1	1	1	1	0	0	0	1	1	0	1	1	1	1	0	0	0	1	1	11.7	11.7	11.7	47.256	411	411;412;418;419;487;251;320;368;190;195;206;138
IPI00002412;IPI00514424;IPI00514248;IPI00908718;IPI00514996;IPI00981623;IPI01018677;IPI00980279	IPI00002412;IPI00514424;IPI00514248;IPI00908718	P50897	5538	PPT1	PPT1 Palmitoyl-protein thioesterase 1	7;7;6;5;1;1;1;1	7;7;6;5;1;1;1;1	7;7;6;5;1;1;1;1	>IPI:IPI00002412.1|SWISS-PROT:P50897|TREMBL:Q6FGQ4|ENSEMBL:ENSP00000394863;ENSP00000432053|REFSEQ:NP_000301|H-INV:HIT000033785|VEGA:OTTHUMP00000004836;OTTHUMP00000231000 Tax_Id=9606 Gene_Symbol=PPT1 Palmitoyl-protein thioesterase 1;>IPI:IPI00514424.4|TREMB	8	7	7	7	4	4	4	5	4	4	4	3	4	2	4	4	4	5	4	4	4	3	4	2	4	4	4	5	4	4	4	3	4	2	31.4	31.4	31.4	34.193	306	306;335;232;203;87;98;105;148
IPI00002441;IPI00892674;IPI00893400	IPI00002441	P18827	6382	SDC1	SDC1 Syndecan-1	3;1;1	3;1;1	3;1;1	>IPI:IPI00002441.2|SWISS-PROT:P18827|ENSEMBL:ENSP00000254351;ENSP00000370542|REFSEQ:NP_001006947;NP_002988|H-INV:HIT000248611|VEGA:OTTHUMP00000115942 Tax_Id=9606 Gene_Symbol=SDC1 Syndecan-1	3	3	3	3	1	1	3	3	2	3	1	2	1	2	1	1	3	3	2	3	1	2	1	2	1	1	3	3	2	3	1	2	1	2	15.2	15.2	15.2	32.461	310	310;169;215
IPI00002459;IPI00974274	IPI00002459;IPI00974274	A6NN80;E5RJR0	309	ANXA6	ANXA6 Uncharacterized protein	37;23	37;23	1;1	>IPI:IPI00002459.4|TREMBL:A6NN80;E5RJR0|ENSEMBL:ENSP00000348889;ENSP00000431078|VEGA:OTTHUMP00000226165 Tax_Id=9606 Gene_Symbol=ANXA6 Uncharacterized protein;>IPI:IPI00974274.1|TREMBL:E5RK69|ENSEMBL:ENSP00000430420|VEGA:OTTHUMP00000226122 Tax_Id=9606 Gene_	2	37	37	1	27	22	24	24	24	23	24	24	24	26	27	22	24	24	24	23	24	24	24	26	0	1	1	1	1	0	1	0	0	0	64.5	64.5	2.1	75.276	667	667;460
IPI01011531;IPI00953297;IPI00021771;IPI00002460	IPI01011531;IPI00953297;IPI00021771;IPI00002460	B4DT77	310	ANXA7	ANXA7 cDNA FLJ54149, highly similar to Annexin A7	19;19;19;19	19;19;19;19	19;19;19;19	>IPI:IPI01011531.3|TREMBL:B4DT77|ENSEMBL:ENSP00000442864 Tax_Id=9606 Gene_Symbol=ANXA7 cDNA FLJ54149, highly similar to Annexin A7;>IPI:IPI00953297.1|TREMBL:B4DHY4 Tax_Id=9606 Gene_Symbol=ANXA7 cDNA FLJ55060, highly similar to Annexin A7;>IPI:IPI00021771.1	4	19	19	19	13	14	12	14	13	13	14	13	11	12	13	14	12	14	13	13	14	13	11	12	13	14	12	14	13	13	14	13	11	12	56.8	56.8	56.8	37.805	336	336;434;466;488
IPI00514800;IPI00216760;IPI00216758;IPI00216762;IPI00002478;IPI00983462;IPI00984937	IPI00514800;IPI00216760;IPI00216758;IPI00216762;IPI00002478	B4DKB2;E9PDM6;Q5THM6	1889	ECE1	ECE1 cDNA FLJ59212, highly similar to Endothelin-converting enzyme 1	3;3;3;3;3;1;1	3;3;3;3;3;1;1	3;3;3;3;3;1;1	>IPI:IPI00514800.4|TREMBL:B4DKB2;E9PDM6;Q5THM6|ENSEMBL:ENSP00000388439|VEGA:OTTHUMP00000002727 Tax_Id=9606 Gene_Symbol=ECE1 cDNA FLJ59212, highly similar to Endothelin-converting enzyme 1;>IPI:IPI00216760.1|SWISS-PROT:P42892-3|TREMBL:Q2Z2K8|ENSEMBL:ENSP000	7	3	3	3	0	1	2	2	0	0	0	0	1	0	0	1	2	2	0	0	0	0	1	0	0	1	2	2	0	0	0	0	1	0	6.5	6.5	6.5	83.573	738	738;754;758;767;770;68;77
IPI00002483	IPI00002483	Q9Y6M5	7779	SLC30A1	SLC30A1 Zinc transporter 1	5	5	5	>IPI:IPI00002483.5|SWISS-PROT:Q9Y6M5|TREMBL:Q96KD7|ENSEMBL:ENSP00000355968|REFSEQ:NP_067017|H-INV:HIT000388212|VEGA:OTTHUMP00000042570 Tax_Id=9606 Gene_Symbol=SLC30A1 Zinc transporter 1	1	5	5	5	0	0	1	1	0	0	2	1	1	3	0	0	1	1	0	0	2	1	1	3	0	0	1	1	0	0	2	1	1	3	15	15	15	55.299	507	507
IPI00030920;IPI00002496	IPI00030920;IPI00002496	Q9Y5P6-1	29925	GMPPB	GMPPB Isoform 1 of Mannose-1-phosphate guanyltransferase beta	2;2	2;2	2;2	>IPI:IPI00030920.2|SWISS-PROT:Q9Y5P6-1|ENSEMBL:ENSP00000311130;ENSP00000418565|REFSEQ:NP_068806|H-INV:HIT000030169|VEGA:OTTHUMP00000212649;OTTHUMP00000212651 Tax_Id=9606 Gene_Symbol=GMPPB Isoform 1 of Mannose-1-phosphate guanyltransferase beta;>IPI:IPI0000	2	2	2	2	0	0	1	0	0	0	0	0	1	0	0	0	1	0	0	0	0	0	1	0	0	0	1	0	0	0	0	0	1	0	8.9	8.9	8.9	39.834	360	360;387
IPI00793405;IPI00002501	IPI00793405;IPI00002501	B4DRF9	466	ATF1	ATF1 cDNA FLJ57141, highly similar to Cyclic AMP-dependent transcription factor ATF-1	3;3	3;3	1;1	>IPI:IPI00793405.1|TREMBL:B4DRF9|ENSEMBL:ENSP00000438403 Tax_Id=9606 Gene_Symbol=ATF1 cDNA FLJ57141, highly similar to Cyclic AMP-dependent transcription factor ATF-1;>IPI:IPI00002501.1|SWISS-PROT:P18846|TREMBL:B2R8K4|ENSEMBL:ENSP00000262053|REFSEQ:NP_0051	2	3	3	1	1	2	1	1	1	0	1	2	2	2	1	2	1	1	1	0	1	2	2	2	0	1	0	0	0	0	0	1	1	1	30.9	30.9	19.1	15.295	136	136;271
IPI00220668;IPI00793862;IPI00002519;IPI00220669;IPI01015924;IPI00984053;IPI00008665	IPI00220668;IPI00793862;IPI00002519;IPI00220669;IPI01015924	P34896-2	6470	SHMT1	SHMT1 Isoform 2 of Serine hydroxymethyltransferase, cytosolic	10;10;10;9;6;1;1	9;9;9;8;5;1;1	9;9;9;8;5;1;1	>IPI:IPI00220668.1|SWISS-PROT:P34896-2|TREMBL:D3DXC9|ENSEMBL:ENSP00000318805|REFSEQ:NP_683718|VEGA:OTTHUMP00000065141 Tax_Id=9606 Gene_Symbol=SHMT1 Isoform 2 of Serine hydroxymethyltransferase, cytosolic;>IPI:IPI00793862.1|TREMBL:A8MYA6|ENSEMBL:ENSP0000037	7	10	9	9	5	3	5	6	5	5	6	5	3	7	4	2	4	5	4	4	5	4	2	6	4	2	4	5	4	4	5	4	2	6	27.9	24.8	24.8	49.027	444	444;446;483;403;345;125;129
IPI00789370;IPI00002520;IPI00795816;IPI00794572;IPI00909681;IPI00748411;IPI00908824;IPI00794549;IPI01026021;IPI01025505;IPI01026131;IPI01025008;IPI01025494;IPI01025911;IPI01024876;IPI01026271;IPI01025090;IPI01025630;IPI01025897;IPI01026371;IPI01024788	IPI00789370;IPI00002520;IPI00795816;IPI00794572;IPI00909681;IPI00748411;IPI00908824;IPI00794549;IPI01026021	B7Z9F1	6472	SHMT2	SHMT2 serine hydroxymethyltransferase, mitochondrial isoform 3	20;20;19;17;15;15;14;13;11;9;8;7;6;5;5;5;5;5;1;1;1	20;20;19;17;15;15;14;13;11;9;8;7;6;5;5;5;5;5;1;1;1	19;19;18;16;14;14;13;13;11;8;7;6;6;5;5;5;5;5;0;1;1	>IPI:IPI00789370.3|TREMBL:B7Z9F1|ENSEMBL:ENSP00000406881;ENSP00000413770;ENSP00000452419|REFSEQ:NP_001159829;NP_001159830;NP_001159831 Tax_Id=9606 Gene_Symbol=SHMT2 serine hydroxymethyltransferase, mitochondrial isoform 3;>IPI:IPI00002520.1|SWISS-PROT:P348	21	20	20	19	17	15	16	18	13	17	14	12	15	13	17	15	16	18	13	17	14	12	15	13	16	14	15	17	12	16	13	11	14	12	57.3	57.3	54.5	53.454	483	483;504;494;442;430;513;378;408;264;215;237;192;160;142;147;149;159;171;52;65;86
IPI00002521;IPI00456008;IPI00794158	IPI00002521;IPI00456008;IPI00794158	P18859	522	NA	NA	3;3;3	3;3;3	3;3;3	>IPI:IPI00002521.1|SWISS-PROT:P18859|TREMBL:Q6IB54;Q6NZ59|ENSEMBL:ENSP00000284971;ENSP00000382959;ENSP00000382962;ENSP00000382965;ENSP00000382966|REFSEQ:NP_001003696;NP_001003697;NP_001003703;NP_001676|H-INV:HIT000030199|VEGA:OTTHUMP00000096106;OTTHUMP0000	3	3	3	3	2	3	1	2	0	1	2	1	2	2	2	3	1	2	0	1	2	1	2	2	2	3	1	2	0	1	2	1	2	2	38	38	38	12.587	108	108;116;119
IPI00002525	IPI00002525	Q9UMX5	29937	NENF	NENF Neudesin	4	4	4	>IPI:IPI00002525.3|SWISS-PROT:Q9UMX5|ENSEMBL:ENSP00000355955|REFSEQ:NP_037481|H-INV:HIT000033998|VEGA:OTTHUMP00000034886 Tax_Id=9606 Gene_Symbol=NENF Neudesin	1	4	4	4	3	2	2	3	2	2	1	3	1	1	3	2	2	3	2	2	1	3	1	1	3	2	2	3	2	2	1	3	1	1	30.8	30.8	30.8	18.856	172	172
IPI00002535;IPI01013732	IPI00002535;IPI01013732	P26885	2286	FKBP	FKBP	4;3	4;3	4;3	>IPI:IPI00002535.2|SWISS-PROT:P26885|TREMBL:Q53XJ5|ENSEMBL:ENSP00000310935;ENSP00000378046;ENSP00000398147|REFSEQ:NP_001128680;NP_004461;NP_476433|H-INV:HIT000196347|VEGA:OTTHUMP00000236930;OTTHUMP00000236931;OTTHUMP00000236933 Tax_Id=9606 Gene_Symbol=FKBP	2	4	4	4	0	2	2	2	3	4	2	3	2	2	0	2	2	2	3	4	2	3	2	2	0	2	2	2	3	4	2	3	2	2	46.5	46.5	46.5	15.649	142	142;102
IPI00002557;IPI00982399	IPI00002557	Q9UBF2	1107	CHD3;LOC732272;SNORA69;COPG2	CHD3	12;2	8;2	8;2	>IPI:IPI00002557.1|SWISS-PROT:Q9UBF2|TREMBL:B3KND4;F6X838;Q2NLA0;Q9H9B7;Q9NSM7;Q9NUP3|ENSEMBL:ENSP00000331218;ENSP00000393912|REFSEQ:NP_036265|H-INV:HIT000339687|VEGA:OTTHUMP00000207807 Tax_Id=9606 Gene_Symbol=CHD3;LOC732272;SNORA69;COPG2 Coatomer subunit	2	12	8	8	5	6	5	5	6	7	6	4	7	4	2	2	1	1	2	4	2	1	4	1	2	2	1	1	2	4	2	1	4	1	20.2	14.6	14.6	97.621	871	871;99
IPI00911037;IPI01010850;IPI00002564	IPI00911037;IPI01010850;IPI00002564	B4DEB2	7515	XRCC1	XRCC1 cDNA FLJ56491, highly similar to DNA-repair protein XRCC1	1;1;1	1;1;1	1;1;1	>IPI:IPI00911037.3|TREMBL:B4DEB2|ENSEMBL:ENSP00000446332 Tax_Id=9606 Gene_Symbol=XRCC1 cDNA FLJ56491, highly similar to DNA-repair protein XRCC1;>IPI:IPI01010850.1|TREMBL:B2RCY5;Q59HH7|ENSEMBL:ENSP00000390874 Tax_Id=9606 Gene_Symbol=XRCC1 cDNA, FLJ96373, h	3	1	1	1	1	0	1	1	0	1	1	0	0	0	1	0	1	1	0	1	1	0	0	0	1	0	1	1	0	1	1	0	0	0	4.8	4.8	4.8	43.22	400	400;633;633
IPI00002580;IPI01011654;IPI00981341	IPI00002580;IPI01011654	O00443	5286	PIK3C2A	PIK3C2A Phosphatidylinositol-4-phosphate 3-kinase C2 domain-containing subunit alpha	9;7;4	9;7;4	9;7;4	>IPI:IPI00002580.2|SWISS-PROT:O00443|TREMBL:B4DG55;B4DRX6|ENSEMBL:ENSP00000265970|REFSEQ:NP_002636|H-INV:HIT000325770|VEGA:OTTHUMP00000231763 Tax_Id=9606 Gene_Symbol=PIK3C2A Phosphatidylinositol-4-phosphate 3-kinase C2 domain-containing subunit alpha;>IPI:	3	9	9	9	3	1	5	1	4	0	3	1	1	1	3	1	5	1	4	0	3	1	1	1	3	1	5	1	4	0	3	1	1	1	7.5	7.5	7.5	190.68	1686	1686;1306;648
IPI00871903;IPI00002624;IPI00382756;IPI00967852;IPI00966646;IPI00965708;IPI00921981	IPI00871903;IPI00002624;IPI00382756	A8MW61	5356	PLRG1	PLRG1 Uncharacterized protein	10;10;9;3;3;1;1	10;10;9;3;3;1;1	10;10;9;3;3;1;1	>IPI:IPI00871903.1|TREMBL:A8MW61|ENSEMBL:ENSP00000377483 Tax_Id=9606 Gene_Symbol=PLRG1 Uncharacterized protein;>IPI:IPI00002624.1|SWISS-PROT:O43660-1|ENSEMBL:ENSP00000424417|REFSEQ:NP_002660|H-INV:HIT000284924|VEGA:OTTHUMP00000220176 Tax_Id=9606 Gene_Symbo	7	10	10	10	5	4	4	3	4	4	5	5	1	5	5	4	4	3	4	4	5	5	1	5	5	4	4	3	4	4	5	5	1	5	34	34	34	57.181	514	514;514;505;156;212;106;131
IPI00002745	IPI00002745	Q9UBR2	1522	CTSZ	CTSZ Cathepsin Z	5	5	5	>IPI:IPI00002745.1|SWISS-PROT:Q9UBR2|TREMBL:Q5U000|ENSEMBL:ENSP00000217131|REFSEQ:NP_001327|H-INV:HIT000052666|VEGA:OTTHUMP00000031409 Tax_Id=9606 Gene_Symbol=CTSZ Cathepsin Z	1	5	5	5	1	2	3	3	4	2	2	3	2	3	1	2	3	3	4	2	2	3	2	3	1	2	3	3	4	2	2	3	2	3	16.2	16.2	16.2	33.868	303	303
IPI00002790;IPI00555723;IPI01026453	IPI00002790;IPI00555723	Q9UBV2-1	6400	SEL1L	SEL1L Isoform 1 of Protein sel-1 homolog 1	6;4;2	6;4;2	6;4;2	>IPI:IPI00002790.3|SWISS-PROT:Q9UBV2-1|TREMBL:Q3ZCU6|ENSEMBL:ENSP00000337053|REFSEQ:NP_005056|H-INV:HIT000058628 Tax_Id=9606 Gene_Symbol=SEL1L Isoform 1 of Protein sel-1 homolog 1;>IPI:IPI00555723.1|SWISS-PROT:Q9UBV2-2|ENSEMBL:ENSP00000450709 Tax_Id=9606 G	3	6	6	6	1	2	2	2	3	2	1	0	1	0	1	2	2	2	3	2	1	0	1	0	1	2	2	2	3	2	1	0	1	0	12.6	12.6	12.6	88.754	794	794;301;163
IPI00002803;IPI00965991;IPI00412672	IPI00002803;IPI00965991;IPI00412672	Q16512-1	5585	PKN1	PKN1 Isoform 1 of Serine/threonine-protein kinase N1	2;1;1	2;1;1	2;1;1	>IPI:IPI00002803.6|SWISS-PROT:Q16512-1|TREMBL:Q15523|ENSEMBL:ENSP00000242783|REFSEQ:NP_002732|H-INV:HIT000216610|VEGA:OTTHUMP00000037582 Tax_Id=9606 Gene_Symbol=PKN1 Isoform 1 of Serine/threonine-protein kinase N1;>IPI:IPI00965991.1|SWISS-PROT:Q16512-3 Tax	3	2	2	2	0	1	0	0	1	0	0	0	0	0	0	1	0	0	1	0	0	0	0	0	0	1	0	0	1	0	0	0	0	0	2.2	2.2	2.2	103.93	942	942;603;948
IPI01013829;IPI00002804;IPI00514557;IPI01014646;IPI00514041;IPI00005990;IPI01018651	IPI01013829;IPI00002804;IPI00514557;IPI01014646;IPI00514041	E7ESL7	5586	PKN2	PKN2 Uncharacterized protein	14;14;11;9;8;4;1	14;14;11;9;8;4;1	14;14;11;9;8;4;1	>IPI:IPI01013829.1|TREMBL:E7ESL7|ENSEMBL:ENSP00000359544 Tax_Id=9606 Gene_Symbol=PKN2 Uncharacterized protein;>IPI:IPI00002804.1|SWISS-PROT:Q16513|TREMBL:B4DQ21;B4DTP5;Q08AF4|ENSEMBL:ENSP00000359552|REFSEQ:NP_006247|H-INV:HIT000216611|VEGA:OTTHUMP000000117	7	14	14	14	5	6	7	9	8	6	8	6	5	5	5	6	7	9	8	6	8	6	5	5	5	6	7	9	8	6	8	6	5	5	21.6	21.6	21.6	106.22	936	936;984;827;658;604;322;211
IPI00002824;IPI01021304;IPI01021914	IPI00002824;IPI01021304;IPI01021914	Q16527	1466	CSRP2	CSRP2 Cysteine and glycine-rich protein 2	7;7;6	7;7;6	7;7;6	>IPI:IPI00002824.7|SWISS-PROT:Q16527|ENSEMBL:ENSP00000310901;ENSP00000450056|REFSEQ:NP_001312|H-INV:HIT000277434 Tax_Id=9606 Gene_Symbol=CSRP2 Cysteine and glycine-rich protein 2;>IPI:IPI01021304.1|TREMBL:F8VW96|ENSEMBL:ENSP00000449824 Tax_Id=9606 Gene_Sym	3	7	7	7	3	1	2	4	5	6	4	4	3	4	3	1	2	4	5	6	4	4	3	4	3	1	2	4	5	6	4	4	3	4	42	42	42	20.954	193	193;243;187
IPI00556528;IPI01025482;IPI00002853	IPI00556528;IPI01025482;IPI00002853	NA	5529	PPP2R5E	PPP2R5E 46 kDa protein	6;6;6	3;3;3	2;2;2	>IPI:IPI00556528.3|ENSEMBL:ENSP00000404632 Tax_Id=9606 Gene_Symbol=PPP2R5E 46 kDa protein;>IPI:IPI01025482.1|TREMBL:B7ZKK9;Q86XZ2|ENSEMBL:ENSP00000452396 Tax_Id=9606 Gene_Symbol=PPP2R5E PPP2R5E protein;>IPI:IPI00002853.1|SWISS-PROT:Q16537|TREMBL:B5BTZ7;B7Z	3	6	3	2	2	2	2	3	1	3	3	2	3	2	0	1	0	2	0	1	2	0	1	0	0	1	0	2	0	1	2	0	0	0	16.4	9	6.9	46.179	391	391;462;467
IPI00945296;IPI00221141;IPI00002857;IPI00984307;IPI00221142;IPI00221143;IPI00945931	IPI00945296;IPI00221141;IPI00002857;IPI00984307;IPI00221142;IPI00221143	B4E0K5	1432	MAPK14	MAPK14 cDNA FLJ58214, highly similar to Mitogen-activated protein kinase 14	6;6;6;5;5;5;1	6;6;6;5;5;5;1	6;6;6;5;5;5;1	>IPI:IPI00945296.1|TREMBL:B4E0K5|ENSEMBL:ENSP00000419837|VEGA:OTTHUMP00000216563 Tax_Id=9606 Gene_Symbol=MAPK14 cDNA FLJ58214, highly similar to Mitogen-activated protein kinase 14;>IPI:IPI00221141.3|SWISS-PROT:Q16539-2|ENSEMBL:ENSP00000229795|REFSEQ:NP_00	7	6	6	6	2	3	3	3	2	5	2	2	1	2	2	3	3	3	2	5	2	2	1	2	2	3	3	3	2	5	2	2	1	2	30.4	30.4	30.4	32.357	283	283;360;360;133;297;307;90
IPI00002894;IPI00655631;IPI00556021	IPI00002894;IPI00655631;IPI00556021	P28340	5424	POLD1	POLD1 DNA polymerase delta catalytic subunit	12;12;9	12;12;9	12;12;9	>IPI:IPI00002894.2|SWISS-PROT:P28340|ENSEMBL:ENSP00000406046|REFSEQ:NP_002682|H-INV:HIT000196429 Tax_Id=9606 Gene_Symbol=POLD1 DNA polymerase delta catalytic subunit;>IPI:IPI00655631.2|TREMBL:E7EVW0;Q308M6 Tax_Id=9606 Gene_Symbol=POLD1 DNA polymerase;>IPI:	3	12	12	12	2	3	4	3	5	4	4	2	4	3	2	3	4	3	5	4	4	2	4	3	2	3	4	3	5	4	4	2	4	3	17.5	17.5	17.5	123.63	1107	1107;1133;1011
IPI00002895	IPI00002895	P63272	6827	SUPT4H1	SUPT4H1 Transcription elongation factor SPT4	3	3	3	>IPI:IPI00002895.1|SWISS-PROT:P63272|TREMBL:D3DTZ5|ENSEMBL:ENSP00000225504|REFSEQ:NP_003159|H-INV:HIT000219902 Tax_Id=9606 Gene_Symbol=SUPT4H1 Transcription elongation factor SPT4	1	3	3	3	0	1	1	0	0	1	1	0	0	0	0	1	1	0	0	1	1	0	0	0	0	1	1	0	0	1	1	0	0	0	19.7	19.7	19.7	13.193	117	117
IPI00844019;IPI00879254;IPI00978120;IPI00002901;IPI00412347;IPI01020979;IPI00385455	IPI00844019;IPI00879254;IPI00978120;IPI00002901;IPI00412347;IPI01020979;IPI00385455	A4FUP2	7003	TEAD1	TEAD1 Uncharacterized protein	1;1;1;1;1;1;1	1;1;1;1;1;1;1	1;1;1;1;1;1;1	>IPI:IPI00844019.1|TREMBL:A4FUP2|ENSEMBL:ENSP00000334754;ENSP00000435977|VEGA:OTTHUMP00000231431 Tax_Id=9606 Gene_Symbol=TEAD1 Uncharacterized protein;>IPI:IPI00879254.1|TREMBL:B5MCM0|ENSEMBL:ENSP00000384577|VEGA:OTTHUMP00000196695 Tax_Id=9606 Gene_Symbol=	7	1	1	1	1	1	1	1	1	1	1	1	1	1	1	1	1	1	1	1	1	1	1	1	1	1	1	1	1	1	1	1	1	1	3.6	3.6	3.6	39.999	357	357;375;411;426;435;451;472
IPI00002902	IPI00002902	Q5SY16	79707	NOL9	NOL9 Polynucleotide 5-hydroxyl-kinase NOL9	3	3	3	>IPI:IPI00002902.5|SWISS-PROT:Q5SY16|ENSEMBL:ENSP00000366934|REFSEQ:NP_078930|H-INV:HIT000016151|VEGA:OTTHUMP00000001049 Tax_Id=9606 Gene_Symbol=NOL9 Polynucleotide 5-hydroxyl-kinase NOL9	1	3	3	3	1	1	1	3	1	0	1	1	1	1	1	1	1	3	1	0	1	1	1	1	1	1	1	3	1	0	1	1	1	1	6.4	6.4	6.4	79.322	702	702
IPI00002922;IPI00922336;IPI00927137;IPI00927546;IPI00925198	IPI00002922;IPI00922336	Q9BZK7	79718	TBL1XR1	TBL1XR1 F-box-like/WD repeat-containing protein TBL1XR1	9;8;1;1;1	9;8;1;1;1	4;4;1;1;1	>IPI:IPI00002922.5|SWISS-PROT:Q9BZK7|ENSEMBL:ENSP00000405574;ENSP00000413251|REFSEQ:NP_078941|H-INV:HIT000077105|VEGA:OTTHUMP00000211531;OTTHUMP00000211535 Tax_Id=9606 Gene_Symbol=TBL1XR1 F-box-like/WD repeat-containing protein TBL1XR1;>IPI:IPI00922336.1|T	5	9	9	4	4	3	3	4	4	6	5	4	5	3	4	3	3	4	4	6	5	4	5	3	1	1	1	1	1	1	0	0	1	0	28.2	28.2	13.2	55.594	514	514;376;73;76;142
IPI01014913;IPI00002926;IPI01014380	IPI01014913;IPI00002926;IPI01014380	F5H4M0	79720	VPS37B	VPS37B Uncharacterized protein	2;2;1	2;2;1	2;2;1	>IPI:IPI01014913.1|TREMBL:F5H4M0|ENSEMBL:ENSP00000446075|VEGA:OTTHUMP00000239380 Tax_Id=9606 Gene_Symbol=VPS37B Uncharacterized protein;>IPI:IPI00002926.4|SWISS-PROT:Q9H9H4|ENSEMBL:ENSP00000267202|REFSEQ:NP_078943|H-INV:HIT000006086|VEGA:OTTHUMP00000239379	3	2	2	2	0	1	1	0	0	0	0	0	0	0	0	1	1	0	0	0	0	0	0	0	0	1	1	0	0	0	0	0	0	0	13.7	13.7	13.7	29.693	271	271;285;184
IPI00002966;IPI01010895;IPI00031022	IPI00002966	P34932	3308	HSPA4	HSPA4 Heat shock 70	50;23;6	50;23;6	47;20;6	>IPI:IPI00002966.2|SWISS-PROT:P34932|TREMBL:B0AZS1;B0AZT0;B0AZU6;B4DH02;B4DIZ3;B4DN48;B4DSE8;B4DT47;B4DUS3;B4E0H6;B4E354;Q59GF8|ENSEMBL:ENSP00000302961|REFSEQ:NP_002145|H-INV:HIT000058763|VEGA:OTTHUMP00000159262 Tax_Id=9606 Gene_Symbol=HSPA4 Heat shock 70	3	50	50	47	26	33	33	33	32	32	34	29	26	30	26	33	33	33	32	32	34	29	26	30	24	31	30	30	30	29	31	28	23	27	73.8	73.8	69.3	94.33	840	840;474;148
IPI00967629;IPI00966393;IPI00968119;IPI00967333;IPI00967834;IPI00642105;IPI00002993	IPI00967629;IPI00966393;IPI00968119;IPI00967333;IPI00967834;IPI00642105;IPI00002993	D6RHW1	6880	TAF9	TAF9 Uncharacterized protein	1;1;1;1;1;1;1	1;1;1;1;1;1;1	1;1;1;1;1;1;1	>IPI:IPI00967629.1|TREMBL:D6RHW1|ENSEMBL:ENSP00000427617|VEGA:OTTHUMP00000222140 Tax_Id=9606 Gene_Symbol=TAF9 Uncharacterized protein;>IPI:IPI00966393.1|TREMBL:D6RIY1|ENSEMBL:ENSP00000425798|VEGA:OTTHUMP00000222138 Tax_Id=9606 Gene_Symbol=TAF9 Uncharacteri	7	1	1	1	0	0	0	0	0	0	1	0	0	0	0	0	0	0	0	0	1	0	0	0	0	0	0	0	0	0	1	0	0	0	10.8	10.8	10.8	11.57	102	102;127;136;166;198;251;264
IPI00003004;IPI00980909;IPI01015493;IPI00979418;IPI00985174;IPI00980990;IPI00984810;IPI00977837;IPI00977230;IPI00981673;IPI00983707;IPI00027826;IPI00985457;IPI00984522;IPI00983199	IPI00003004;IPI00980909	Q9H936	79751	SLC25A22	SLC25A22 Mitochondrial glutamate carrier 1	7;4;3;3;3;3;3;3;3;3;3;3;1;1;1	7;4;3;3;3;3;3;3;3;3;3;3;1;1;1	7;4;3;3;3;3;3;3;3;3;3;3;1;1;1	>IPI:IPI00003004.1|SWISS-PROT:Q9H936|ENSEMBL:ENSP00000322020;ENSP00000437236|REFSEQ:NP_001177989;NP_001177990;NP_078974|H-INV:HIT000423278|VEGA:OTTHUMP00000164433;OTTHUMP00000229783 Tax_Id=9606 Gene_Symbol=SLC25A22 Mitochondrial glutamate carrier 1;>IPI:IP	15	7	7	7	1	2	2	2	2	2	2	1	2	3	1	2	2	2	2	2	2	1	2	3	1	2	2	2	2	2	2	1	2	3	26	26	26	34.47	323	323;260;106;110;113;114;119;123;127;135;196;315;59;72;78
IPI00551022;IPI00003031;IPI00442223	IPI00551022;IPI00003031	Q96AB3-1	79763	ISOC2	ISOC2 Isoform 1 of Isochorismatase domain-containing protein 2, mitochondrial	3;3;1	3;3;1	3;3;1	>IPI:IPI00551022.3|SWISS-PROT:Q96AB3-1|ENSEMBL:ENSP00000401726|REFSEQ:NP_001129673|H-INV:HIT000288747 Tax_Id=9606 Gene_Symbol=ISOC2 Isoform 1 of Isochorismatase domain-containing protein 2, mitochondrial;>IPI:IPI00003031.3|SWISS-PROT:Q96AB3-2|ENSEMBL:ENSP0	3	3	3	3	1	1	0	2	1	0	1	0	1	0	1	1	0	2	1	0	1	0	1	0	1	1	0	2	1	0	1	0	1	0	35.6	35.6	35.6	22.337	205	205;221;135
IPI00003084;IPI00477494;IPI00981391;IPI00980788;IPI00980716	IPI00003084;IPI00477494;IPI00981391;IPI00980788	Q14919-1	10589	DRAP1	DRAP1 Isoform 1 of Dr1-associated corepressor	4;4;3;3;1	4;4;3;3;1	4;4;3;3;1	>IPI:IPI00003084.1|SWISS-PROT:Q14919-1|ENSEMBL:ENSP00000307850|REFSEQ:NP_006433|H-INV:HIT000302353|VEGA:OTTHUMP00000234061 Tax_Id=9606 Gene_Symbol=DRAP1 Isoform 1 of Dr1-associated corepressor;>IPI:IPI00477494.2|SWISS-PROT:Q14919-2|TREMBL:C9JCC6|ENSEMBL:EN	5	4	4	4	0	1	1	1	1	3	2	4	3	2	0	1	1	1	1	3	2	4	3	2	0	1	1	1	1	3	2	4	3	2	26.3	26.3	26.3	22.35	205	205;212;156;185;161
IPI00182373;IPI00003128;IPI00657713;IPI00894468;IPI00657802;IPI00657829;IPI00853118;IPI00852618;IPI00852962;IPI00852922	IPI00182373;IPI00003128	O15460-2	8974	P4HA2	P4HA2 Isoform I	10;10;3;3;2;2;2;2;1;1	10;10;3;3;2;2;2;2;1;1	10;10;3;3;2;2;2;2;1;1	>IPI:IPI00182373.2|SWISS-PROT:O15460-2|TREMBL:Q05DA4|ENSEMBL:ENSP00000353772;ENSP00000368379;ENSP00000368394|REFSEQ:NP_001017973;NP_001017974;NP_001136070|H-INV:HIT000051520|VEGA:OTTHUMP00000065967;OTTHUMP00000065969 Tax_Id=9606 Gene_Symbol=P4HA2 Isoform I	10	10	10	10	5	5	4	4	4	2	4	4	2	2	5	5	4	4	4	2	4	4	2	2	5	5	4	4	4	2	4	4	2	2	27.6	27.6	27.6	60.632	533	533;535;204;236;147;153;167;184;101;114
IPI00796213;IPI00003168;IPI00795423;IPI00789576;IPI01011337;IPI00942171;IPI00788900;IPI00798249	IPI00796213;IPI00003168;IPI00795423;IPI00789576;IPI01011337;IPI00942171;IPI00788900	B7ZKZ1;E7EPA1	5636	PRPSAP2	PRPSAP2 Uncharacterized protein	8;8;6;6;6;6;5;3	7;7;6;6;5;5;5;3	7;7;6;6;5;5;5;3	>IPI:IPI00796213.2|TREMBL:B7ZKZ1;E7EPA1|ENSEMBL:ENSP00000399625;ENSP00000402612;ENSP00000416021;ENSP00000439129|VEGA:OTTHUMP00000065718;OTTHUMP00000065720;OTTHUMP00000065721 Tax_Id=9606 Gene_Symbol=PRPSAP2 Uncharacterized protein;>IPI:IPI00003168.1|SWISS-P	8	8	7	7	3	3	3	4	4	3	2	3	3	5	2	3	3	4	3	2	1	3	3	4	2	3	3	4	3	2	1	3	3	4	33.1	28.8	28.8	35.547	320	320;369;194;244;283;329;176;140
IPI00902529;IPI00003176	IPI00902529;IPI00003176	A8K224;B3KRN4;E7ESJ0;Q05DJ8	5654	HTRA1	HTRA1 cDNA FLJ34625 fis, clone KIDNE2015244, highly similar to Serine protease HTRA1	1;1	1;1	1;1	>IPI:IPI00902529.1|TREMBL:A8K224;B3KRN4;E7ESJ0;Q05DJ8|ENSEMBL:ENSP00000405132;ENSP00000412676|VEGA:OTTHUMP00000020664 Tax_Id=9606 Gene_Symbol=HTRA1 cDNA FLJ34625 fis, clone KIDNE2015244, highly similar to Serine protease HTRA1;>IPI:IPI00003176.1|SWISS-PROT	2	1	1	1	1	1	0	1	1	1	0	1	1	1	1	1	0	1	1	1	0	1	1	1	1	1	0	1	1	1	0	1	1	1	3.1	3.1	3.1	48.453	447	447;480
IPI00003217;IPI00908513;IPI00514549	IPI00003217	Q99436	5695	PSMB7	PSMB7 Proteasome subunit beta type-7	6;2;2	6;2;2	6;2;2	>IPI:IPI00003217.3|SWISS-PROT:Q99436|TREMBL:B2RAQ9;E9KL30;Q6IBT1;Q86U62|ENSEMBL:ENSP00000259457|REFSEQ:NP_002790|H-INV:HIT000101415|VEGA:OTTHUMP00000022798 Tax_Id=9606 Gene_Symbol=PSMB7 Proteasome subunit beta type-7	3	6	6	6	4	3	3	4	3	5	4	5	4	6	4	3	3	4	3	5	4	5	4	6	4	3	3	4	3	5	4	5	4	6	25.6	25.6	25.6	29.965	277	277;142;210
IPI00003269;IPI00739998	IPI00003269	Q562R1	345651	ACTBL2	ACTBL2 Beta-actin-like protein 2	8;1	2;0	2;0	>IPI:IPI00003269.1|SWISS-PROT:Q562R1|ENSEMBL:ENSP00000416706|REFSEQ:NP_001017992|H-INV:HIT000057151|VEGA:OTTHUMP00000221904 Tax_Id=9606 Gene_Symbol=ACTBL2 Beta-actin-like protein 2	2	8	2	2	4	4	5	4	4	3	6	4	3	4	1	1	1	0	1	0	1	0	0	1	1	1	1	0	1	0	1	0	0	1	23.7	10.6	10.6	42.003	376	376;197
IPI00927876;IPI00003309;IPI00924545;IPI00927044;IPI00927637;IPI00791019	IPI00927876;IPI00003309;IPI00924545;IPI00927044;IPI00927637	C9JLU1	5437	POLR2H	POLR2H Uncharacterized protein	4;4;3;3;2;1	4;4;3;3;2;1	4;4;3;3;2;1	>IPI:IPI00927876.1|TREMBL:C9JLU1|ENSEMBL:ENSP00000409065|VEGA:OTTHUMP00000210508 Tax_Id=9606 Gene_Symbol=POLR2H Uncharacterized protein;>IPI:IPI00003309.4|SWISS-PROT:P52434|ENSEMBL:ENSP00000296223;ENSP00000392913|REFSEQ:NP_006223|H-INV:HIT000269722|VEGA:OT	6	4	4	4	3	3	3	1	3	3	2	3	3	4	3	3	3	1	3	3	2	3	3	4	3	3	3	1	3	3	2	3	3	4	32.9	32.9	32.9	16.996	149	149;150;114;175;122;86
IPI00003311	IPI00003311	P62875	5441	POLR2L	POLR2L DNA-directed RNA polymerases I, II, and III subunit RPABC5	1	1	1	>IPI:IPI00003311.1|SWISS-PROT:P62875|ENSEMBL:ENSP00000324124;ENSP00000432807|REFSEQ:NP_066951|H-INV:HIT000038385|VEGA:OTTHUMP00000164439;OTTHUMP00000230012 Tax_Id=9606 Gene_Symbol=POLR2L DNA-directed RNA polymerases I, II, and III subunit RPABC5	1	1	1	1	1	1	1	1	1	1	1	1	1	1	1	1	1	1	1	1	1	1	1	1	1	1	1	1	1	1	1	1	1	1	13.4	13.4	13.4	7.645	67	67
IPI00003326;IPI00908403	IPI00003326;IPI00908403	P36404	402	ARL2	ARL2 ADP-ribosylation factor-like protein 2	4;3	4;3	4;3	>IPI:IPI00003326.4|SWISS-PROT:P36404|TREMBL:Q53YD8|ENSEMBL:ENSP00000246747;ENSP00000436021|REFSEQ:NP_001658|H-INV:HIT000030968|VEGA:OTTHUMP00000230835;OTTHUMP00000230836 Tax_Id=9606 Gene_Symbol=ARL2 ADP-ribosylation factor-like protein 2;>IPI:IPI00908403.2	2	4	4	4	1	2	1	1	2	1	2	1	0	0	1	2	1	1	2	1	2	1	0	0	1	2	1	1	2	1	2	1	0	0	26.6	26.6	26.6	20.878	184	184;157
IPI00003327	IPI00003327	P36405	403	ARL3	ARL3 ADP-ribosylation factor-like protein 3	8	8	8	>IPI:IPI00003327.1|SWISS-PROT:P36405|ENSEMBL:ENSP00000260746|REFSEQ:NP_004302|H-INV:HIT000217642|VEGA:OTTHUMP00000020373 Tax_Id=9606 Gene_Symbol=ARL3 ADP-ribosylation factor-like protein 3	1	8	8	8	5	4	2	5	4	4	5	3	6	4	5	4	2	5	4	4	5	3	6	4	5	4	2	5	4	4	5	3	6	4	53.8	53.8	53.8	20.455	182	182
IPI00003348;IPI00790896;IPI00790302;IPI00797969;IPI00925530;IPI00924758	IPI00003348;IPI00790896;IPI00790302;IPI00797969;IPI00925530	P62879	2783	GNB2	GNB2 Guanine nucleotide-bin	14;11;11;10;9;5	14;11;11;10;9;5	5;3;3;2;3;3	>IPI:IPI00003348.3|SWISS-PROT:P62879|TREMBL:Q6FHM2|ENSEMBL:ENSP00000305260;ENSP00000377501;ENSP00000377503|REFSEQ:NP_005264|H-INV:HIT000035769|VEGA:OTTHUMP00000174595;OTTHUMP00000174601;OTTHUMP00000174602 Tax_Id=9606 Gene_Symbol=GNB2 Guanine nucleotide-bin	6	14	14	5	7	6	10	8	8	7	7	7	11	9	7	6	10	8	8	7	7	7	11	9	2	3	3	4	2	3	2	2	3	2	44.1	44.1	21.8	37.331	340	340;232;251;152;296;240
IPI00003362;IPI01014129	IPI00003362	P11021	3309	HSPA5	HSPA5 78 kDa glucose-regulated protein	36;13	35;12	35;12	>IPI:IPI00003362.3|SWISS-PROT:P11021|ENSEMBL:ENSP00000324173|REFSEQ:NP_005338|H-INV:HIT000038771|VEGA:OTTHUMP00000022124 Tax_Id=9606 Gene_Symbol=HSPA5 78 kDa glucose-regulated protein	2	36	35	35	26	26	29	25	25	29	30	30	26	24	25	25	28	24	24	28	29	29	25	23	25	25	28	24	24	28	29	29	25	23	54.9	54.9	54.9	72.332	654	654;278
IPI00925873;IPI00003369	IPI00925873;IPI00003369	C9JRJ5	8994	LIMD1	LIMD1 Uncharacterized protein	1;1	1;1	1;1	>IPI:IPI00925873.1|TREMBL:C9JRJ5|ENSEMBL:ENSP00000394537|VEGA:OTTHUMP00000210317 Tax_Id=9606 Gene_Symbol=LIMD1 Uncharacterized protein;>IPI:IPI00003369.1|SWISS-PROT:Q9UGP4|ENSEMBL:ENSP00000273317|REFSEQ:NP_055055|H-INV:HIT000244694|VEGA:OTTHUMP00000164657	2	1	1	1	0	0	1	0	1	0	0	0	1	0	0	0	1	0	1	0	0	0	1	0	0	0	1	0	1	0	0	0	1	0	2.6	2.6	2.6	65.534	620	620;676
IPI00744364;IPI00917346;IPI00916448;IPI00003377;IPI00215907	IPI00744364;IPI00917346;IPI00916448;IPI00003377	Q16629-2	6432	SRSF7	SRSF7 Uncharacterized protein	9;9;9;9;3	9;9;9;9;3	8;8;8;8;3	>IPI:IPI00744364.4|SWISS-PROT:Q16629-2|TREMBL:A6NNE8;B4DEK2;Q8NB80|ENSEMBL:ENSP00000400246;ENSP00000416516|VEGA:OTTHUMP00000203933;OTTHUMP00000203972 Tax_Id=9606 Gene_Symbol=SRSF7 Uncharacterized protein;>IPI:IPI00917346.2|SWISS-PROT:Q16629-3|TREMBL:B4DLU6	5	9	9	8	5	7	7	7	6	6	7	5	6	6	5	7	7	7	6	6	7	5	6	6	4	6	6	6	5	5	6	4	5	5	45.5	45.5	45.5	18.841	165	165;226;235;238;51
IPI00003386	IPI00003386	P62877	9978	RBX1	RBX1 E3 ubiquitin-protein ligase RBX1	2	2	2	>IPI:IPI00003386.3|SWISS-PROT:P62877|ENSEMBL:ENSP00000216225|REFSEQ:NP_055063|VEGA:OTTHUMP00000199764 Tax_Id=9606 Gene_Symbol=RBX1 E3 ubiquitin-protein ligase RBX1	1	2	2	2	2	2	2	2	2	2	2	2	2	2	2	2	2	2	2	2	2	2	2	2	2	2	2	2	2	2	2	2	2	2	24.1	24.1	24.1	12.274	108	108
IPI00009598;IPI00219360;IPI00009597;IPI00966114;IPI00003394;IPI00981303	IPI00009598;IPI00219360;IPI00009597;IPI00966114;IPI00003394	Q16637-4	6606	SMN2;SMN1	SMN2	4;4;4;4;4;1	4;4;4;4;4;1	4;4;4;4;4;1	>IPI:IPI00009598.1|SWISS-PROT:Q16637-4|TREMBL:B4DP61;Q9UNT8|ENSEMBL:ENSP00000423298;ENSP00000424282|REFSEQ:NP_075015|VEGA:OTTHUMP00000221944;OTTHUMP00000223567 Tax_Id=9606 Gene_Symbol=SMN2;SMN1 Isoform SMN-delta57 of Survival motor neuron protein;>IPI:IPI0	6	4	4	4	1	2	2	0	1	2	3	1	1	1	1	2	2	0	1	2	3	1	1	1	1	2	2	0	1	2	3	1	1	1	23.6	23.6	23.6	27.135	250	250;262;282;294;294;79
IPI00003406;IPI00794221;IPI00295624;IPI00965597;IPI01012874;IPI00967040;IPI00965316;IPI00963877	IPI00003406;IPI00794221;IPI00295624;IPI00965597	Q16643-1	1627	DBN1	DBN1 Isoform 1 of Drebrin	19;18;16;13;7;6;6;1	19;18;16;13;7;6;6;1	19;18;16;13;7;6;6;1	>IPI:IPI00003406.4|SWISS-PROT:Q16643-1|TREMBL:B3KSQ7;B7Z2Z0|ENSEMBL:ENSP00000308532|REFSEQ:NP_004386|H-INV:HIT000101074|VEGA:OTTHUMP00000161448 Tax_Id=9606 Gene_Symbol=DBN1 Isoform 1 of Drebrin;>IPI:IPI00794221.1|TREMBL:A8MV58|ENSEMBL:ENSP00000377195|VEGA:	8	19	19	19	11	12	12	11	12	10	9	10	12	11	11	12	12	11	12	10	9	10	12	11	11	12	12	11	12	10	9	10	12	11	41.9	41.9	41.9	71.428	649	649;695;651;317;381;124;391;93
IPI00982700;IPI00003419;IPI00977975;IPI00917641;IPI00981414	IPI00982700;IPI00003419;IPI00977975;IPI00917641	E9PM92	10944	C11orf58	C11orf58 Uncharacterized protein	3;3;2;2;1	3;3;2;2;1	3;3;2;2;1	>IPI:IPI00982700.1|TREMBL:E9PM92|ENSEMBL:ENSP00000431237|VEGA:OTTHUMP00000231503 Tax_Id=9606 Gene_Symbol=C11orf58 Uncharacterized protein;>IPI:IPI00003419.1|SWISS-PROT:O00193|ENSEMBL:ENSP00000228136|REFSEQ:NP_055082|H-INV:HIT000033051|VEGA:OTTHUMP000002315	5	3	3	3	2	2	3	2	1	1	2	2	2	2	2	2	3	2	1	1	2	2	2	2	2	2	3	2	1	1	2	2	2	2	29.5	29.5	29.5	17.506	156	156;183;90;139;86
IPI00903288;IPI00915767;IPI00916186;IPI00003420;IPI00552652	IPI00903288;IPI00915767;IPI00916186;IPI00003420;IPI00552652	B3KR39;F5H1V8	10982	MAPRE2	MAPRE2 Uncharacterized protein	2;2;2;2;1	2;2;2;2;1	2;2;2;2;1	>IPI:IPI00903288.2|TREMBL:B3KR39;F5H1V8|ENSEMBL:ENSP00000446343 Tax_Id=9606 Gene_Symbol=MAPRE2 Uncharacterized protein;>IPI:IPI00915767.1|ENSEMBL:ENSP00000396074|REFSEQ:NP_001137298 Tax_Id=9606 Gene_Symbol=MAPRE2 microtubule-associated protein RP/EB family	5	2	2	2	1	0	1	0	0	1	0	0	0	0	1	0	1	0	0	1	0	0	0	0	1	0	1	0	0	1	0	0	0	0	11.7	11.7	11.7	30.691	274	274;284;315;327;259
IPI00003438	IPI00003438	O75937	22826	DNAJC8	DNAJC8 DnaJ homolog subfamily C member 8	8	8	8	>IPI:IPI00003438.2|SWISS-PROT:O75937|ENSEMBL:ENSP00000263697|REFSEQ:NP_055095|H-INV:HIT000299139|VEGA:OTTHUMP00000003646 Tax_Id=9606 Gene_Symbol=DNAJC8 DnaJ homolog subfamily C member 8	1	8	8	8	4	4	4	4	3	5	4	6	4	6	4	4	4	4	3	5	4	6	4	6	4	4	4	4	3	5	4	6	4	6	38.7	38.7	38.7	29.841	253	253
IPI00003479;IPI01015278;IPI00874012	IPI00003479;IPI01015278;IPI00874012	P28482	5594	MAPK1	MAPK1 Mitogen-activated protein kinase 1	15;14;13	15;14;13	11;10;9	>IPI:IPI00003479.3|SWISS-PROT:P28482|TREMBL:Q1HBJ4;Q499G7|ENSEMBL:ENSP00000215832;ENSP00000381803|REFSEQ:NP_002736;NP_620407|H-INV:HIT000300855|VEGA:OTTHUMP00000028754;OTTHUMP00000174492 Tax_Id=9606 Gene_Symbol=MAPK1 Mitogen-activated protein kinase 1;>IPI	3	15	15	11	11	7	9	9	8	7	11	7	8	9	11	7	9	9	8	7	11	7	8	9	8	4	6	6	6	5	8	5	7	7	55.6	55.6	42.8	41.389	360	360;348;316
IPI00979062;IPI00978507;IPI00976338;IPI00980553;IPI00003482;IPI00980484	IPI00979062;IPI00978507;IPI00976338;IPI00980553;IPI00003482	E5RJD2	1666	DECR1	DECR1 Uncharacterized protein	3;3;3;3;3;1	3;3;3;3;3;1	3;3;3;3;3;1	>IPI:IPI00979062.1|TREMBL:E5RJD2|ENSEMBL:ENSP00000429096|VEGA:OTTHUMP00000225083 Tax_Id=9606 Gene_Symbol=DECR1 Uncharacterized protein;>IPI:IPI00978507.1|TREMBL:E5RJG7|ENSEMBL:ENSP00000430561|VEGA:OTTHUMP00000225079 Tax_Id=9606 Gene_Symbol=DECR1 Uncharacte	6	3	3	3	1	1	1	1	2	1	2	3	2	2	1	1	1	1	2	1	2	3	2	2	1	1	1	1	2	1	2	3	2	2	31.8	31.8	31.8	15.898	151	151;181;205;326;335;95
IPI00003505;IPI00953289;IPI00965548;IPI00847729	IPI00003505;IPI00953289	Q15645-1	9319	TRIP13	TRIP13 Isoform 1 of Pachytene checkpoint protein 2 homolog	14;9;6;3	14;9;6;3	14;9;6;3	>IPI:IPI00003505.3|SWISS-PROT:Q15645-1|ENSEMBL:ENSP00000166345|REFSEQ:NP_004228|H-INV:HIT000029592|VEGA:OTTHUMP00000115407 Tax_Id=9606 Gene_Symbol=TRIP13 Isoform 1 of Pachytene checkpoint protein 2 homolog;>IPI:IPI00953289.1|REFSEQ:NP_001159732 Tax_Id=9606	4	14	14	14	8	9	6	7	6	11	9	10	7	6	8	9	6	7	6	11	9	10	7	6	8	9	6	7	6	11	9	10	7	6	38.7	38.7	38.7	48.55	432	432;289;249;196
IPI00917777;IPI00003519;IPI01012385;IPI00903143	IPI00917777;IPI00003519;IPI01012385;IPI00903143	B4DK30;B4DZB1;Q8IXJ3	9343	EFTUD2	EFTUD2 116 kDa U5 small nuclear ribonucleoprotein component isoform b	36;36;35;21	35;35;34;21	35;35;34;21	>IPI:IPI00917777.1|TREMBL:B4DK30;B4DZB1;Q8IXJ3|ENSEMBL:ENSP00000385873|REFSEQ:NP_001136077 Tax_Id=9606 Gene_Symbol=EFTUD2 116 kDa U5 small nuclear ribonucleoprotein component isoform b;>IPI:IPI00003519.1|SWISS-PROT:Q15029|TREMBL:A8KAP3;Q6IBM8|ENSEMBL:ENSP0	4	36	35	35	20	20	20	26	18	23	22	19	20	20	19	20	20	26	17	23	21	19	20	19	19	20	20	26	17	23	21	19	20	19	56.8	55.7	55.7	105.38	937	937;972;962;550
IPI00003527;IPI00902652	IPI00003527;IPI00902652	O14745	9368	SLC9A3R1	SLC9A3R1 Na(+)/H(+) exchange regulatory cofactor NHE-RF1	13;8	13;8	13;8	>IPI:IPI00003527.5|SWISS-PROT:O14745|TREMBL:B2R6A3;B3KY21|ENSEMBL:ENSP00000262613|REFSEQ:NP_004243|H-INV:HIT000009855 Tax_Id=9606 Gene_Symbol=SLC9A3R1 Na(+)/H(+) exchange regulatory cofactor NHE-RF1;>IPI:IPI00902652.1|TREMBL:B3KSV9;E7EV06|ENSEMBL:ENSP00000	2	13	13	13	9	9	8	9	8	5	5	6	6	7	9	9	8	9	8	5	5	6	6	7	9	9	8	9	8	5	5	6	6	7	42.2	42.2	42.2	38.868	358	358;273
IPI00027699;IPI00003565;IPI00552190;IPI00183104;IPI00647839;IPI00552808	IPI00027699;IPI00003565;IPI00552190;IPI00183104	B1AJY7	5716	PSMD10	PSMD10 Uncharacterized protein	8;8;7;4;3;1	8;8;7;4;3;1	8;8;7;4;3;1	>IPI:IPI00027699.2|TREMBL:B1AJY7|ENSEMBL:ENSP00000345963|VEGA:OTTHUMP00000023832 Tax_Id=9606 Gene_Symbol=PSMD10 Uncharacterized protein;>IPI:IPI00003565.1|SWISS-PROT:O75832|TREMBL:Q5U0B2|ENSEMBL:ENSP00000217958|REFSEQ:NP_002805|H-INV:HIT000101791|VEGA:OTTH	6	8	8	8	4	5	4	6	4	5	4	3	3	3	4	5	4	6	4	5	4	3	3	3	4	5	4	6	4	5	4	3	3	3	52.8	52.8	52.8	20.808	193	193;226;185;151;110;79
IPI00003588;IPI00913838;IPI00964364;IPI00646720;IPI00963998;IPI00964664;IPI00965944	IPI00003588;IPI00913838;IPI00964364;IPI00646720;IPI00963998	O43324	9521	EEF1E1	EEF1E1 Eukaryotic translation elongation factor 1 epsilon-1	7;6;6;6;5;2;1	7;6;6;6;5;2;1	7;6;6;6;5;2;1	>IPI:IPI00003588.1|SWISS-PROT:O43324|ENSEMBL:ENSP00000369038|REFSEQ:NP_004271|H-INV:HIT000032350|VEGA:OTTHUMP00000016008 Tax_Id=9606 Gene_Symbol=EEF1E1 Eukaryotic translation elongation factor 1 epsilon-1;>IPI:IPI00913838.1|TREMBL:C9JLK5|ENSEMBL:ENSP000004	7	7	7	7	3	5	5	6	5	5	5	6	4	4	3	5	5	6	5	5	5	6	4	4	3	5	5	6	5	5	5	6	4	4	48.3	48.3	48.3	19.81	174	174;139;150;151;136;94;56
IPI00465016;IPI00003590	IPI00465016;IPI00003590	O00391-2	5768	QSOX1	QSOX1 Isoform 2 of Sulfhydryl oxidase 1	1;1	1;1	1;1	>IPI:IPI00465016.7|SWISS-PROT:O00391-2|ENSEMBL:ENSP00000356572|REFSEQ:NP_001004128|VEGA:OTTHUMP00000039111 Tax_Id=9606 Gene_Symbol=QSOX1 Isoform 2 of Sulfhydryl oxidase 1;>IPI:IPI00003590.2|SWISS-PROT:O00391-1|TREMBL:A8K477;A8K4C2|ENSEMBL:ENSP00000356574|R	2	1	1	1	0	1	0	1	1	0	0	0	1	0	0	1	0	1	1	0	0	0	1	0	0	1	0	1	1	0	0	0	1	0	2.2	2.2	2.2	66.86	604	604;747
IPI00003627;IPI00216622;IPI00792088;IPI00944907;IPI00007776	IPI00003627;IPI00216622;IPI00792088	O96019-1	86	ACTL6A	ACTL6A Isoform 1 of Actin-like protein 6A	14;12;8;3;3	14;12;8;3;3	14;12;8;3;3	>IPI:IPI00003627.1|SWISS-PROT:O96019-1|TREMBL:Q53FS0;Q6FI97|ENSEMBL:ENSP00000397552|REFSEQ:NP_004292|H-INV:HIT000023521|VEGA:OTTHUMP00000212444 Tax_Id=9606 Gene_Symbol=ACTL6A Isoform 1 of Actin-like protein 6A;>IPI:IPI00216622.1|SWISS-PROT:O96019-2|TREMBL:	5	14	14	14	4	7	7	5	6	8	10	9	7	8	4	7	7	5	6	8	10	9	7	8	4	7	7	5	6	8	10	9	7	8	49.4	49.4	49.4	47.46	429	429;387;161;50;426
IPI00003635;IPI00022887;IPI00983506;IPI00916451;IPI00916999;IPI00021763;IPI00916582;IPI00979997	IPI00003635;IPI00022887	Q969X5-2	57222	ERGIC1	ERGIC1 cDNA FLJ56280, highly similar to Endoplasmic reticulum-Golgi intermediate compartment protein 1	7;7;3;2;2;2;2;1	7;7;3;2;2;2;2;1	7;7;3;2;2;2;2;1	>IPI:IPI00003635.4|SWISS-PROT:Q969X5-2|TREMBL:B4E0N6 Tax_Id=9606 Gene_Symbol=ERGIC1 cDNA FLJ56280, highly similar to Endoplasmic reticulum-Golgi intermediate compartment protein 1;>IPI:IPI00022887.4|SWISS-PROT:Q969X5-1|ENSEMBL:ENSP00000377374|REFSEQ:NP_001	8	7	7	7	2	5	3	4	3	5	3	3	3	2	2	5	3	4	3	5	3	3	3	2	2	5	3	4	3	5	3	3	3	2	37	37	37	26.259	235	235;290;167;105;138;159;183;83
IPI00003704;IPI00974578;IPI00027838;IPI00908491;IPI00940890;IPI00965408;IPI00556034;IPI00979194;IPI00977800	IPI00003704;IPI00974578;IPI00027838;IPI00908491;IPI00940890;IPI00965408;IPI00556034;IPI00979194;IPI00977800	Q9BWF3-1	10432	NA	NA	14;13;10;9;8;8;8;7;7	14;13;10;9;8;8;8;7;7	9;9;8;9;8;8;8;7;7	>IPI:IPI00003704.4|SWISS-PROT:Q9BWF3-1|TREMBL:A8K9U0|ENSEMBL:ENSP00000309166;ENSP00000386561;ENSP00000386894;ENSP00000425446;ENSP00000425760|REFSEQ:NP_002887|H-INV:HIT000296642|VEGA:OTTHUMP00000205224;OTTHUMP00000205225;OTTHUMP00000205226 Tax_Id=9606 Gene_	9	14	14	9	8	6	4	6	6	8	7	6	9	7	8	6	4	6	6	8	7	6	9	7	5	3	3	3	3	6	4	4	6	4	49.2	49.2	22.5	40.313	364	364;240;359;173;143;150;177;143;147
IPI00012192;IPI00003739	IPI00012192;IPI00003739	Q69YV6;Q9BVQ8	54555	DDX49	DDX49 Uncharacterized protein	2;2	2;2	2;2	>IPI:IPI00012192.6|TREMBL:Q69YV6;Q9BVQ8|ENSEMBL:ENSP00000395377|H-INV:HIT000030041 Tax_Id=9606 Gene_Symbol=DDX49 Uncharacterized protein;>IPI:IPI00003739.5|SWISS-PROT:Q9Y6V7|TREMBL:A8K7A1;Q9NVY6|ENSEMBL:ENSP00000247003|REFSEQ:NP_061943 Tax_Id=9606 Gene_Sym	2	2	2	2	0	0	0	0	0	1	1	1	2	0	0	0	0	0	0	1	1	1	2	0	0	0	0	0	0	1	1	1	2	0	15	15	15	28.723	254	254;483
IPI00003766	IPI00003766	O95571	23474	ETHE1	ETHE1 Protein ETHE1, mitochondrial	10	10	10	>IPI:IPI00003766.4|SWISS-PROT:O95571|TREMBL:B2RCZ7|ENSEMBL:ENSP00000292147|REFSEQ:NP_055112|H-INV:HIT000101792 Tax_Id=9606 Gene_Symbol=ETHE1 Protein ETHE1, mitochondrial	1	10	10	10	1	3	4	4	2	6	5	4	3	4	1	3	4	4	2	6	5	4	3	4	1	3	4	4	2	6	5	4	3	4	59.8	59.8	59.8	27.873	254	254
IPI00878536;IPI00003768;IPI00554461;IPI00854683;IPI00879039;IPI00879274;IPI00445559	IPI00878536;IPI00003768;IPI00554461;IPI00854683	B5MCF9	23481	PES1	PES1 Uncharacterized protein	16;16;15;11;4;3;2	16;16;15;11;4;3;2	16;16;15;11;4;3;2	>IPI:IPI00878536.1|TREMBL:B5MCF9|ENSEMBL:ENSP00000384252|VEGA:OTTHUMP00000199071 Tax_Id=9606 Gene_Symbol=PES1 Uncharacterized protein;>IPI:IPI00003768.1|SWISS-PROT:O00541-1|TREMBL:B2RDF2;B3KTZ6|ENSEMBL:ENSP00000346725|REFSEQ:NP_055118|H-INV:HIT000286856|VE	7	16	16	16	3	9	8	12	11	6	8	9	7	6	3	9	8	12	11	6	8	9	7	6	3	9	8	12	11	6	8	9	7	6	34.7	34.7	34.7	66.077	571	571;588;583;449;171;194;140
IPI00003783;IPI00795187;IPI00419792	IPI00003783;IPI00795187	P36507	5605	MAP2K2	MAP2K2 Dual specificity mitogen-activated protein kinase kinase 2	18;10;8	18;10;8	13;6;5	>IPI:IPI00003783.1|SWISS-PROT:P36507|TREMBL:Q7Z370|ENSEMBL:ENSP00000262948|REFSEQ:NP_109587|H-INV:HIT000029656|VEGA:OTTHUMP00000165826 Tax_Id=9606 Gene_Symbol=MAP2K2 Dual specificity mitogen-activated protein kinase kinase 2;>IPI:IPI00795187.1|TREMBL:B3KS9	3	18	18	13	10	9	9	7	8	6	10	4	5	9	10	9	9	7	8	6	10	4	5	9	7	6	5	7	6	5	7	4	4	7	56.8	56.8	41	44.424	400	400;303;380
IPI00003802	IPI00003802	Q16706	4124	MAN2A1	MAN2A1 Alpha-mannosidase 2	4	4	4	>IPI:IPI00003802.2|SWISS-PROT:Q16706|TREMBL:A5PKX5;Q49A69|ENSEMBL:ENSP00000261483|REFSEQ:NP_002363|H-INV:HIT000101696|VEGA:OTTHUMP00000222794 Tax_Id=9606 Gene_Symbol=MAN2A1 Alpha-mannosidase 2	1	4	4	4	1	1	0	2	0	0	3	0	2	0	1	1	0	2	0	0	3	0	2	0	1	1	0	2	0	0	3	0	2	0	5	5	5	131.14	1144	1144
IPI00975825;IPI00003807;IPI01014507;IPI00925377;IPI00977516;IPI01010611;IPI00983335;IPI00984373;IPI00974018;IPI01015683;IPI00909518;IPI00976906	IPI00975825;IPI00003807;IPI01014507;IPI00925377;IPI00977516;IPI01010611;IPI00983335	E9PQY3	53	ACP2	ACP2 Uncharacterized protein	8;8;7;6;6;4;4;2;2;2;2;2	8;8;7;6;6;4;4;2;2;2;2;2	8;8;7;6;6;4;4;2;2;2;2;2	>IPI:IPI00975825.1|TREMBL:E9PQY3|ENSEMBL:ENSP00000432439|VEGA:OTTHUMP00000234584 Tax_Id=9606 Gene_Symbol=ACP2 Uncharacterized protein;>IPI:IPI00003807.7|SWISS-PROT:P11117|TREMBL:B7Z552|ENSEMBL:ENSP00000256997|REFSEQ:NP_001601|H-INV:HIT000334501|VEGA:OTTHUM	12	8	8	8	4	3	2	4	3	1	0	1	1	2	4	3	2	4	3	1	0	1	1	2	4	3	2	4	3	1	0	1	1	2	22.3	22.3	22.3	45.306	395	395;423;413;360;391;236;305;122;151;160;160;162
IPI00166392;IPI01011813;IPI00003813;IPI01011015;IPI01012391;IPI01012400;IPI01016069;IPI01009218;IPI01015212	IPI00166392;IPI01011813;IPI00003813;IPI01011015;IPI01012391;IPI01012400;IPI01016069;IPI01009218	Q9BY67-2	23705	CADM1	CADM1 Isoform 2 of Cell adhesion molecule 1	3;3;3;3;3;3;2;2;1	3;3;3;3;3;3;2;2;1	3;3;3;3;3;3;2;2;1	>IPI:IPI00166392.2|SWISS-PROT:Q9BY67-2|TREMBL:A4FVB5|ENSEMBL:ENSP00000439176|REFSEQ:NP_001091987|VEGA:OTTHUMP00000238280 Tax_Id=9606 Gene_Symbol=CADM1 Isoform 2 of Cell adhesion molecule 1;>IPI:IPI01011813.1|ENSEMBL:ENSP00000385329;ENSP00000442387|VEGA:OTT	9	3	3	3	1	0	1	0	1	0	1	0	0	0	1	0	1	0	1	0	1	0	0	0	1	0	1	0	1	0	1	0	0	0	13.2	13.2	13.2	36.915	333	333;413;442;443;453;471;182;189;111
IPI00003815;IPI00797560;IPI00797924	IPI00003815;IPI00797560;IPI00797924	P52565	396	ARHGDIA	ARHGDIA Rho GDP-dissociation inhibitor 1	10;7;6	10;7;6	10;7;6	>IPI:IPI00003815.3|SWISS-PROT:P52565|ENSEMBL:ENSP00000269321;ENSP00000441348|REFSEQ:NP_001172006;NP_004300|H-INV:HIT000032478 Tax_Id=9606 Gene_Symbol=ARHGDIA Rho GDP-dissociation inhibitor 1;>IPI:IPI00797560.1|TREMBL:A8MXW0|ENSEMBL:ENSP00000383556 Tax_Id=9	3	10	10	10	6	7	6	7	5	9	7	7	7	8	6	7	6	7	5	9	7	7	7	8	6	7	6	7	5	9	7	7	7	8	74.5	74.5	74.5	23.207	204	204;178;160
IPI00003833;IPI00983602;IPI01015136	IPI00003833;IPI00983602	Q9Y6C9	23788	MTCH2	MTCH2 Mitochondrial carrier homolog 2	12;9;4	12;9;4	3;1;2	>IPI:IPI00003833.3|SWISS-PROT:Q9Y6C9|TREMBL:Q53G34|ENSEMBL:ENSP00000303222|REFSEQ:NP_055157|H-INV:HIT000253434|VEGA:OTTHUMP00000234441 Tax_Id=9606 Gene_Symbol=MTCH2 Mitochondrial carrier homolog 2;>IPI:IPI00983602.1|TREMBL:E9PNT8|ENSEMBL:ENSP00000432756|VE	3	12	12	3	9	8	10	10	10	11	11	12	11	10	9	8	10	10	10	11	11	12	11	10	1	1	2	2	2	2	2	3	2	2	51.5	51.5	11.6	33.331	303	303;159;155
IPI00216245;IPI00003843;IPI00955022;IPI00955040;IPI00922413;IPI00216246;IPI00797934;IPI00332453;IPI00477708	IPI00216245;IPI00003843;IPI00955022;IPI00955040;IPI00922413;IPI00216246;IPI00797934;IPI00332453	Q9UDY2-3 Tax_Id=9606 Gene_Symbol=TJP2 Isoform C1 of Tight junction protein ZO-2;>IPI	9414	TJP2	TJP2 Isoform C1 of Tight junction protein ZO-2	22;22;22;21;19;18;18;17;1	22;22;22;21;19;18;18;17;1	22;22;22;21;19;18;18;17;1	>IPI:IPI00216245.4|SWISS-PROT:Q9UDY2-3 Tax_Id=9606 Gene_Symbol=TJP2 Isoform C1 of Tight junction protein ZO-2;>IPI:IPI00003843.4|SWISS-PROT:Q9UDY2-1|TREMBL:B7Z7T6|ENSEMBL:ENSP00000366453|REFSEQ:NP_004808|H-INV:HIT000040277|VEGA:OTTHUMP00000021431 Tax_Id=96	9	22	22	22	8	6	9	5	9	9	6	7	5	7	8	6	9	5	9	9	6	7	5	7	8	6	9	5	9	9	6	7	5	7	25.9	25.9	25.9	131.37	1167	1167;1190;1221;1157;1108;1020;1043;993;101
IPI00003848;IPI00645574	IPI00003848;IPI00645574	Q9UDY4	11080	DNAJB4	DNAJB4 DnaJ homolog subfamily B member 4	8;4	7;4	7;4	>IPI:IPI00003848.1|SWISS-PROT:Q9UDY4|TREMBL:B4DNN2;Q59E89|ENSEMBL:ENSP00000359799|REFSEQ:NP_008965|H-INV:HIT000051216|VEGA:OTTHUMP00000038541 Tax_Id=9606 Gene_Symbol=DNAJB4 DnaJ homolog subfamily B member 4;>IPI:IPI00645574.1|TREMBL:C9JUL4;Q6DKZ0|ENSEMBL:E	2	8	7	7	2	3	4	4	6	2	4	4	3	4	2	3	4	3	5	2	3	4	3	4	2	3	4	3	5	2	3	4	3	4	31.2	27.6	27.6	37.806	337	337;172
IPI00003856;IPI00719366;IPI00719806;IPI00853433;IPI00059139	IPI00003856;IPI00719366;IPI00719806	P36543	529	ATP6V1E1	ATP6V1E1 V-type proton ATPase subunit E 1	7;6;5;3;3	7;6;5;3;3	7;6;5;3;3	>IPI:IPI00003856.1|SWISS-PROT:P36543|TREMBL:Q53Y06|ENSEMBL:ENSP00000253413|REFSEQ:NP_001687|H-INV:HIT000283919|VEGA:OTTHUMP00000065606 Tax_Id=9606 Gene_Symbol=ATP6V1E1 V-type proton ATPase subunit E 1;>IPI:IPI00719366.1|TREMBL:A8MUN4|ENSEMBL:ENSP0000038269	5	7	7	7	4	2	3	3	2	6	3	3	4	4	4	2	3	3	2	6	3	3	4	4	4	2	3	3	2	6	3	3	4	4	37.6	37.6	37.6	26.145	226	226;196;204;203;226
IPI00003865;IPI00981943;IPI00980749;IPI00037070;IPI00980343;IPI00984226;IPI00983398;IPI00910870;IPI01008803;IPI00984555;IPI00980651;IPI00981268;IPI00981429;IPI00983926;IPI00981926;IPI00844513;IPI00978818	IPI00003865;IPI00981943;IPI00980749;IPI00037070;IPI00980343;IPI00984226	P11142-1	3312	HSPA	HSPA	42;41;31;28;25;21;16;15;14;13;13;13;13;9;9;5;1	42;41;31;28;25;21;16;15;14;13;13;13;13;9;9;5;1	29;28;23;17;18;13;12;11;11;10;11;11;11;7;6;5;1	>IPI:IPI00003865.1|SWISS-PROT:P11142-1|TREMBL:B3KTV0;B4E1Q1;Q53GZ6;Q96IS6|ENSEMBL:ENSP00000227378;ENSP00000432083;ENSP00000437125|REFSEQ:NP_006588|H-INV:HIT000037619|VEGA:OTTHUMP00000231743;OTTHUMP00000231745;OTTHUMP00000231747 Tax_Id=9606 Gene_Symbol=HSPA	17	42	42	29	30	38	32	32	33	30	29	31	33	30	30	38	32	32	33	30	29	31	33	30	22	26	22	22	22	21	19	22	23	21	77.4	77.4	56.5	70.897	646	646;627;500;494;410;312;223;210;187;151;171;178;184;132;168;231;59
IPI00003870	IPI00003870	Q16740	8192	CLPP	CLPP Putative ATP-dependent Clp protease proteolytic subunit, mitochondrial	7	7	7	>IPI:IPI00003870.1|SWISS-PROT:Q16740|TREMBL:A4UCS4|ENSEMBL:ENSP00000245816|REFSEQ:NP_006003|H-INV:HIT000031315 Tax_Id=9606 Gene_Symbol=CLPP Putative ATP-dependent Clp protease proteolytic subunit, mitochondrial	1	7	7	7	3	5	4	2	2	4	4	5	2	2	3	5	4	2	2	4	4	5	2	2	3	5	4	2	2	4	4	5	2	2	28.9	28.9	28.9	30.18	277	277
IPI00003881;IPI01010852	IPI00003881;IPI01010852	P52597	3185	NA	NA	14;11	12;9	12;9	>IPI:IPI00003881.5|SWISS-PROT:P52597|ENSEMBL:ENSP00000338477;ENSP00000348345;ENSP00000349573;ENSP00000400433;ENSP00000438061|REFSEQ:NP_001091674;NP_001091675;NP_001091676;NP_001091677;NP_001091678;NP_004957|H-INV:HIT000003838|VEGA:OTTHUMP00000019482;OTTHUM	2	14	12	12	9	8	9	7	8	12	12	9	9	8	7	6	7	5	6	10	10	7	7	6	7	6	7	5	6	10	10	7	7	6	57.6	51.1	51.1	45.671	415	415;338
IPI00003886;IPI00306380;IPI00946884;IPI00798037;IPI00945015	IPI00003886;IPI00306380	Q9BVP2-2	26354	SNORD19B;GNL3	SNORD19B	12;12;2;2;1	12;12;2;2;1	12;12;2;2;1	>IPI:IPI00003886.3|SWISS-PROT:Q9BVP2-2|ENSEMBL:ENSP00000378278|REFSEQ:NP_996561;NP_996562|VEGA:OTTHUMP00000213383 Tax_Id=9606 Gene_Symbol=SNORD19B;GNL3 Isoform 2 of Guanine nucleotide-binding protein-like 3;>IPI:IPI00306380.11|SWISS-PROT:Q9BVP2-1|ENSEMBL:E	5	12	12	12	6	6	2	5	5	6	6	6	8	7	6	6	2	5	5	6	6	6	8	7	6	6	2	5	5	6	6	6	8	7	31.3	31.3	31.3	60.54	537	537;549;135;138;96
IPI00003918;IPI00795303;IPI00908662;IPI00908376	IPI00003918;IPI00795303;IPI00908662	P36578	6124	RPL4	RPL4 60S ribosomal protein L4	17;15;12;4	17;15;12;4	17;15;12;4	>IPI:IPI00003918.6|SWISS-PROT:P36578|TREMBL:B4DFI6;Q53G74;Q59GY2|ENSEMBL:ENSP00000311430|REFSEQ:NP_000959|H-INV:HIT000304287|VEGA:OTTHUMP00000164249 Tax_Id=9606 Gene_Symbol=RPL4 60S ribosomal protein L4;>IPI:IPI00795303.2|TREMBL:B4DMJ6;E7EWF1|ENSEMBL:ENSP0	4	17	17	17	15	16	15	14	15	16	16	16	16	16	15	16	15	14	15	16	16	16	16	16	15	16	15	14	15	16	16	16	16	16	42.2	42.2	42.2	47.697	427	427;414;239;151
IPI00003923;IPI01013339;IPI00947553;IPI00398067;IPI00914059;IPI00913856;IPI00913888;IPI00945920;IPI00945051;IPI00945224	IPI00003923;IPI01013339;IPI00947553;IPI00398067;IPI00914059;IPI00913856	P11172-1	7372	UMPS	UMPS Isoform 1 of Uridine 5-monophosphate synthase	11;9;8;7;7;6;5;2;2;2	11;9;8;7;7;6;5;2;2;2	11;9;8;7;7;6;5;2;2;2	>IPI:IPI00003923.1|SWISS-PROT:P11172-1|TREMBL:A8K5J1;B5LY67;B5LY71|ENSEMBL:ENSP00000232607|REFSEQ:NP_000364|H-INV:HIT000191190|VEGA:OTTHUMP00000215261 Tax_Id=9606 Gene_Symbol=UMPS Isoform 1 of Uridine 5-monophosphate synthase;>IPI:IPI01013339.1|TREMBL:B5L	10	11	11	11	3	4	4	6	4	8	6	6	4	3	3	4	4	6	4	8	6	6	4	3	3	4	4	6	4	8	6	6	4	3	27.5	27.5	27.5	52.221	480	480;388;342;302;374;302;205;57;66;142
IPI00549885;IPI00003925;IPI00946404;IPI00947129;IPI00947319;IPI00555722	IPI00549885;IPI00003925;IPI00946404;IPI00947129	P11177-2	5162	PDHB	PDHB Isoform 2 of Pyruvate dehydrogenase E1 component subunit beta, mitochondrial	13;13;12;9;6;3	13;13;12;9;6;3	13;13;12;9;6;3	>IPI:IPI00549885.4|SWISS-PROT:P11177-2|ENSEMBL:ENSP00000373220|VEGA:OTTHUMP00000214206 Tax_Id=9606 Gene_Symbol=PDHB Isoform 2 of Pyruvate dehydrogenase E1 component subunit beta, mitochondrial;>IPI:IPI00003925.6|SWISS-PROT:P11177-1|ENSEMBL:ENSP00000307241|	6	13	13	13	9	8	7	11	7	9	10	6	9	6	9	8	7	11	7	9	10	6	9	6	9	8	7	11	7	9	10	6	9	6	44.6	44.6	44.6	37.2	341	341;359;341;350;251;164
IPI00003927	IPI00003927	Q08752	5481	PPID	PPID Peptidyl-prolyl cis-trans isomerase D	10	9	9	>IPI:IPI00003927.5|SWISS-PROT:Q08752|TREMBL:E5KN55;E5KN59;Q05DH6;Q6FGM6|ENSEMBL:ENSP00000303754|REFSEQ:NP_005029|H-INV:HIT000041115|VEGA:OTTHUMP00000220869 Tax_Id=9606 Gene_Symbol=PPID Peptidyl-prolyl cis-trans isomerase D	1	10	9	9	2	4	5	8	3	6	4	5	1	4	1	4	5	7	3	5	4	5	1	3	1	4	5	7	3	5	4	5	1	3	33	31.1	31.1	40.763	370	370
IPI00745553;IPI00003933	IPI00745553;IPI00003933	Q16775-2	3029	HAGH	HAGH Isoform 2 of Hydroxyacylglutathione hydrolase, mitochondrial	3;3	3;3	3;3	>IPI:IPI00745553.1|SWISS-PROT:Q16775-2|ENSEMBL:ENSP00000380511|REFSEQ:NP_001035517|VEGA:OTTHUMP00000158840 Tax_Id=9606 Gene_Symbol=HAGH Isoform 2 of Hydroxyacylglutathione hydrolase, mitochondrial;>IPI:IPI00003933.2|SWISS-PROT:Q16775-1|TREMBL:B4DT01|ENSEMB	2	3	3	3	1	2	1	2	2	1	2	2	1	1	1	2	1	2	2	1	2	2	1	1	1	2	1	2	2	1	2	2	1	1	14.2	14.2	14.2	28.86	260	260;308
IPI00515061;IPI00220403;IPI00152785;IPI00003935;IPI00746251;IPI00454695	IPI00515061;IPI00220403;IPI00152785;IPI00003935	P06899	8970	HIST1H2BJ	HIST1H2BJ Histone H2B type 1-J	9;9;9;9;4;4	2;2;2;2;2;2	0;0;0;0;0;0	>IPI:IPI00515061.3|SWISS-PROT:P06899|ENSEMBL:ENSP00000342886;ENSP00000445633|REFSEQ:NP_066402|H-INV:HIT000036634|VEGA:OTTHUMP00000016175 Tax_Id=9606 Gene_Symbol=HIST1H2BJ Histone H2B type 1-J;>IPI:IPI00220403.3|SWISS-PROT:P33778|ENSEMBL:ENSP00000350580|REF	6	9	2	0	5	6	7	6	7	5	5	5	7	5	1	1	1	1	2	1	1	1	1	1	0	0	0	0	0	0	0	0	0	0	58.7	7.9	0	13.904	126	126;126;126;126;164;193
IPI01013727;IPI00644810;IPI00003944	IPI01013727;IPI00644810;IPI00003944	F5H1F9	1629	DBT	DBT Uncharacterized protein	1;1;1	1;1;1	1;1;1	>IPI:IPI01013727.2|TREMBL:F5H1F9|ENSEMBL:ENSP00000445698 Tax_Id=9606 Gene_Symbol=DBT Uncharacterized protein;>IPI:IPI00644810.1|TREMBL:Q5VVL7|ENSEMBL:ENSP00000359150|VEGA:OTTHUMP00000012597 Tax_Id=9606 Gene_Symbol=DBT Uncharacterized protein;>IPI:IPI000039	3	1	1	1	0	0	1	0	0	0	0	0	0	0	0	0	1	0	0	0	0	0	0	0	0	0	1	0	0	0	0	0	0	0	4	4	4	32.976	301	301;320;482
IPI00003949;IPI01020921;IPI01021220;IPI01020774;IPI00376844	IPI00003949;IPI01020921;IPI01021220;IPI01020774;IPI00376844	P61088	7334	UBE2N	UBE2N Ubiquitin-conjugating enzyme E2 N	10;7;6;5;5	10;7;6;5;5	7;7;3;2;4	>IPI:IPI00003949.1|SWISS-PROT:P61088|ENSEMBL:ENSP00000316176|REFSEQ:NP_003339|H-INV:HIT000029585 Tax_Id=9606 Gene_Symbol=UBE2N Ubiquitin-conjugating enzyme E2 N;>IPI:IPI01020921.1|TREMBL:F8VQQ8|ENSEMBL:ENSP00000450260 Tax_Id=9606 Gene_Symbol=UBE2N Uncharac	5	10	10	7	5	5	4	4	5	8	8	5	8	8	5	5	4	4	5	8	8	5	8	8	2	2	1	2	2	5	5	3	6	5	76.3	76.3	46.7	17.138	152	152;89;105;152;153
IPI00003964;IPI00221012;IPI00946017;IPI00874074;IPI00744575	IPI00003964;IPI00221012	Q93008-1	8239	USP9X	USP9X Isoform 2 of Probable ubiquitin carboxyl-terminal hydrolase FAF-X	36;36;13;8;7	36;36;13;8;7	36;36;13;8;7	>IPI:IPI00003964.4|SWISS-PROT:Q93008-1|TREMBL:D3DWB6;Q59EZ5;Q6P468;Q86X58|ENSEMBL:ENSP00000367558|REFSEQ:NP_001034680|H-INV:HIT000325069|VEGA:OTTHUMP00000023142 Tax_Id=9606 Gene_Symbol=USP9X Isoform 2 of Probable ubiquitin carboxyl-terminal hydrolase FAF-X	5	36	36	36	13	11	14	17	8	14	15	14	18	15	13	11	14	17	8	14	15	14	18	15	13	11	14	17	8	14	15	14	18	15	18.3	18.3	18.3	290.46	2554	2554;2570;1018;2555;2070
IPI00003965;IPI01011924;IPI00646721;IPI01009317;IPI00922910	IPI00003965;IPI01011924;IPI00646721;IPI01009317	Q93009	7874	USP7	USP7 Ubiquitin carboxyl-terminal hydrolase 7	21;20;20;18;7	21;20;20;18;7	21;20;20;18;7	>IPI:IPI00003965.5|SWISS-PROT:Q93009|TREMBL:B7Z855|ENSEMBL:ENSP00000343535|REFSEQ:NP_003461|H-INV:HIT000327987 Tax_Id=9606 Gene_Symbol=USP7 Ubiquitin carboxyl-terminal hydrolase 7;>IPI:IPI01011924.1|TREMBL:F5H8E5|ENSEMBL:ENSP00000443646 Tax_Id=9606 Gene_Sy	5	21	21	21	10	10	12	11	11	13	13	8	9	5	10	10	12	11	11	13	13	8	9	5	10	10	12	11	11	13	13	8	9	5	27.2	27.2	27.2	128.3	1102	1102;1003;1086;799;509
IPI00003968;IPI00797261;IPI00792728	IPI00003968	Q16795	4704	NDUFA9	NDUFA9 NADH dehydrogenase [ubiquinone] 1 alpha subcomplex subunit 9, mitochondrial	9;3;1	9;3;1	9;3;1	>IPI:IPI00003968.1|SWISS-PROT:Q16795|TREMBL:A8K4V2;Q9BTT5|ENSEMBL:ENSP00000266544|REFSEQ:NP_004993|H-INV:HIT000298026|VEGA:OTTHUMP00000238362 Tax_Id=9606 Gene_Symbol=NDUFA9 NADH dehydrogenase [ubiquinone] 1 alpha subcomplex subunit 9, mitochondrial	3	9	9	9	5	5	3	4	5	5	8	6	4	6	5	5	3	4	5	5	8	6	4	6	5	5	3	4	5	5	8	6	4	6	29.7	29.7	29.7	42.509	377	377;136;149
IPI00003970;IPI00984697	IPI00003970;IPI00984697	Q16798	10873	ME3	ME3 NADP-dependent malic enzyme,	3;2	2;1	2;1	>IPI:IPI00003970.2|SWISS-PROT:Q16798|TREMBL:B2R995;Q8TBJ0|ENSEMBL:ENSP00000352657;ENSP00000376998;ENSP00000440246|REFSEQ:NP_001014811;NP_001155058;NP_006671|H-INV:HIT000323746|VEGA:OTTHUMP00000235498 Tax_Id=9606 Gene_Symbol=ME3 NADP-dependent malic enzyme,	2	3	2	2	0	1	0	2	0	0	0	0	1	0	0	1	0	2	0	0	0	0	0	0	0	1	0	2	0	0	0	0	0	0	7.8	6.3	6.3	67.068	604	604;581
IPI00216936;IPI00414709;IPI00004045;IPI00216935;IPI00101800;IPI00908913	IPI00216936;IPI00414709;IPI00004045;IPI00216935;IPI00101800;IPI00908913	Q93062-4	11030	RBPMS	RBPMS Isoform D of RNA-binding protein with multiple splicing	2;2;2;2;2;2	2;2;2;2;2;2	2;2;2;2;2;2	>IPI:IPI00216936.1|SWISS-PROT:Q93062-4|ENSEMBL:ENSP00000430370|VEGA:OTTHUMP00000225390 Tax_Id=9606 Gene_Symbol=RBPMS Isoform D of RNA-binding protein with multiple splicing;>IPI:IPI00414709.4|SWISS-PROT:Q93062-5|TREMBL:F5H357|ENSEMBL:ENSP00000445406 Tax_Id	6	2	2	2	1	1	2	1	1	0	1	0	0	0	1	1	2	1	1	0	1	0	0	0	1	1	2	1	1	0	1	0	0	0	20.3	20.3	20.3	15.794	143	143;153;196;204;219;224
IPI00413173;IPI01011955;IPI00004233;IPI00844453;IPI01012421	IPI00413173;IPI01011955;IPI00004233	P46013-2	4288	MKI67	MKI67 Isoform Short of Antigen KI-67	47;47;47;4;1	47;47;47;4;1	47;47;47;4;1	>IPI:IPI00413173.3|SWISS-PROT:P46013-2|TREMBL:B4DRH3|ENSEMBL:ENSP00000357642|REFSEQ:NP_001139438|H-INV:HIT000322747|VEGA:OTTHUMP00000020740 Tax_Id=9606 Gene_Symbol=MKI67 Isoform Short of Antigen KI-67;>IPI:IPI01011955.1|TREMBL:F5H4V4|ENSEMBL:ENSP0000043992	5	47	47	47	12	15	9	13	11	15	17	18	17	15	12	15	9	13	11	15	17	18	17	15	12	15	9	13	11	15	17	18	17	15	25.3	25.3	25.3	319.44	2896	2896;3255;3256;416;46
IPI00004237	IPI00004237	P46019	5256	PHKA2	PHKA2 Phosphorylase b kinase regulatory subunit alpha, liver isoform	1	1	1	>IPI:IPI00004237.1|SWISS-PROT:P46019|ENSEMBL:ENSP00000369274|REFSEQ:NP_000283|H-INV:HIT000323809|VEGA:OTTHUMP00000023007 Tax_Id=9606 Gene_Symbol=PHKA2 Phosphorylase b kinase regulatory subunit alpha, liver isoform	1	1	1	1	0	0	0	0	0	0	1	0	0	0	0	0	0	0	0	0	1	0	0	0	0	0	0	0	0	0	1	0	0	0	2.1	2.1	2.1	138.41	1235	1235
IPI00004273;IPI00926163;IPI00924634;IPI00982364;IPI00979500;IPI00981252;IPI00925670	IPI00004273	P49756-1	58517	RBM25	RBM25 Isoform 1 of RNA-binding protein 25	17;6;6;4;2;2;1	17;6;6;4;2;2;1	17;6;6;4;2;2;1	>IPI:IPI00004273.6|SWISS-PROT:P49756-1|TREMBL:Q16083|ENSEMBL:ENSP00000261973;ENSP00000431150|REFSEQ:NP_067062|H-INV:HIT000055763|VEGA:OTTHUMP00000236132;OTTHUMP00000236134 Tax_Id=9606 Gene_Symbol=RBM25 Isoform 1 of RNA-binding protein 25	7	17	17	17	10	7	4	6	5	9	7	7	5	8	10	7	4	6	5	9	7	7	5	8	10	7	4	6	5	9	7	7	5	8	24.6	24.6	24.6	100.18	843	843;294;300;243;73;127;164
IPI00004290	IPI00004290	Q68CQ4	27042	DIEXF	DIEXF Digestive organ expansion factor homolog	1	1	1	>IPI:IPI00004290.3|SWISS-PROT:Q68CQ4|TREMBL:A8K0P8;B3KVX2|ENSEMBL:ENSP00000419005|REFSEQ:NP_055203|H-INV:HIT000039683|VEGA:OTTHUMP00000034820 Tax_Id=9606 Gene_Symbol=DIEXF Digestive organ expansion factor homolog	1	1	1	1	0	1	1	0	0	0	0	0	0	0	0	1	1	0	0	0	0	0	0	0	0	1	1	0	0	0	0	0	0	0	1.7	1.7	1.7	87.054	756	756
IPI00956408;IPI00219076;IPI01025806;IPI00004312;IPI01010551;IPI00909389;IPI01026475	IPI00956408;IPI00219076;IPI01025806;IPI00004312;IPI01010551;IPI00909389;IPI01026475	B4DLC8	6773	STAT2	STAT2 cDNA FLJ59331, highly similar to Signal transducer and activator of transcription 2	2;2;2;2;1;1;1	2;2;2;2;1;1;1	2;2;2;2;1;1;1	>IPI:IPI00956408.2|TREMBL:B4DLC8|ENSEMBL:ENSP00000387354 Tax_Id=9606 Gene_Symbol=STAT2 cDNA FLJ59331, highly similar to Signal transducer and activator of transcription 2;>IPI:IPI00219076.1|SWISS-PROT:P52630-2|ENSEMBL:ENSP00000450489 Tax_Id=9606 Gene_Symbo	7	2	2	2	1	0	0	0	1	0	1	0	0	0	1	0	0	0	1	0	1	0	0	0	1	0	0	0	1	0	1	0	0	0	9.3	9.3	9.3	52.998	460	460;652;847;851;154;203;338
IPI00004324;IPI00647089;IPI00640089	IPI00004324;IPI00647089;IPI00640089	O43617	27095	TRAPPC3	TRAPPC3 Trafficking protein particle complex subunit 3	3;2;2	3;2;2	3;2;2	>IPI:IPI00004324.1|SWISS-PROT:O43617|ENSEMBL:ENSP00000362261|REFSEQ:NP_055223|H-INV:HIT000033363|VEGA:OTTHUMP00000009025 Tax_Id=9606 Gene_Symbol=TRAPPC3 Trafficking protein particle complex subunit 3;>IPI:IPI00647089.1|TREMBL:A6NKE1|ENSEMBL:ENSP00000362253	3	3	3	3	1	0	0	1	1	1	3	1	1	1	1	0	0	1	1	1	3	1	1	1	1	0	0	1	1	1	3	1	1	1	17.2	17.2	17.2	20.274	180	180;118;134
IPI01026026;IPI00004350	IPI01026026;IPI00004350	NA	2957	GTF2A1	GTF2A1 7 kDa protein	1;1	1;1	1;1	>IPI:IPI01026026.1|ENSEMBL:ENSP00000298173 Tax_Id=9606 Gene_Symbol=GTF2A1 7 kDa protein;>IPI:IPI00004350.1|SWISS-PROT:P52655-1|ENSEMBL:ENSP00000452454|REFSEQ:NP_056943|H-INV:HIT000100565 Tax_Id=9606 Gene_Symbol=GTF2A1 Isoform 42 kDa of Transcription initia	2	1	1	1	0	1	1	1	1	0	0	0	0	0	0	1	1	1	1	0	0	0	0	0	0	1	1	1	1	0	0	0	0	0	18.6	18.6	18.6	6.7407	59	59;376
IPI00004358;IPI00789185	IPI00004358	P11216	5834	PYGB	PYGB Glycogen phosphorylase, brain form	15;3	11;2	10;2	>IPI:IPI00004358.4|SWISS-PROT:P11216|TREMBL:B4DSD8;Q59GM9;Q8TDG6|ENSEMBL:ENSP00000216962|REFSEQ:NP_002853|H-INV:HIT000037804|VEGA:OTTHUMP00000030488 Tax_Id=9606 Gene_Symbol=PYGB Glycogen phosphorylase, brain form	2	15	11	10	8	4	3	4	2	5	6	6	4	3	6	3	2	2	2	4	4	5	3	2	5	3	2	2	2	4	4	5	3	2	23.1	18.9	17	96.695	843	843;245
IPI00004363	IPI00004363	Q9UEW8	27347	STK39	STK39 STE20/SPS1-related proline-alanine-rich protein kinase	6	3	0	>IPI:IPI00004363.1|SWISS-PROT:Q9UEW8|ENSEMBL:ENSP00000348278|REFSEQ:NP_037365|H-INV:HIT000068602|VEGA:OTTHUMP00000165175 Tax_Id=9606 Gene_Symbol=STK39 STE20/SPS1-related proline-alanine-rich protein kinase	1	6	3	0	2	3	4	3	2	3	1	0	3	2	0	1	2	1	1	1	0	0	1	0	0	0	0	0	0	0	0	0	0	0	13.7	7.1	0	59.642	547	547
IPI00793078;IPI00004389	IPI00793078;IPI00004389	Q9UGJ1-2	27229	TUBGCP4	TUBGCP4 Isoform 2 of Gamma-tubulin complex component 4	2;2	2;2	2;2	>IPI:IPI00793078.1|SWISS-PROT:Q9UGJ1-2|ENSEMBL:ENSP00000260383|REFSEQ:NP_055259 Tax_Id=9606 Gene_Symbol=TUBGCP4 Isoform 2 of Gamma-tubulin complex component 4;>IPI:IPI00004389.3|SWISS-PROT:Q9UGJ1-1|TREMBL:Q9BVR6|ENSEMBL:ENSP00000382387|H-INV:HIT000010975 T	2	2	2	2	1	0	0	1	0	1	0	0	0	1	1	0	0	1	0	1	0	0	0	1	1	0	0	1	0	1	0	0	0	1	5.3	5.3	5.3	76.017	666	666;667
IPI00396056;IPI00759462;IPI00759578;IPI00004392	IPI00396056;IPI00759462;IPI00759578;IPI00004392	P36639-4	4521	NUDT1	NUDT1 Isoform	3;3;3;3	3;3;3;3	3;3;3;3	>IPI:IPI00396056.6|SWISS-PROT:P36639-4|TREMBL:Q7Z7N6|ENSEMBL:ENSP00000343439;ENSP00000349148;ENSP00000380239|REFSEQ:NP_002443;NP_945186;NP_945188;NP_945191|VEGA:OTTHUMP00000024690;OTTHUMP00000115537;OTTHUMP00000115540 Tax_Id=9606 Gene_Symbol=NUDT1 Isoform	4	3	3	3	2	1	2	1	1	2	0	2	2	0	2	1	2	1	1	2	0	2	2	0	2	1	2	1	1	2	0	2	2	0	26.3	26.3	26.3	17.951	156	156;171;179;197
IPI00004416	IPI00004416	O43633	27243	CHMP2A	CHMP2A Charged multivesicular body protein 2a	4	4	4	>IPI:IPI00004416.1|SWISS-PROT:O43633|ENSEMBL:ENSP00000310440|REFSEQ:NP_055268;NP_940818|H-INV:HIT000063696 Tax_Id=9606 Gene_Symbol=CHMP2A Charged multivesicular body protein 2a	1	4	4	4	1	0	0	1	1	1	1	2	1	0	1	0	0	1	1	1	1	2	1	0	1	0	0	1	1	1	1	2	1	0	18.9	18.9	18.9	25.104	222	222
IPI00004436;IPI00795354;IPI00794259	IPI00004436	O15116	27257	LSM1	LSM1 U6 snRNA-associated Sm-like protein LSm1	3;1;1	3;1;1	3;1;1	>IPI:IPI00004436.1|SWISS-PROT:O15116|ENSEMBL:ENSP00000310596|REFSEQ:NP_055277|H-INV:HIT000245228|VEGA:OTTHUMP00000225703 Tax_Id=9606 Gene_Symbol=LSM1 U6 snRNA-associated Sm-like protein LSm1	3	3	3	3	1	1	1	1	1	1	1	2	1	0	1	1	1	1	1	1	1	2	1	0	1	1	1	1	1	1	1	2	1	0	39.1	39.1	39.1	15.179	133	133;44;44
IPI00004454;IPI01018998;IPI00297475	IPI00004454;IPI01018998;IPI00297475	Q9P2X0-1	54344	DPM3	DPM3 Isoform 1 of Dolichol-phosphate mannosyltransferase subunit 3	2;2;2	2;2;2	2;2;2	>IPI:IPI00004454.3|SWISS-PROT:Q9P2X0-1|ENSEMBL:ENSP00000344338;ENSP00000357385|REFSEQ:NP_714963|H-INV:HIT000337775|VEGA:OTTHUMP00000033283;OTTHUMP00000033284 Tax_Id=9606 Gene_Symbol=DPM3 Isoform 1 of Dolichol-phosphate mannosyltransferase subunit 3;>IPI:IP	3	2	2	2	1	0	2	0	1	0	1	1	0	1	1	0	2	0	1	0	1	1	0	1	1	0	2	0	1	0	1	1	0	1	23.9	23.9	23.9	10.094	92	92;113;168
IPI00004459;IPI00967490;IPI00967757	IPI00004459	Q9UNQ2	27292	DIMT1	DIMT1 Probable dimethyladenosine transferase	7;3;2	7;3;2	7;3;2	>IPI:IPI00004459.1|SWISS-PROT:Q9UNQ2|TREMBL:A8K9K8|ENSEMBL:ENSP00000199320|REFSEQ:NP_055288|H-INV:HIT000277524|VEGA:OTTHUMP00000161884 Tax_Id=9606 Gene_Symbol=DIMT1 Probable dimethyladenosine transferase	3	7	7	7	0	2	1	3	2	3	2	1	2	3	0	2	1	3	2	3	2	1	2	3	0	2	1	3	2	3	2	1	2	3	31.6	31.6	31.6	35.236	313	313;275;154
IPI01018654;IPI01013396;IPI00004472;IPI00412748;IPI00972952;IPI01012075;IPI00397592;IPI00397591;IPI01012919;IPI00976988;IPI01015340;IPI00796716;IPI00387112;IPI00152474;IPI01025221;IPI00398809;IPI00398811;IPI00398808	IPI01018654;IPI01013396;IPI00004472;IPI00412748;IPI00972952;IPI01012075;IPI00397592	D3DUP2;F5GWT4	65125	WNK1	WNK1 serine/threonine-protein kinase WNK1 isoform 2	8;8;8;8;8;8;5;3;1;1;1;1;1;1;1;1;1;1	8;8;8;8;8;8;5;3;1;1;1;1;1;1;1;1;1;1	8;8;8;8;8;8;5;3;1;1;1;1;1;1;1;1;1;1	>IPI:IPI01018654.1|TREMBL:D3DUP2;F5GWT4|ENSEMBL:ENSP00000441972|REFSEQ:NP_055638|VEGA:OTTHUMP00000237889 Tax_Id=9606 Gene_Symbol=WNK1 serine/threonine-protein kinase WNK1 isoform 2;>IPI:IPI01013396.1|SWISS-PROT:Q9H4A3-2|TREMBL:A5D8Z4|ENSEMBL:ENSP0000025247	18	8	8	8	1	4	3	2	3	5	3	3	3	1	1	4	3	2	3	5	3	3	3	1	1	4	3	2	3	5	3	3	3	1	4.7	4.7	4.7	225.5	2134	2134;2135;2382;2634;2642;2880;1975;393;195;195;324;790;1743;1800;2217;2224;2254;2297
IPI00004488;IPI00946714	IPI00004488;IPI00946714	Q16864	9296	ATP6V1F	ATP6V1F V-type proton ATPase subunit F	3;3	3;3	3;3	>IPI:IPI00004488.2|SWISS-PROT:Q16864|TREMBL:A4D1K0|ENSEMBL:ENSP00000249289|REFSEQ:NP_004222|H-INV:HIT000338943|VEGA:OTTHUMP00000212841 Tax_Id=9606 Gene_Symbol=ATP6V1F V-type proton ATPase subunit F;>IPI:IPI00946714.1|TREMBL:C9J2K4|ENSEMBL:ENSP00000417378|R	2	3	3	3	2	1	1	1	0	1	1	0	2	2	2	1	1	1	0	1	1	0	2	2	2	1	1	1	0	1	1	0	2	2	33.6	33.6	33.6	13.37	119	119;147
IPI00004534;IPI01012022;IPI01013426	IPI00004534;IPI01012022	O15067	5198	PFAS	PFAS Phosphoribosylformylglycinamidine synthase	30;16;11	30;16;11	30;16;11	>IPI:IPI00004534.5|SWISS-PROT:O15067|TREMBL:A8K8N7;A8K9T9;B4DJ26|ENSEMBL:ENSP00000313490|REFSEQ:NP_036525|H-INV:HIT000000067|VEGA:OTTHUMP00000135330 Tax_Id=9606 Gene_Symbol=PFAS Phosphoribosylformylglycinamidine synthase;>IPI:IPI01012022.1|TREMBL:F5GWT9|EN	3	30	30	30	14	12	12	14	13	19	20	13	16	17	14	12	12	14	13	19	20	13	16	17	14	12	12	14	13	19	20	13	16	17	33.4	33.4	33.4	144.73	1338	1338;914;748
IPI00004656;IPI00796379;IPI00930068	IPI00004656;IPI00796379;IPI00930068	P61769	567	B2M	B2M Beta-2-microglobulin	3;3;2	3;3;2	3;3;2	>IPI:IPI00004656.3|SWISS-PROT:P61769|ENSEMBL:ENSP00000340858|REFSEQ:NP_004039|H-INV:HIT000273639|VEGA:OTTHUMP00000161912 Tax_Id=9606 Gene_Symbol=B2M Beta-2-microglobulin;>IPI:IPI00796379.2|TREMBL:B4E0X1;F5H6I0|ENSEMBL:ENSP00000437604 Tax_Id=9606 Gene_Symbo	3	3	3	3	3	3	2	3	3	3	3	3	3	3	3	3	2	3	3	3	3	3	3	3	3	3	2	3	3	3	3	3	3	3	35.3	35.3	35.3	13.714	119	119;122;124
IPI00004669;IPI01012012;IPI00922793;IPI00921824;IPI00976108;IPI00911074;IPI00976903;IPI00339297	IPI00004669;IPI01012012;IPI00922793	Q10471	2590	GALNT2	GALNT2 Polypeptide N-acetylgalactosaminyltransferase 2	15;14;10;6;3;1;1;1	15;14;10;6;3;1;1;1	15;14;10;6;3;1;1;1	>IPI:IPI00004669.1|SWISS-PROT:Q10471|TREMBL:B7Z6K2|ENSEMBL:ENSP00000355632|REFSEQ:NP_004472|H-INV:HIT000052511|VEGA:OTTHUMP00000035893 Tax_Id=9606 Gene_Symbol=GALNT2 Polypeptide N-acetylgalactosaminyltransferase 2;>IPI:IPI01012012.1|ENSEMBL:ENSP00000445017	8	15	15	15	5	5	4	5	4	6	7	5	6	4	5	5	4	5	4	6	7	5	6	4	5	5	4	5	4	6	7	5	6	4	34.2	34.2	34.2	64.732	571	571;533;361;265;76;406;575;578
IPI00004671;IPI00796891;IPI00945169;IPI00909600;IPI00908744	IPI00004671;IPI00796891	Q14789	2804	GOLGB1	GOLGB1 Golgin subfamily B member 1	27;27;10;4;2	27;27;10;4;2	27;27;10;4;2	>IPI:IPI00004671.2|SWISS-PROT:Q14789|TREMBL:F1T0J2|ENSEMBL:ENSP00000341848|REFSEQ:NP_004478|H-INV:HIT000019406|VEGA:OTTHUMP00000215187 Tax_Id=9606 Gene_Symbol=GOLGB1 Golgin subfamily B member 1;>IPI:IPI00796891.3|TREMBL:B2ZZ91;B4DTZ9;E7EP74|ENSEMBL:ENSP000	5	27	27	27	7	7	4	5	10	6	7	6	5	7	7	7	4	5	10	6	7	6	5	7	7	7	4	5	10	6	7	6	5	7	11.4	11.4	11.4	376.01	3259	3259;3269;1640;972;318
IPI00004795;IPI00980681;IPI00979926;IPI00978541	IPI00004795;IPI00980681;IPI00979926	P54105	1207	CLNS1A	CLNS1A Methylosome subunit pICln	4;3;3;1	4;3;3;1	4;3;3;1	>IPI:IPI00004795.1|SWISS-PROT:P54105|ENSEMBL:ENSP00000433919;ENSP00000434311|REFSEQ:NP_001284|H-INV:HIT000324464|VEGA:OTTHUMP00000228612;OTTHUMP00000228845 Tax_Id=9606 Gene_Symbol=CLNS1A Methylosome subunit pICln;>IPI:IPI00980681.1|TREMBL:E9PMI6|ENSEMBL:EN	4	4	4	4	2	1	2	1	0	1	3	3	2	3	2	1	2	1	0	1	3	3	2	3	2	1	2	1	0	1	3	3	2	3	32.9	32.9	32.9	26.215	237	237;167;203;179
IPI00004838;IPI00399054	IPI00004838;IPI00399054	P46108-1	1398	CRK	CRK Isoform Crk-II of Adapter molecule crk	8;7	8;7	8;7	>IPI:IPI00004838.2|SWISS-PROT:P46108-1|ENSEMBL:ENSP00000300574|REFSEQ:NP_058431|H-INV:HIT000033838|VEGA:OTTHUMP00000115366 Tax_Id=9606 Gene_Symbol=CRK Isoform Crk-II of Adapter molecule crk;>IPI:IPI00399054.3|SWISS-PROT:P46108-2|ENSEMBL:ENSP00000381942|REF	2	8	8	8	3	4	5	6	3	5	3	4	3	2	3	4	5	6	3	5	3	4	3	2	3	4	5	6	3	5	3	4	3	2	34.9	34.9	34.9	33.83	304	304;204
IPI00004839	IPI00004839	P46109	1399	CRKL	CRKL Crk-like protein	9	9	9	>IPI:IPI00004839.1|SWISS-PROT:P46109|ENSEMBL:ENSP00000346300;ENSP00000396646|REFSEQ:NP_005198|H-INV:HIT000091232|VEGA:OTTHUMP00000198538;OTTHUMP00000198539 Tax_Id=9606 Gene_Symbol=CRKL Crk-like protein	1	9	9	9	5	4	2	3	4	2	4	4	3	2	5	4	2	3	4	2	4	4	3	2	5	4	2	3	4	2	4	4	3	2	37.3	37.3	37.3	33.777	303	303
IPI00004845;IPI00020035	IPI00004845	Q9UFN0	25934	NIPSNAP3A	NIPSNAP3A Protein NipSnap homolog 3A	5;1	5;1	5;1	>IPI:IPI00004845.4|SWISS-PROT:Q9UFN0|TREMBL:B4DW81|ENSEMBL:ENSP00000363899|REFSEQ:NP_056284|H-INV:HIT000032534|VEGA:OTTHUMP00000021828 Tax_Id=9606 Gene_Symbol=NIPSNAP3A Protein NipSnap homolog 3A	2	5	5	5	1	2	2	3	4	0	1	0	1	0	1	2	2	3	4	0	1	0	1	0	1	2	2	3	4	0	1	0	1	0	25.9	25.9	25.9	28.466	247	247;247
IPI00004860;IPI00759723;IPI01018632;IPI00984107;IPI00973800;IPI00974264	IPI00004860;IPI00759723;IPI01018632	P54136-1	5917	RARS	RARS Isoform Complexed of Arginyl-tRNA synthetase, cytoplasmic	38;33;24;7;6;1	38;33;24;7;6;1	38;33;24;7;6;1	>IPI:IPI00004860.2|SWISS-PROT:P54136-1|TREMBL:B4DXW6|ENSEMBL:ENSP00000231572|REFSEQ:NP_002878|H-INV:HIT000029710|VEGA:OTTHUMP00000160962 Tax_Id=9606 Gene_Symbol=RARS Isoform Complexed of Arginyl-tRNA synthetase, cytoplasmic;>IPI:IPI00759723.1|SWISS-PROT:P5	6	38	38	38	19	21	20	28	23	24	26	25	22	25	19	21	20	28	23	24	26	25	22	25	19	21	20	28	23	24	26	25	22	25	64.7	64.7	64.7	75.378	660	660;588;454;129;113;58
IPI00004902;IPI00556451	IPI00004902;IPI00556451	P38117-1	2109	ETFB	ETFB Isoform 1 of Electron transfer flavoprotein subunit beta	14;14	14;14	14;14	>IPI:IPI00004902.1|SWISS-PROT:P38117-1|TREMBL:A8K766|ENSEMBL:ENSP00000311930|REFSEQ:NP_001976|H-INV:HIT000323151 Tax_Id=9606 Gene_Symbol=ETFB Isoform 1 of Electron transfer flavoprotein subunit beta;>IPI:IPI00556451.2|SWISS-PROT:P38117-2|ENSEMBL:ENSP000003	2	14	14	14	10	11	11	9	8	9	11	7	9	9	10	11	11	9	8	9	11	7	9	9	10	11	11	9	8	9	11	7	9	9	53.7	53.7	53.7	27.843	255	255;346
IPI00004928;IPI00328822;IPI00984285;IPI01013261;IPI01026444;IPI00967640;IPI00004971	IPI00004928;IPI00328822	Q9GZT9-1	54583	EGLN1	EGLN1 Isoform 1 of Egl nine homolog 1	10;9;4;2;1;1;1	10;9;4;2;1;1;1	10;9;4;2;1;1;1	>IPI:IPI00004928.1|SWISS-PROT:Q9GZT9-1|TREMBL:A6XP74;Q9NTU9|ENSEMBL:ENSP00000355601|REFSEQ:NP_071334|H-INV:HIT000074525|VEGA:OTTHUMP00000036152 Tax_Id=9606 Gene_Symbol=EGLN1 Isoform 1 of Egl nine homolog 1;>IPI:IPI00328822.1|SWISS-PROT:Q9GZT9-2 Tax_Id=9606	7	10	10	10	5	3	5	6	3	2	3	5	1	3	5	3	5	6	3	2	3	5	1	3	5	3	5	6	3	2	3	5	1	3	29.8	29.8	29.8	46.02	426	426;404;149;71;79;145;239
IPI00004962;IPI00945220	IPI00004962;IPI00945220	O00461	27333	GOLIM4	GOLIM4 Golgi integral membrane protein 4	14;13	14;13	14;13	>IPI:IPI00004962.2|SWISS-PROT:O00461|ENSEMBL:ENSP00000417354|REFSEQ:NP_055313|H-INV:HIT000220430|VEGA:OTTHUMP00000213059 Tax_Id=9606 Gene_Symbol=GOLIM4 Golgi integral membrane protein 4;>IPI:IPI00945220.1|TREMBL:F8W785|ENSEMBL:ENSP00000309893|VEGA:OTTHUMP0	2	14	14	14	1	7	7	6	4	6	5	6	5	5	1	7	7	6	4	6	5	6	5	5	1	7	7	6	4	6	5	6	5	5	25	25	25	81.879	696	696;668
IPI00004968;IPI01011381;IPI01009194;IPI01014174;IPI01011787	IPI00004968;IPI01011381	Q9UMS4	27339	PRPF19	PRPF19 Pre-mRNA-processing factor 19	16;8;3;2;2	16;8;3;2;2	16;8;3;2;2	>IPI:IPI00004968.1|SWISS-PROT:Q9UMS4|ENSEMBL:ENSP00000227524|REFSEQ:NP_055317|H-INV:HIT000244630|VEGA:OTTHUMP00000236892 Tax_Id=9606 Gene_Symbol=PRPF19 Pre-mRNA-processing factor 19;>IPI:IPI01011381.1|TREMBL:F5GY56|ENSEMBL:ENSP00000440266|VEGA:OTTHUMP00000	5	16	16	16	9	11	8	10	10	12	13	14	10	7	9	11	8	10	10	12	13	14	10	7	9	11	8	10	10	12	13	14	10	7	49	49	49	55.18	504	504;252;104;45;119
IPI00004970	IPI00004970	O75691	27340	UTP20	UTP20 Small subunit processome component 20 homolog	10	10	10	>IPI:IPI00004970.5|SWISS-PROT:O75691|TREMBL:B4DN27|ENSEMBL:ENSP00000261637|REFSEQ:NP_055318|H-INV:HIT000244123 Tax_Id=9606 Gene_Symbol=UTP20 Small subunit processome component 20 homolog	1	10	10	10	0	2	3	1	0	6	3	2	2	0	0	2	3	1	0	6	3	2	2	0	0	2	3	1	0	6	3	2	2	0	4.8	4.8	4.8	318.38	2785	2785
IPI00004977;IPI00872160;IPI00472451;IPI00935955	IPI00004977;IPI00872160;IPI00472451;IPI00935955	P52735-3	7410	VAV2	VAV2 Isoform 3 of Guanine nucleotide exchange factor VAV2	6;6;6;5	6;6;6;5	6;6;6;5	>IPI:IPI00004977.2|SWISS-PROT:P52735-3|ENSEMBL:ENSP00000385362|REFSEQ:NP_003362|H-INV:HIT000391016|VEGA:OTTHUMP00000022509 Tax_Id=9606 Gene_Symbol=VAV2 Isoform 3 of Guanine nucleotide exchange factor VAV2;>IPI:IPI00872160.1|SWISS-PROT:P52735-2|ENSEMBL:ENSP	4	6	6	6	2	0	2	2	0	3	3	2	2	3	2	0	2	2	0	3	3	2	2	3	2	0	2	2	0	3	3	2	2	3	13.9	13.9	13.9	97.031	839	839;868;878;868
IPI01025434;IPI00410623;IPI00005011;IPI01022977;IPI01022487;IPI01022323;IPI01025585;IPI01022686;IPI01022010;IPI01022519;IPI01021364;IPI01023019;IPI00410621;IPI00017733	IPI01025434;IPI00410623;IPI00005011;IPI01022977;IPI01022487;IPI01022323;IPI01025585;IPI01022686;IPI01022010;IPI01022519;IPI01021364;IPI01023019;IPI00410621;IPI00017733	F8VP97	4848	CNOT2	CNOT2 Uncharacterized protein	2;2;2;1;1;1;1;1;1;1;1;1;1;1	2;2;2;1;1;1;1;1;1;1;1;1;1;1	2;2;2;1;1;1;1;1;1;1;1;1;1;1	>IPI:IPI01025434.1|TREMBL:F8VP97|ENSEMBL:ENSP00000450318 Tax_Id=9606 Gene_Symbol=CNOT2 Uncharacterized protein;>IPI:IPI00410623.1|SWISS-PROT:Q9NZN8-4|ENSEMBL:ENSP00000446507 Tax_Id=9606 Gene_Symbol=CNOT2 Isoform 4 of CCR4-NOT transcription complex subunit	14	2	2	2	0	1	0	1	1	0	1	0	0	1	0	1	0	1	1	0	1	0	0	1	0	1	0	1	1	0	1	0	0	1	9.3	9.3	9.3	34.496	321	321;475;540;93;131;144;157;183;196;217;276;309;365;490
IPI00478453;IPI00005015;IPI00186188	IPI00478453;IPI00005015;IPI00186188	O75175-2	4849	CNOT3	CNOT3 cDNA FLJ61662, highly similar to CCR4-NOT transcription complex subunit 3	4;4;2	4;4;2	4;4;2	>IPI:IPI00478453.4|SWISS-PROT:O75175-2|TREMBL:B7Z6J7;Q6ZMJ6|ENSEMBL:ENSP00000398463|VEGA:OTTHUMP00000069302 Tax_Id=9606 Gene_Symbol=CNOT3 cDNA FLJ61662, highly similar to CCR4-NOT transcription complex subunit 3;>IPI:IPI00005015.1|SWISS-PROT:O75175-1|TREMB	3	4	4	4	1	1	2	1	1	2	1	2	2	2	1	1	2	1	1	2	1	2	2	2	1	1	2	1	1	2	1	2	2	2	7.8	7.8	7.8	76.568	718	718;753;571
IPI00005024;IPI00607584;IPI00908888;IPI00909101	IPI00005024;IPI00607584	Q9BQG0-1	10514	MYBBP1A	MYBBP1A Isoform 1 of Myb-binding protein 1A	42;42;18;3	42;42;18;3	42;42;18;3	>IPI:IPI00005024.3|SWISS-PROT:Q9BQG0-1|TREMBL:B4DE42|ENSEMBL:ENSP00000254718|REFSEQ:NP_055335|H-INV:HIT000071521|VEGA:OTTHUMP00000115937 Tax_Id=9606 Gene_Symbol=MYBBP1A Isoform 1 of Myb-binding protein 1A;>IPI:IPI00607584.1|SWISS-PROT:Q9BQG0-2|ENSEMBL:ENSP	4	42	42	42	19	19	16	18	19	20	21	17	18	15	19	19	16	18	19	20	21	17	18	15	19	19	16	18	19	20	21	17	18	15	41	41	41	148.85	1328	1328;1332;603;189
IPI00005038;IPI00974387;IPI01009241;IPI00976364	IPI00005038;IPI00974387;IPI01009241;IPI00976364	P52758	10247	HRSP12	HRSP12 Ribonuclease UK114	3;2;2;2	3;2;2;2	3;2;2;2	>IPI:IPI00005038.1|SWISS-PROT:P52758|TREMBL:Q6IBG0|ENSEMBL:ENSP00000254878|REFSEQ:NP_005827|H-INV:HIT000324903|VEGA:OTTHUMP00000227187 Tax_Id=9606 Gene_Symbol=HRSP12 Ribonuclease UK114;>IPI:IPI00974387.1|TREMBL:E5RI71|ENSEMBL:ENSP00000429536|VEGA:OTTHUMP00	4	3	3	3	2	1	1	1	2	1	3	1	2	1	2	1	1	1	2	1	3	1	2	1	2	1	1	1	2	1	3	1	2	1	27	27	27	14.494	137	137;114;127;148
IPI01015888;IPI00005040;IPI00895801;IPI00513827;IPI01014812;IPI00978036;IPI00984447;IPI00976367	IPI01015888;IPI00005040;IPI00895801;IPI00513827;IPI01014812	B4DVB1;B4DVE0;B7Z9I1	34	ACADM	ACADM cDNA, FLJ78845, highly similar to Medium-chain specific acyl-CoA dehydrogenase, mitochondrial	7;7;7;7;5;2;1;1	7;7;7;7;5;2;1;1	7;7;7;7;5;2;1;1	>IPI:IPI01015888.1|TREMBL:B4DVB1;B4DVE0;B7Z9I1|ENSEMBL:ENSP00000442324 Tax_Id=9606 Gene_Symbol=ACADM cDNA, FLJ78845, highly similar to Medium-chain specific acyl-CoA dehydrogenase, mitochondrial;>IPI:IPI00005040.1|SWISS-PROT:P11310-1|TREMBL:B4DWX6|ENSEMBL:	8	7	7	7	3	3	4	2	2	2	3	3	3	3	3	3	4	2	2	2	3	3	3	3	3	3	4	2	2	2	3	3	3	3	22.1	22.1	22.1	42.426	385	385;421;425;454;232;104;67;76
IPI00005045;IPI00068506;IPI00925351;IPI01015269	IPI00005045;IPI00068506	Q9UG63	10061	ABCF2	ABCF2 ATP-binding cassette sub-family F member 2	15;15;7;7	15;15;7;7	15;15;7;7	>IPI:IPI00005045.1|SWISS-PROT:Q9UG63|TREMBL:Q75MJ0|ENSEMBL:ENSP00000287844|REFSEQ:NP_009120|VEGA:OTTHUMP00000206140 Tax_Id=9606 Gene_Symbol=ABCF2 ATP-binding cassette sub-family F member 2;>IPI:IPI00068506.1|TREMBL:Q75MJ1|ENSEMBL:ENSP00000222388|REFSEQ:NP_	4	15	15	15	8	7	8	9	9	6	9	6	7	8	8	7	8	9	9	6	9	6	7	8	8	7	8	9	9	6	9	6	7	8	27.1	27.1	27.1	71.289	623	623;634;240;288
IPI00005050	IPI00005050	O60783	63931	MRPS14	MRPS14 28S ribosomal protein S14, mitochondrial	3	3	3	>IPI:IPI00005050.1|SWISS-PROT:O60783|TREMBL:B2R4A5;Q96Q61|ENSEMBL:ENSP00000420714|REFSEQ:NP_071383|H-INV:HIT000250085|VEGA:OTTHUMP00000032803 Tax_Id=9606 Gene_Symbol=MRPS14 28S ribosomal protein S14, mitochondrial	1	3	3	3	2	0	2	0	0	1	1	0	1	2	2	0	2	0	0	1	1	0	1	2	2	0	2	0	0	1	1	0	1	2	28.9	28.9	28.9	15.139	128	128
IPI00005087;IPI00794581;IPI00005089	IPI00005087	Q9NYL9	29766	TMOD3	TMOD3 Tropomodulin-3	17;1;1	17;1;1	17;1;1	>IPI:IPI00005087.1|SWISS-PROT:Q9NYL9|TREMBL:Q5HYL6|ENSEMBL:ENSP00000308753;ENSP00000438909|REFSEQ:NP_055362|H-INV:HIT000038810|VEGA:OTTHUMP00000162615 Tax_Id=9606 Gene_Symbol=TMOD3 Tropomodulin-3	3	17	17	17	12	11	12	12	12	10	8	8	9	9	12	11	12	12	12	10	8	8	9	9	12	11	12	12	12	10	8	8	9	9	58	58	58	39.594	352	352;307;351
IPI00005102;IPI00642393;IPI00909795;IPI00643452	IPI00005102;IPI00642393;IPI00909795	P52788-1	6611	SMS	SMS Isoform 1 of Spermine synthase	16;12;11;6	16;12;11;6	16;12;11;6	>IPI:IPI00005102.3|SWISS-PROT:P52788-1|ENSEMBL:ENSP00000385746|REFSEQ:NP_004586|H-INV:HIT000270844|VEGA:OTTHUMP00000023049 Tax_Id=9606 Gene_Symbol=SMS Isoform 1 of Spermine synthase;>IPI:IPI00642393.1|SWISS-PROT:P52788-2|ENSEMBL:ENSP00000368714|VEGA:OTTHUM	4	16	16	16	8	10	11	11	10	7	7	5	9	6	8	10	11	11	10	7	7	5	9	6	8	10	11	11	10	7	7	5	9	6	49.2	49.2	49.2	41.268	366	366;313;275;311
IPI00005107;IPI00646796;IPI01010174	IPI00005107;IPI00646796;IPI01010174	O15118	4864	NPC1	NPC1 Niemann-Pick C1 protein	6;5;4	6;5;4	6;5;4	>IPI:IPI00005107.2|SWISS-PROT:O15118|TREMBL:B4DIP7;Q59GR1|ENSEMBL:ENSP00000269228|REFSEQ:NP_000262|H-INV:HIT000061676|VEGA:OTTHUMP00000162699 Tax_Id=9606 Gene_Symbol=NPC1 Niemann-Pick C1 protein;>IPI:IPI00646796.2|TREMBL:B4DET3|ENSEMBL:ENSP00000408606 Tax_	3	6	6	6	3	3	2	4	1	2	1	0	3	3	3	3	2	4	1	2	1	0	3	3	3	3	2	4	1	2	1	0	3	3	5.6	5.6	5.6	142.17	1278	1278;960;776
IPI01008887;IPI00005129;IPI00059809;IPI01025207;IPI00067352	IPI01008887;IPI00005129;IPI00059809;IPI01025207	B4DP10 Tax_Id=9606 Gene_Symbol=- cDNA FLJ55118, highly similar to Secretory carrier-associated membrane protein 1;>IPI	NA	-	- cDNA FLJ55118, highly similar to Secretory carrier-associated membrane protein 1	3;3;2;2;1	3;3;2;2;1	3;3;2;2;1	>IPI:IPI01008887.1|TREMBL:B4DP10 Tax_Id=9606 Gene_Symbol=- cDNA FLJ55118, highly similar to Secretory carrier-associated membrane protein 1;>IPI:IPI00005129.8|SWISS-PROT:O15126-1|TREMBL:A8K2G0|REFSEQ:NP_004857|H-INV:HIT000042061 Tax_Id=9606 Gene_Symbol=SCA	5	3	3	3	1	1	3	2	1	1	2	1	2	1	1	1	3	2	1	1	2	1	2	1	1	1	3	2	1	1	2	1	2	1	24.3	24.3	24.3	28.427	259	259;338;147;312;157
IPI00005132	IPI00005132	Q9NVN8	54552	GNL3L	GNL3L Guanine nucleotide-binding protein-l	4	4	4	>IPI:IPI00005132.3|SWISS-PROT:Q9NVN8|TREMBL:A8MX10;Q05DU1|ENSEMBL:ENSP00000338573;ENSP00000354091|REFSEQ:NP_001171748;NP_061940|H-INV:HIT000003949|VEGA:OTTHUMP00000023374;OTTHUMP00000023375 Tax_Id=9606 Gene_Symbol=GNL3L Guanine nucleotide-binding protein-l	1	4	4	4	1	2	0	1	2	0	0	1	2	1	1	2	0	1	2	0	0	1	2	1	1	2	0	1	2	0	0	1	2	1	9.6	9.6	9.6	65.572	582	582
IPI00005154;IPI00981139;IPI00985291	IPI00005154	Q08945	6749	SSRP1	SSRP1 FACT complex subunit SSRP1	15;7;7	15;7;7	13;7;7	>IPI:IPI00005154.1|SWISS-PROT:Q08945|ENSEMBL:ENSP00000278412|REFSEQ:NP_003137|H-INV:HIT000196643|VEGA:OTTHUMP00000234768 Tax_Id=9606 Gene_Symbol=SSRP1 FACT complex subunit SSRP1	3	15	15	13	9	6	6	7	7	6	11	8	9	11	9	6	6	7	7	6	11	8	9	11	7	6	6	6	7	5	9	7	8	10	28.1	28.1	24.8	81.074	709	709;154;192
IPI00334291;IPI00005158;IPI00642982	IPI00334291;IPI00005158;IPI00642982	B3KPH8;B3KU28;B3KXS5;B4DPX0;Q2VPA0;Q8N8K8	9361	LONP1	LONP1 Lon protease homolog	30;30;26	30;30;26	30;30;26	>IPI:IPI00334291.9|TREMBL:B3KPH8;B3KU28;B3KXS5;B4DPX0;Q2VPA0;Q8N8K8|ENSEMBL:ENSP00000351177 Tax_Id=9606 Gene_Symbol=LONP1 Lon protease homolog;>IPI:IPI00005158.1|SWISS-PROT:P36776|TREMBL:E5KMH8;E5KMI6|ENSEMBL:ENSP00000353826|REFSEQ:NP_004784|H-INV:HIT00002	3	30	30	30	17	16	16	17	18	16	17	13	17	19	17	16	16	17	18	16	17	13	17	19	17	16	16	17	18	16	17	13	17	19	47.5	47.5	47.5	103.1	923	923;959;763
IPI00005159;IPI00470573;IPI01014716;IPI00909247	IPI00005159;IPI00470573;IPI01014716;IPI00909247	P61160	10097	ACTR2	ACTR2 Actin-related protein 2	10;9;7;6	10;9;7;6	10;9;7;6	>IPI:IPI00005159.3|SWISS-PROT:P61160|TREMBL:Q8IY98|ENSEMBL:ENSP00000260641|REFSEQ:NP_005713|VEGA:OTTHUMP00000159937 Tax_Id=9606 Gene_Symbol=ACTR2 Actin-related protein 2;>IPI:IPI00470573.1|TREMBL:B4DHK9;E9PF41|ENSEMBL:ENSP00000367220|REFSEQ:NP_001005386|H-	4	10	10	10	8	7	8	8	5	7	8	8	6	7	8	7	8	8	5	7	8	8	6	7	8	7	8	8	5	7	8	8	6	7	32.7	32.7	32.7	44.76	394	394;399;339;305
IPI00005160;IPI00927418;IPI00927206;IPI00927861;IPI00927612;IPI00924615;IPI00925033;IPI00925248;IPI00924861;IPI00925800;IPI00909730;IPI00983530	IPI00005160;IPI00927418	O15143	10552	ARPC1B;ARPC1A	ARPC1B	12;7;5;5;5;5;5;4;1;1;1;1	12;7;5;5;5;5;5;4;1;1;1;1	11;6;5;5;5;5;5;4;1;1;0;0	>IPI:IPI00005160.3|SWISS-PROT:O15143|TREMBL:A4D275|ENSEMBL:ENSP00000252725;ENSP00000389631|REFSEQ:NP_005711|H-INV:HIT000279989|VEGA:OTTHUMP00000206018;OTTHUMP00000206020 Tax_Id=9606 Gene_Symbol=ARPC1B;ARPC1A Actin-related protein 2/3 complex subunit 1B;>IP	12	12	12	11	8	7	7	7	7	8	6	7	8	6	8	7	7	7	7	8	6	7	8	6	8	6	6	6	6	7	5	7	7	6	49.7	49.7	43.5	40.949	372	372;213;102;108;128;130;133;83;21;32;345;356
IPI00005161;IPI00000477;IPI00926315;IPI00925920;IPI00927156;IPI00925705	IPI00005161;IPI00000477	O15144	10109	ARPC2	ARPC2 Actin-related protein 2/3 complex subunit 2	14;10;4;4;3;2	14;10;4;4;3;2	14;10;4;4;3;2	>IPI:IPI00005161.3|SWISS-PROT:O15144|TREMBL:Q53R19|ENSEMBL:ENSP00000295685;ENSP00000327137|REFSEQ:NP_005722;NP_690601|H-INV:HIT000029757|VEGA:OTTHUMP00000164144;OTTHUMP00000165866 Tax_Id=9606 Gene_Symbol=ARPC2 Actin-related protein 2/3 complex subunit 2;>I	6	14	14	14	11	11	10	9	9	10	11	9	11	10	11	11	10	9	9	10	11	9	11	10	11	11	10	9	9	10	11	9	11	10	47.3	47.3	47.3	34.333	300	300;200;90;91;165;38
IPI00005162;IPI00911088;IPI01022848;IPI00796102	IPI00005162;IPI00911088;IPI01022848;IPI00796102	O15145	10094	ARPC3	ARPC3 Actin-related protein 2/3 complex subunit 3	4;3;2;2	4;3;2;2	4;3;2;2	>IPI:IPI00005162.3|SWISS-PROT:O15145|TREMBL:B2R4D5;Q2LE71|ENSEMBL:ENSP00000228825|REFSEQ:NP_005710|H-INV:HIT000285408|VEGA:OTTHUMP00000166104 Tax_Id=9606 Gene_Symbol=ARPC3 Actin-related protein 2/3 complex subunit 3;>IPI:IPI00911088.1|TREMBL:B4DM63|ENSEMBL	4	4	4	4	2	2	2	3	1	2	2	3	2	3	2	2	2	3	1	2	2	3	2	3	2	2	2	3	1	2	2	3	2	3	23.6	23.6	23.6	20.546	178	178;167;84;99
IPI00217386;IPI00005179;IPI00552946;IPI00966384;IPI00911024;IPI00552334;IPI00552677;IPI00964572	IPI00217386;IPI00005179;IPI00552946	O15160-2	9533	POLR1C	POLR1C Isoform 2 of DNA-directed RNA polymerases I and III subunit RPAC1	10;10;7;4;4;3;2;1	10;10;7;4;4;3;2;1	10;10;7;4;4;3;2;1	>IPI:IPI00217386.1|SWISS-PROT:O15160-2|TREMBL:Q5JTE4|ENSEMBL:ENSP00000307212|H-INV:HIT000001741|VEGA:OTTHUMP00000016468 Tax_Id=9606 Gene_Symbol=POLR1C Isoform 2 of DNA-directed RNA polymerases I and III subunit RPAC1;>IPI:IPI00005179.1|SWISS-PROT:O15160-1|	8	10	10	10	5	5	7	7	6	6	6	6	7	6	5	5	7	7	6	6	6	6	7	6	5	5	7	7	6	6	6	6	7	6	40.4	40.4	40.4	38.646	342	342;346;296;124;150;140;99;37
IPI00789500;IPI00797396;IPI00790091;IPI00946274;IPI00005181	IPI00789500;IPI00797396;IPI00790091;IPI00946274;IPI00005181	C9J0H3	5359	PLSCR1	PLSCR1 Uncharacterized protein	1;1;1;1;1	1;1;1;1;1	1;1;1;1;1	>IPI:IPI00789500.2|TREMBL:C9J0H3|ENSEMBL:ENSP00000418550|VEGA:OTTHUMP00000215314 Tax_Id=9606 Gene_Symbol=PLSCR1 Uncharacterized protein;>IPI:IPI00797396.2|TREMBL:B4DTE8|ENSEMBL:ENSP00000411675|VEGA:OTTHUMP00000215255 Tax_Id=9606 Gene_Symbol=PLSCR1 cDNA FLJ	5	1	1	1	1	1	1	1	1	0	0	0	0	0	1	1	1	1	1	0	0	0	0	0	1	1	1	1	1	0	0	0	0	0	7.6	7.6	7.6	19.409	171	171;237;249;311;318
IPI00643653;IPI00005194;IPI01008762	IPI00643653;IPI00005194;IPI01008762	B3KW52	56061	UBFD1	UBFD1 cDNA FLJ42145 fis, clone TESTI4000228, highly similar to Mus musculus ubiquitin family domain containing 1 (Ubfd1), mRNA	4;4;4	4;4;4	4;4;4	>IPI:IPI00643653.2|TREMBL:B3KW52|ENSEMBL:ENSP00000402391 Tax_Id=9606 Gene_Symbol=UBFD1 cDNA FLJ42145 fis, clone TESTI4000228, highly similar to Mus musculus ubiquitin family domain containing 1 (Ubfd1), mRNA;>IPI:IPI00005194.2|SWISS-PROT:O14562|ENSEMBL:ENS	3	4	4	4	1	1	1	2	1	3	1	1	1	1	1	1	1	2	1	3	1	1	1	1	1	1	1	2	1	3	1	1	1	1	25.8	25.8	25.8	21.146	186	186;309;533
IPI00005198;IPI00641665;IPI00643578	IPI00005198	Q12905	3608	ILF2	ILF2 Interleukin enhancer-binding factor 2	17;6;5	17;6;5	17;6;5	>IPI:IPI00005198.2|SWISS-PROT:Q12905|TREMBL:B4DY09;F4ZW62;F4ZW63;Q53FG3|ENSEMBL:ENSP00000355011|REFSEQ:NP_004506|H-INV:HIT000272623|VEGA:OTTHUMP00000035158 Tax_Id=9606 Gene_Symbol=ILF2 Interleukin enhancer-binding factor 2	3	17	17	17	11	11	11	11	12	16	14	14	14	10	11	11	11	11	12	16	14	14	14	10	11	11	11	11	12	16	14	14	14	10	62.3	62.3	62.3	43.062	390	390;115;150
IPI01015100;IPI00005202	IPI01015100;IPI00005202	O15173	10424	PGRMC2	PGRMC2 Membrane-associated progesterone receptor component 2	7;7	7;7	6;6	>IPI:IPI01015100.1|SWISS-PROT:O15173|TREMBL:D3DNX8|ENSEMBL:ENSP00000296425|H-INV:HIT000287878 Tax_Id=9606 Gene_Symbol=PGRMC2 Membrane-associated progesterone receptor component 2;>IPI:IPI00005202.2|ENSEMBL:ENSP00000429301|REFSEQ:NP_006311|VEGA:OTTHUMP00000	2	7	7	6	7	6	6	5	6	4	5	2	6	5	7	6	6	5	6	4	5	2	6	5	6	5	5	4	5	3	4	2	5	5	32.7	32.7	28.7	23.818	223	223;247
IPI00981237;IPI00974410;IPI00974347;IPI00984190;IPI00005210;IPI00974470	IPI00981237;IPI00974410;IPI00974347;IPI00984190;IPI00005210;IPI00974470	NA	1070	CETN3	CETN3 10 kDa protein	1;1;1;1;1;1	1;1;1;1;1;1	1;1;1;1;1;1	>IPI:IPI00981237.1|ENSEMBL:ENSP00000429772|VEGA:OTTHUMP00000228167 Tax_Id=9606 Gene_Symbol=CETN3 10 kDa protein;>IPI:IPI00974410.1|TREMBL:E5RH67|ENSEMBL:ENSP00000429875|VEGA:OTTHUMP00000228169 Tax_Id=9606 Gene_Symbol=CETN3 Uncharacterized protein;>IPI:IPI0	6	1	1	1	0	0	0	0	0	0	0	0	1	0	0	0	0	0	0	0	0	0	1	0	0	0	0	0	0	0	0	0	1	0	24.7	24.7	24.7	9.6248	81	81;111;153;156;167;191
IPI00005260;IPI00829635;IPI00829629;IPI00783948;IPI00894486	IPI00005260;IPI00829635;IPI00829629;IPI00783948	Q14997-1	23198	PSME4	PSME4 Isoform 1 of Proteasome activator complex subunit 4	4;2;2;2;1	4;2;2;2;1	4;2;2;2;1	>IPI:IPI00005260.4|SWISS-PROT:Q14997-1|ENSEMBL:ENSP00000384211|REFSEQ:NP_055429|H-INV:HIT000042226|VEGA:OTTHUMP00000200663 Tax_Id=9606 Gene_Symbol=PSME4 Isoform 1 of Proteasome activator complex subunit 4;>IPI:IPI00829635.2|SWISS-PROT:Q14997-4|TREMBL:F8WB4	5	4	4	4	0	1	0	0	1	0	2	0	0	0	0	1	0	0	1	0	2	0	0	0	0	1	0	0	1	0	2	0	0	0	3.9	3.9	3.9	211.33	1843	1843;987;987;1218;571
IPI00219688;IPI00005264;IPI01013025;IPI00921983	IPI00219688;IPI00005264;IPI01013025	Q99959-2	5318	PKP2	PKP2 Isoform 1 of Plakophilin-2	6;6;5;1	6;6;5;1	6;6;5;1	>IPI:IPI00219688.2|SWISS-PROT:Q99959-2|TREMBL:A0AV37;B4DR79|ENSEMBL:ENSP00000342800|REFSEQ:NP_001005242 Tax_Id=9606 Gene_Symbol=PKP2 Isoform 1 of Plakophilin-2;>IPI:IPI00005264.2|SWISS-PROT:Q99959-1|TREMBL:B8QFA1;B8QGS6;B8QGS7|ENSEMBL:ENSP00000070846|REFSE	4	6	6	6	4	3	2	0	0	0	2	0	2	0	4	3	2	0	0	0	2	0	2	0	4	3	2	0	0	0	2	0	2	0	9.8	9.8	9.8	92.755	837	837;881;824;83
IPI00005270	IPI00005270	Q6UW63	79070	KDELC1	KDELC1 KDEL motif-containing protein 1	4	4	4	>IPI:IPI00005270.8|SWISS-PROT:Q6UW63|ENSEMBL:ENSP00000365172|REFSEQ:NP_076994|H-INV:HIT000384233|VEGA:OTTHUMP00000018674 Tax_Id=9606 Gene_Symbol=KDELC1 KDEL motif-containing protein 1	1	4	4	4	4	0	0	0	0	0	0	0	0	0	4	0	0	0	0	0	0	0	0	0	4	0	0	0	0	0	0	0	0	0	10.2	10.2	10.2	58.042	502	502
IPI00646448;IPI00005367;IPI00878474;IPI00385995	IPI00646448;IPI00005367;IPI00878474;IPI00385995	Q9UGJ0-3	51422	PRKAG2	PRKAG2 Isoform C of 5-AMP-activated protein kinase subunit gamma-2	2;2;1;1	1;1;1;1	1;1;1;1	>IPI:IPI00646448.1|SWISS-PROT:Q9UGJ0-3|ENSEMBL:ENSP00000376549|REFSEQ:NP_001035723|VEGA:OTTHUMP00000211955 Tax_Id=9606 Gene_Symbol=PRKAG2 Isoform C of 5-AMP-activated protein kinase subunit gamma-2;>IPI:IPI00005367.1|SWISS-PROT:Q9UGJ0-1|ENSEMBL:ENSP000002	4	2	1	1	0	0	0	1	0	1	1	2	0	0	0	0	0	1	0	0	0	1	0	0	0	0	0	1	0	0	0	1	0	0	3.8	1.9	1.9	58.438	525	525;569;229;252
IPI00005490;IPI01010778;IPI00965013;IPI00012313;IPI00922172;IPI00514951	IPI00005490;IPI01010778	Q9H4A6	64083	GOLPH3	GOLPH3 Golgi phosphoprotein 3	8;7;2;2;1;1	8;7;2;2;1;1	8;7;2;2;1;1	>IPI:IPI00005490.1|SWISS-PROT:Q9H4A6|ENSEMBL:ENSP00000265070|REFSEQ:NP_071413|H-INV:HIT000082191|VEGA:OTTHUMP00000115847 Tax_Id=9606 Gene_Symbol=GOLPH3 Golgi phosphoprotein 3;>IPI:IPI01010778.1|TREMBL:B3KQ71;B3KQJ9;B3KS18;B4DDX1;B4DWL6;F5H7W9|ENSEMBL:ENSP0	6	8	8	8	3	2	3	3	4	6	5	5	3	3	3	2	3	3	4	6	5	5	3	3	3	2	3	3	4	6	5	5	3	3	40.9	40.9	40.9	33.81	298	298;288;93;285;241;307
IPI00005492	IPI00005492	P61964	11091	WDR5	WDR5 WD repeat-containing protein 5	5	5	5	>IPI:IPI00005492.2|SWISS-PROT:P61964|ENSEMBL:ENSP00000351446;ENSP00000401889|REFSEQ:NP_060058;NP_438172|H-INV:HIT000030536|VEGA:OTTHUMP00000162494 Tax_Id=9606 Gene_Symbol=WDR5 WD repeat-containing protein 5	1	5	5	5	3	4	3	5	3	2	4	3	2	3	3	4	3	5	3	2	4	3	2	3	3	4	3	5	3	2	4	3	2	3	21.6	21.6	21.6	36.588	334	334
IPI00005511	IPI00005511	Q7RTV0	84844	PHF5A	PHF5A PHD finger-like domain-containing protein 5A	4	4	4	>IPI:IPI00005511.1|SWISS-PROT:Q7RTV0|ENSEMBL:ENSP00000216252|REFSEQ:NP_116147|H-INV:HIT000033145|VEGA:OTTHUMP00000198827 Tax_Id=9606 Gene_Symbol=PHF5A PHD finger-like domain-containing protein 5A	1	4	4	4	2	2	2	1	2	3	3	2	4	3	2	2	2	1	2	3	3	2	4	3	2	2	2	1	2	3	3	2	4	3	40.9	40.9	40.9	12.405	110	110
IPI00005531;IPI00880117;IPI00743629;IPI00409617;IPI00447705;IPI00413447;IPI01025690;IPI00013876	IPI00005531;IPI00880117;IPI00743629;IPI00409617	Q9UH17-1	9582	APOBEC3B	APOBEC3B Isoform 1 of Probable DNA dC->dU-editing enzyme APOBEC-3B	5;5;4;3;2;2;1;1	5;5;4;3;2;2;1;1	5;5;4;3;2;2;1;1	>IPI:IPI00005531.1|SWISS-PROT:Q9UH17-1|ENSEMBL:ENSP00000327459|REFSEQ:NP_004891|VEGA:OTTHUMP00000199088 Tax_Id=9606 Gene_Symbol=APOBEC3B Isoform 1 of Probable DNA dC->dU-editing enzyme APOBEC-3B;>IPI:IPI00880117.1|TREMBL:B0QYD3|ENSEMBL:ENSP00000385060|VEGA	8	5	5	5	0	1	1	0	1	0	3	0	1	3	0	1	1	0	1	0	3	0	1	3	0	1	1	0	1	0	3	0	1	3	19.4	19.4	19.4	45.924	382	382;490;357;251;202;386;187;199
IPI00005537;IPI01009526;IPI00015920;IPI00217277;IPI01015060;IPI00386010	IPI00005537;IPI01009526;IPI00015920;IPI00217277	B4DLN1	1468	SLC25A10	SLC25A10 cDNA FLJ60124, highly similar to Mitochondrial dicarboxylate carrier	9;5;5;5;4;1	9;5;5;5;4;1	9;5;5;5;4;1	>IPI:IPI00005537.3|TREMBL:B4DLN1|ENSEMBL:ENSP00000439565 Tax_Id=9606 Gene_Symbol=SLC25A10 cDNA FLJ60124, highly similar to Mitochondrial dicarboxylate carrier;>IPI:IPI01009526.1|TREMBL:B4E1E9|ENSEMBL:ENSP00000446242 Tax_Id=9606 Gene_Symbol=SLC25A10 cDNA FL	6	9	9	9	5	5	4	5	5	5	5	7	5	8	5	5	4	5	5	5	5	7	5	8	5	5	4	5	5	5	5	7	5	8	23.1	23.1	23.1	48.099	442	442;244;287;296;198;178
IPI00005573;IPI00386083	IPI00005573	Q8TCD5-1	30833	NT5C	NT5C Isoform 1 of 5(3)-deoxyribonucleotidase, cytosolic type	6;2	6;2	6;2	>IPI:IPI00005573.3|SWISS-PROT:Q8TCD5-1|ENSEMBL:ENSP00000245552|REFSEQ:NP_055410|H-INV:HIT000071898 Tax_Id=9606 Gene_Symbol=NT5C Isoform 1 of 5(3)-deoxyribonucleotidase, cytosolic type	2	6	6	6	2	1	3	0	2	3	1	1	3	1	2	1	3	0	2	3	1	1	3	1	2	1	3	0	2	3	1	1	3	1	51.2	51.2	51.2	23.382	201	201;117
IPI00005578	IPI00005578	Q9H223	30844	EHD4	EHD4 EH domain-containing protein 4	16	14	13	>IPI:IPI00005578.1|SWISS-PROT:Q9H223|TREMBL:A8K9B9|ENSEMBL:ENSP00000220325|REFSEQ:NP_644670|H-INV:HIT000053694|VEGA:OTTHUMP00000160905 Tax_Id=9606 Gene_Symbol=EHD4 EH domain-containing protein 4	1	16	14	13	9	8	8	8	9	6	5	6	6	9	8	7	7	7	8	5	3	5	5	8	7	6	7	7	8	5	3	4	4	8	37.3	33.6	31.6	61.174	541	541
IPI00005585	IPI00005585	O14907	30851	TAX1BP3	TAX1BP3 Tax1-binding protein 3	2	2	2	>IPI:IPI00005585.5|SWISS-PROT:O14907|ENSEMBL:ENSP00000225525|REFSEQ:NP_055419|H-INV:HIT000062942|VEGA:OTTHUMP00000115871 Tax_Id=9606 Gene_Symbol=TAX1BP3 Tax1-binding protein 3	1	2	2	2	2	1	1	1	1	1	0	1	0	1	2	1	1	1	1	1	0	1	0	1	2	1	1	1	1	1	0	1	0	1	28.2	28.2	28.2	13.735	124	124
IPI00218504;IPI00218503;IPI00005605;IPI01014309;IPI01012249;IPI00644290;IPI00514909;IPI00984277	IPI00218504;IPI00218503;IPI00005605;IPI01014309;IPI01012249;IPI00644290	Q9UGV2-3 Tax_Id=9606 Gene_Symbol=NDRG3 Isoform 3 of Protein NDRG3;>IPI	57446	NDRG3	NDRG3 Isoform 3 of Protein NDRG3	8;8;8;7;7;7;2;1	8;8;8;7;7;7;2;1	8;8;8;7;7;7;2;1	>IPI:IPI00218504.1|SWISS-PROT:Q9UGV2-3 Tax_Id=9606 Gene_Symbol=NDRG3 Isoform 3 of Protein NDRG3;>IPI:IPI00218503.1|SWISS-PROT:Q9UGV2-2|TREMBL:B7Z323;B7ZLZ9|ENSEMBL:ENSP00000352703|REFSEQ:NP_071922|VEGA:OTTHUMP00000178597 Tax_Id=9606 Gene_Symbol=NDRG3 Isofo	8	8	8	8	1	1	2	2	2	4	5	3	3	1	1	1	2	2	2	4	5	3	3	1	1	1	2	2	2	4	5	3	3	1	49	49	49	31.484	286	286;363;375;271;280;388;187;67
IPI00005609;IPI00012703;IPI00555895;IPI00953155;IPI00555652	IPI00005609;IPI00012703;IPI00555895;IPI00953155;IPI00555652	O00534-1	4013	VWA5A	VWA5A Isoform 1 of von Willebrand factor A domain-containin	6;5;5;5;3	6;5;5;5;3	6;5;5;5;3	>IPI:IPI00005609.2|SWISS-PROT:O00534-1|TREMBL:A8K6N3;B2RC43|ENSEMBL:ENSP00000376504;ENSP00000407726|REFSEQ:NP_001123614;NP_055437|H-INV:HIT000253268|VEGA:OTTHUMP00000231621 Tax_Id=9606 Gene_Symbol=VWA5A Isoform 1 of von Willebrand factor A domain-containin	5	6	6	6	0	1	0	0	0	0	2	0	5	3	0	1	0	0	0	0	2	0	5	3	0	1	0	0	0	0	2	0	5	3	12.8	12.8	12.8	86.488	786	786;415;426;431;268
IPI00005613;IPI00619914;IPI00946935;IPI00619942;IPI00872091;IPI00102851;IPI00871981	IPI00005613;IPI00619914	Q01081	7307	U2AF1	U2AF1 Splicing factor U2AF 35 kDa subunit	8;6;3;3;3;3;3	8;6;3;3;3;3;3	8;6;3;3;3;3;3	>IPI:IPI00005613.3|SWISS-PROT:Q01081|TREMBL:B5BU08;Q7Z780|ENSEMBL:ENSP00000291552|REFSEQ:NP_006749|H-INV:HIT000196945|VEGA:OTTHUMP00000109423 Tax_Id=9606 Gene_Symbol=U2AF1 Splicing factor U2AF 35 kDa subunit;>IPI:IPI00619914.2|TREMBL:Q69YM7;Q701P4|ENSEMBL:	7	8	8	8	4	5	6	4	7	5	6	5	5	5	4	5	6	4	7	5	6	5	5	5	4	5	6	4	7	5	6	5	5	5	42.1	42.1	42.1	27.872	240	240;240;75;167;181;202;220
IPI00005614;IPI00328230;IPI01025530;IPI00969090	IPI00005614;IPI00328230	Q01082-1	6711	SPTBN1	SPTBN1 Isoform Long of Spectrin beta chain, brain 1	111;101;30;1	111;101;30;1	11;1;1;1	>IPI:IPI00005614.6|SWISS-PROT:Q01082-1|TREMBL:B2ZZ89;B4DIF8;D6W5C0|ENSEMBL:ENSP00000349259|REFSEQ:NP_003119|H-INV:HIT000196936|VEGA:OTTHUMP00000165176 Tax_Id=9606 Gene_Symbol=SPTBN1 Isoform Long of Spectrin beta chain, brain 1;>IPI:IPI00328230.2|SWISS-PROT	4	111	111	11	76	70	77	73	70	74	72	67	68	67	76	70	77	73	70	74	72	67	68	67	9	6	9	8	8	5	6	7	7	7	60.3	60.3	6.6	274.61	2364	2364;2168;690;75
IPI00005631;IPI00916213;IPI00917491;IPI00872239	IPI00005631	Q8IWJ2-1	9648	GCC2	GCC2 Isoform 1 of GRIP and coiled-coil domain-containing protein 2	3;1;1;1	3;1;1;1	3;1;1;1	>IPI:IPI00005631.3|SWISS-PROT:Q8IWJ2-1|TREMBL:D3DX70|ENSEMBL:ENSP00000307939|REFSEQ:NP_852118|H-INV:HIT000000042|VEGA:OTTHUMP00000217161 Tax_Id=9606 Gene_Symbol=GCC2 Isoform 1 of GRIP and coiled-coil domain-containing protein 2	4	3	3	3	0	0	1	0	0	1	0	1	1	1	0	0	1	0	0	1	0	1	1	1	0	0	1	0	0	1	0	1	1	1	2.4	2.4	2.4	195.91	1684	1684;247;448;916
IPI00005634;IPI00965004	IPI00005634	Q6PGP7	9652	TTC37	TTC37 Tetratricopeptide repeat protein 37	13;4	13;4	13;4	>IPI:IPI00005634.3|SWISS-PROT:Q6PGP7|ENSEMBL:ENSP00000351596|REFSEQ:NP_055454|H-INV:HIT000000078|VEGA:OTTHUMP00000149977 Tax_Id=9606 Gene_Symbol=TTC37 Tetratricopeptide repeat protein 37	2	13	13	13	3	4	1	2	3	1	4	3	1	1	3	4	1	2	3	1	4	3	1	1	3	4	1	2	3	1	4	3	1	1	10	10	10	175.48	1564	1564;611
IPI00005648;IPI00942551;IPI00872777;IPI01014784;IPI01015604	IPI00005648;IPI00942551;IPI00872777	Q14151	9667	SAFB2	SAFB2 Scaffold attachment factor B2	13;8;8;3;1	5;1;1;1;1	5;1;1;1;1	>IPI:IPI00005648.1|SWISS-PROT:Q14151|TREMBL:A0PJ47|ENSEMBL:ENSP00000252542|REFSEQ:NP_055464 Tax_Id=9606 Gene_Symbol=SAFB2 Scaffold attachment factor B2;>IPI:IPI00942551.2|TREMBL:C9JPX0|ENSEMBL:ENSP00000402031 Tax_Id=9606 Gene_Symbol=SAFB2 Uncharacterized p	5	13	5	5	6	5	3	6	2	6	8	6	6	4	1	1	0	1	0	1	2	2	2	0	1	1	0	1	0	1	2	2	2	0	19.4	7.3	7.3	107.47	953	953;406;510;261;201
IPI00005657;IPI00639894	IPI00005657;IPI00639894	O15212	10471	NA	NA	7;4	7;4	7;4	>IPI:IPI00005657.1|SWISS-PROT:O15212|TREMBL:Q5STK2|ENSEMBL:ENSP00000363734;ENSP00000363735;ENSP00000363738;ENSP00000372694;ENSP00000378563;ENSP00000382314;ENSP00000382316;ENSP00000395462;ENSP00000398171;ENSP00000400152;ENSP00000402212;ENSP00000402553;ENSP0	2	7	7	7	1	2	1	2	2	5	5	1	3	2	1	2	1	2	2	5	5	1	3	2	1	2	1	2	2	5	5	1	3	2	43.4	43.4	43.4	14.582	129	129;103
IPI00005670;IPI00514360;IPI00514175;IPI00515030;IPI00641917;IPI00647355	IPI00005670;IPI00514360;IPI00514175;IPI00515030	O75794	8872	CDC123	CDC123 Cell division cycle protein 123 homolog	6;5;5;4;2;2	6;5;5;4;2;2	6;5;5;4;2;2	>IPI:IPI00005670.6|SWISS-PROT:O75794|ENSEMBL:ENSP00000281141|REFSEQ:NP_006014|VEGA:OTTHUMP00000019106 Tax_Id=9606 Gene_Symbol=CDC123 Cell division cycle protein 123 homolog;>IPI:IPI00514360.1|ENSEMBL:ENSP00000368178|VEGA:OTTHUMP00000019108 Tax_Id=9606 Gene	6	6	6	6	1	2	3	2	2	4	2	3	2	4	1	2	3	2	2	4	2	3	2	4	1	2	3	2	2	4	2	3	2	4	21.1	21.1	21.1	39.134	336	336;295;313;183;125;144
IPI00005675;IPI00956309	IPI00005675;IPI00956309	O15226	55922	NKRF	NKRF NF	11;11	11;11	11;11	>IPI:IPI00005675.3|SWISS-PROT:O15226|TREMBL:A1Z1A7;A2I827;A2I828;A2I829;A2I830;A2I831;A3F769|ENSEMBL:ENSP00000304803;ENSP00000360582|REFSEQ:NP_001166959;NP_060014|H-INV:HIT000251058|VEGA:OTTHUMP00000023906;OTTHUMP00000023907 Tax_Id=9606 Gene_Symbol=NKRF NF	2	11	11	11	3	2	1	2	1	2	3	2	2	2	3	2	1	2	1	2	3	2	2	2	3	2	1	2	1	2	3	2	2	2	19.7	19.7	19.7	77.672	690	690;705
IPI00983516;IPI00976635;IPI00005688;IPI00647837;IPI00646811;IPI00921909;IPI00984089;IPI00939196;IPI00166240;IPI00970888;IPI00385027;IPI00641065	IPI00983516;IPI00976635;IPI00005688;IPI00647837;IPI00646811;IPI00921909;IPI00984089;IPI00939196;IPI00166240;IPI00970888	B7Z771;B8K2L9	7739	ZNF185	ZNF185 zinc finger protein 185 isoform 6	8;8;8;8;8;8;6;6;5;5;3;3	8;8;8;8;8;8;6;6;5;5;3;3	8;8;8;8;8;8;6;6;5;5;3;3	>IPI:IPI00983516.1|TREMBL:B7Z771;B8K2L9|ENSEMBL:ENSP00000312782;ENSP00000409121|REFSEQ:NP_001171581|VEGA:OTTHUMP00000025909 Tax_Id=9606 Gene_Symbol=ZNF185 zinc finger protein 185 isoform 6;>IPI:IPI00976635.1|TREMBL:B8K2M0|REFSEQ:NP_001171580 Tax_Id=9606 Ge	12	8	8	8	2	4	6	3	1	4	3	1	3	5	2	4	6	3	1	4	3	1	3	5	2	4	6	3	1	4	3	1	3	5	21	21	21	67.281	630	630;660;689;690;692;721;468;524;327;457;248;381
IPI01022906;IPI00005705;IPI00218187;IPI01023066;IPI01022713;IPI01020909;IPI01022618;IPI00894160	IPI01022906;IPI00005705;IPI00218187;IPI01023066;IPI01022713	F8VYE8;Q9UPN1	5501	PPP1CC	PPP1CC Uncharacterized protein	16;16;16;15;14;3;3;1	3;3;3;3;1;0;0;0	3;3;3;3;1;0;0;0	>IPI:IPI01022906.1|TREMBL:F8VYE8;Q9UPN1|ENSEMBL:ENSP00000448981 Tax_Id=9606 Gene_Symbol=PPP1CC Uncharacterized protein;>IPI:IPI00005705.1|SWISS-PROT:P36873-1|ENSEMBL:ENSP00000335084|REFSEQ:NP_002701|H-INV:HIT000323407 Tax_Id=9606 Gene_Symbol=PPP1CC Isoform	8	16	3	3	12	15	15	14	14	14	13	12	12	11	2	2	2	2	2	2	1	1	2	1	2	2	2	2	2	2	1	1	2	1	59.5	7.9	7.9	34.95	304	304;323;337;270;332;141;196;64
IPI00555735;IPI00005715;IPI00655534;IPI00217042	IPI00555735;IPI00005715;IPI00655534	O95155-2	10277	UBE4B	UBE4B Isoform 2 of Ubiquitin conjugation factor E4 B	18;18;14;1	18;18;14;1	18;18;14;1	>IPI:IPI00555735.1|SWISS-PROT:O95155-2|TREMBL:A8K8S9;B4E2Y2|ENSEMBL:ENSP00000253251|REFSEQ:NP_006039|VEGA:OTTHUMP00000001727 Tax_Id=9606 Gene_Symbol=UBE4B Isoform 2 of Ubiquitin conjugation factor E4 B;>IPI:IPI00005715.5|SWISS-PROT:O95155-1|ENSEMBL:ENSP000	4	18	18	18	7	7	8	6	4	7	7	7	7	7	7	7	8	6	4	7	7	7	7	7	7	7	8	6	4	7	7	7	7	7	24.2	24.2	24.2	133.27	1173	1173;1302;1061;100
IPI00005719;IPI00334174;IPI00917079;IPI00185217;IPI00937805;IPI00556414;IPI00383449;IPI00394882	IPI00005719;IPI00334174;IPI00917079;IPI00185217;IPI00937805	P62820-1	5861	RAB1A	RAB1A Isoform 1 of Ras-related protein Rab-1A	10;9;9;6;5;1;1;1	10;9;9;6;5;1;1;1	5;5;5;4;3;0;0;0	>IPI:IPI00005719.1|SWISS-PROT:P62820-1|TREMBL:Q5U0I6|ENSEMBL:ENSP00000387286|REFSEQ:NP_004152|H-INV:HIT000295379|VEGA:OTTHUMP00000202271 Tax_Id=9606 Gene_Symbol=RAB1A Isoform 1 of Ras-related protein Rab-1A;>IPI:IPI00334174.3|SWISS-PROT:P62820-2|TREMBL:B7Z	8	10	10	5	6	7	6	7	7	7	8	8	9	7	6	7	6	7	7	7	8	8	9	7	2	3	3	3	3	3	4	4	5	3	58	58	27.8	22.677	205	205;141;173;129;129;152;208;212
IPI00005724;IPI00927255;IPI00924801	IPI00005724;IPI00927255	O43813	10314	NA	NA	5;4;2	5;4;2	5;4;2	>IPI:IPI00005724.1|SWISS-PROT:O43813|TREMBL:B2R602;Q53TN2;Q6FHH6|ENSEMBL:ENSP00000233714;ENSP00000388713;ENSP00000393323;ENSP00000393597;ENSP00000397646|REFSEQ:NP_001130046;NP_001130047;NP_006046|H-INV:HIT000325654|VEGA:OTTHUMP00000163940;OTTHUMP0000020653	3	5	5	5	2	2	2	1	3	3	3	4	2	2	2	2	2	1	3	3	3	4	2	2	2	2	2	1	3	3	3	4	2	2	17.8	17.8	17.8	45.283	399	399;196;82
IPI00647194;IPI00154352;IPI01015125;IPI00005728;IPI00514229	IPI00647194;IPI00154352;IPI01015125;IPI00005728;IPI00514229	Q5T092	11079	RER1	RER1 Uncharacterized protein	4;4;4;4;3	4;4;4;4;3	4;4;4;4;3	>IPI:IPI00647194.1|TREMBL:Q5T092|ENSEMBL:ENSP00000417000|VEGA:OTTHUMP00000039099 Tax_Id=9606 Gene_Symbol=RER1 Uncharacterized protein;>IPI:IPI00154352.2|TREMBL:Q5T091|ENSEMBL:ENSP00000367773|VEGA:OTTHUMP00000001503 Tax_Id=9606 Gene_Symbol=RER1 Uncharacteri	5	4	4	4	3	3	2	3	3	3	3	3	4	3	3	3	2	3	3	3	3	3	4	3	3	3	2	3	3	3	3	3	4	3	30.4	30.4	30.4	18.388	158	158;187;196;214;117
IPI00641719;IPI00399142;IPI00005737;IPI00922900;IPI01015290	IPI00641719;IPI00399142;IPI00005737;IPI00922900;IPI01015290	O15260-2	6836	SURF4	SURF4 Uncharacterized protein	5;5;5;4;4	5;5;5;4;4	1;1;1;0;1	>IPI:IPI00641719.1|SWISS-PROT:O15260-2|TREMBL:Q5T8U5|ENSEMBL:ENSP00000361059|VEGA:OTTHUMP00000022478 Tax_Id=9606 Gene_Symbol=SURF4 Uncharacterized protein;>IPI:IPI00399142.5|TREMBL:Q5T8U7|ENSEMBL:ENSP00000419853|VEGA:OTTHUMP00000022477 Tax_Id=9606 Gene_Sym	5	5	5	1	3	3	4	3	4	3	3	4	3	3	3	3	4	3	4	3	3	4	3	3	1	1	1	1	1	1	1	1	1	1	31.2	31.2	5.4	21.127	186	186;188;269;128;260
IPI00005740	IPI00005740	O43402	10328	COX4NB	COX4NB Neighbor of COX4	2	2	2	>IPI:IPI00005740.1|SWISS-PROT:O43402|TREMBL:Q53Y03|ENSEMBL:ENSP00000253457|REFSEQ:NP_006058|H-INV:HIT000030438|VEGA:OTTHUMP00000175002 Tax_Id=9606 Gene_Symbol=COX4NB Neighbor of COX4	1	2	2	2	0	1	1	0	1	1	2	1	0	0	0	1	1	0	1	1	2	1	0	0	0	1	1	0	1	1	2	1	0	0	12.4	12.4	12.4	23.773	210	210
IPI00005745;IPI00259092	IPI00005745	O15269	10558	SPTLC1	SPTLC1 Serine palmitoyltransferase 1	8;3	8;3	8;3	>IPI:IPI00005745.1|SWISS-PROT:O15269|TREMBL:B4DR90;Q59EQ4;Q6NUL7|ENSEMBL:ENSP00000262554|REFSEQ:NP_006406|H-INV:HIT000273352|VEGA:OTTHUMP00000022810 Tax_Id=9606 Gene_Symbol=SPTLC1 Serine palmitoyltransferase 1	2	8	8	8	3	4	5	4	5	2	2	3	3	6	3	4	5	4	5	2	2	3	3	6	3	4	5	4	5	2	2	3	3	6	21.1	21.1	21.1	52.743	473	473;143
IPI00005751;IPI01025616	IPI00005751;IPI01025616	O15270	9517	SPTLC2	SPTLC2 Serine palmitoyltransferase 2	13;8	13;8	13;8	>IPI:IPI00005751.1|SWISS-PROT:O15270|ENSEMBL:ENSP00000216484|REFSEQ:NP_004854|H-INV:HIT000000243 Tax_Id=9606 Gene_Symbol=SPTLC2 Serine palmitoyltransferase 2;>IPI:IPI01025616.1|ENSEMBL:ENSP00000452189 Tax_Id=9606 Gene_Symbol=SPTLC2 Protein	2	13	13	13	7	7	6	8	7	4	5	5	3	5	7	7	6	8	7	4	5	5	3	5	7	7	6	8	7	4	5	5	3	5	29.7	29.7	29.7	62.924	562	562;407
IPI00005780;IPI00607723;IPI00219856;IPI01008950;IPI00924555;IPI00924749	IPI00005780;IPI00607723;IPI00219856;IPI01008950	O15294-1	8473	OGT	OGT Isoform 3 of UDP-N-acetylglucosamine--peptide N-acetylglucosaminyltransferase 110 kDa subun	20;18;16;11;3;2	20;18;16;11;3;2	20;18;16;11;3;2	>IPI:IPI00005780.3|SWISS-PROT:O15294-1|TREMBL:B4DTL6|ENSEMBL:ENSP00000362824|REFSEQ:NP_858058|H-INV:HIT000027997|VEGA:OTTHUMP00000032154 Tax_Id=9606 Gene_Symbol=OGT Isoform 3 of UDP-N-acetylglucosamine--peptide N-acetylglucosaminyltransferase 110 kDa subun	6	20	20	20	4	9	10	10	11	9	9	4	7	9	4	9	10	10	11	9	9	4	7	9	4	9	10	10	11	9	9	4	7	9	28.2	28.2	28.2	116.92	1046	1046;1036;920;665;156;211
IPI00005791;IPI00643791	IPI00005791;IPI00643791	O14777	10403	NDC80	NDC80 Kinetochore protein NDC80 homolog	5;4	5;4	5;4	>IPI:IPI00005791.1|SWISS-PROT:O14777|TREMBL:A8K031;Q05DQ6|ENSEMBL:ENSP00000261597|REFSEQ:NP_006092|H-INV:HIT000051441|VEGA:OTTHUMP00000162206 Tax_Id=9606 Gene_Symbol=NDC80 Kinetochore protein NDC80 homolog;>IPI:IPI00643791.2|TREMBL:F5H1J6|ENSEMBL:ENSP00000	2	5	5	5	1	1	0	1	0	1	2	2	1	1	1	1	0	1	0	1	2	2	1	1	1	1	0	1	0	1	2	2	1	1	12	12	12	73.912	642	642;524
IPI00414963;IPI00005792;IPI01025700;IPI00977968;IPI01025694	IPI00414963;IPI00005792;IPI01025700;IPI00977968	Q86U42-2	8106	PABPN1	PABPN1 Isoform 2 of Polyadenylate-binding protein 2	5;5;4;4;2	5;5;4;4;2	5;5;4;4;2	>IPI:IPI00414963.2|SWISS-PROT:Q86U42-2|TREMBL:B4DEH8|ENSEMBL:ENSP00000380446;ENSP00000450724|VEGA:OTTHUMP00000164595 Tax_Id=9606 Gene_Symbol=PABPN1 Isoform 2 of Polyadenylate-binding protein 2;>IPI:IPI00005792.2|SWISS-PROT:Q86U42-1|ENSEMBL:ENSP00000216727|	5	5	5	5	2	3	3	3	3	4	4	3	2	3	2	3	3	3	3	4	4	3	2	3	2	3	3	3	3	4	4	3	2	3	15.9	15.9	15.9	31.496	296	296;306;178;333;96
IPI00939517;IPI00005822	IPI00939517;IPI00005822	Q9UJX2-3 Tax_Id=9606 Gene_Symbol=CDC23 Isoform 3 of Cell division cycle protein 23 homolog;>IPI	8697	CDC23	CDC23 Isoform 3 of Cell division cycle protein 23 homolog	5;5	5;5	5;5	>IPI:IPI00939517.1|SWISS-PROT:Q9UJX2-3 Tax_Id=9606 Gene_Symbol=CDC23 Isoform 3 of Cell division cycle protein 23 homolog;>IPI:IPI00005822.2|SWISS-PROT:Q9UJX2-1|ENSEMBL:ENSP00000378350|REFSEQ:NP_004652|H-INV:HIT000064544|VEGA:OTTHUMP00000159484 Tax_Id=9606	2	5	5	5	2	2	1	2	1	1	2	1	1	2	2	2	1	2	1	1	2	1	1	2	2	2	1	2	1	1	2	1	1	2	11.3	11.3	11.3	55.882	479	479;597
IPI00909797;IPI00005861;IPI01012317	IPI00909797;IPI00005861	B4DM28;E7EVD1	9129	PRPF3	PRPF3 cDNA FLJ50575, highly similar to U4/U6 small nuclear ribonucleoprotein Prp3	7;7;3	7;7;3	7;7;3	>IPI:IPI00909797.1|TREMBL:B4DM28;E7EVD1|ENSEMBL:ENSP00000387844 Tax_Id=9606 Gene_Symbol=PRPF3 cDNA FLJ50575, highly similar to U4/U6 small nuclear ribonucleoprotein Prp3;>IPI:IPI00005861.1|SWISS-PROT:O43395|TREMBL:B2R791;B4DLS8;Q53GV6|ENSEMBL:ENSP000003153	3	7	7	7	3	5	3	2	3	2	2	2	3	4	3	5	3	2	3	2	2	2	3	4	3	5	3	2	3	2	2	2	3	4	13.7	13.7	13.7	72.103	634	634;683;281
IPI00005904;IPI00982035;IPI00982671	IPI00005904	Q9UHI6	11218	DDX20	DDX20 Probable ATP-dependent RNA helicase DDX20	8;2;1	8;2;1	8;2;1	>IPI:IPI00005904.3|SWISS-PROT:Q9UHI6|TREMBL:Q8IYV2;Q8NEH0;Q8TDR3|ENSEMBL:ENSP00000358716|REFSEQ:NP_009135|H-INV:HIT000051263|VEGA:OTTHUMP00000013738 Tax_Id=9606 Gene_Symbol=DDX20 Probable ATP-dependent RNA helicase DDX20	3	8	8	8	5	3	4	3	4	3	4	2	1	3	5	3	4	3	4	3	4	2	1	3	5	3	4	3	4	3	4	2	1	3	13.8	13.8	13.8	92.239	824	824;432;138
IPI00005948;IPI00184525	IPI00005948;IPI00184525	Q9BV20-1	84245	MRI1	MRI1 Isoform 1 of Methylthioribose-1-phosphate isomerase	8;5	8;5	8;5	>IPI:IPI00005948.1|SWISS-PROT:Q9BV20-1|ENSEMBL:ENSP00000040663|REFSEQ:NP_001026897|H-INV:HIT000252221 Tax_Id=9606 Gene_Symbol=MRI1 Isoform 1 of Methylthioribose-1-phosphate isomerase;>IPI:IPI00184525.2|SWISS-PROT:Q9BV20-2|ENSEMBL:ENSP00000314871|REFSEQ:NP_	2	8	8	8	4	2	3	6	3	3	4	2	3	2	4	2	3	6	3	3	4	2	3	2	4	2	3	6	3	3	4	2	3	2	32.5	32.5	32.5	39.149	369	369;322
IPI00005966;IPI01022351;IPI01021975;IPI01022198;IPI01022208;IPI00019331	IPI00005966	Q9UI09	55967	NDUFA12	NDUFA12 13kDa differentiation-associated protein variant (Fragment)	5;2;2;2;1;1	5;2;2;2;1;1	5;2;2;2;1;1	>IPI:IPI00005966.6|SWISS-PROT:Q9UI09|TREMBL:Q53HG1|ENSEMBL:ENSP00000330737|REFSEQ:NP_061326|H-INV:HIT000001888 Tax_Id=9606 Gene_Symbol=NDUFA12 13kDa differentiation-associated protein variant (Fragment)	6	5	5	5	3	2	3	4	3	1	2	2	1	2	3	2	3	4	3	1	2	2	1	2	3	2	3	4	3	1	2	2	1	2	49.3	49.3	49.3	17.214	146	146;55;63;99;54;112
IPI00005969	IPI00005969	P52907	829	CAPZA1	CAPZA1 F-actin-capping protein subunit alpha-1	12	12	10	>IPI:IPI00005969.3|SWISS-PROT:P52907|TREMBL:A8K0T9|ENSEMBL:ENSP00000263168|REFSEQ:NP_006126|H-INV:HIT000057385|VEGA:OTTHUMP00000013512 Tax_Id=9606 Gene_Symbol=CAPZA1 F-actin-capping protein subunit alpha-1	1	12	12	10	9	10	10	11	10	7	8	8	8	7	9	10	10	11	10	7	8	8	8	7	8	9	9	9	8	7	8	7	8	7	64.7	64.7	55.2	32.922	286	286
IPI00005978;IPI01011463;IPI01009595;IPI00385786;IPI00902967;IPI00746575;IPI00856075;IPI00477842;IPI00739666	IPI00005978;IPI01011463;IPI01009595;IPI00385786;IPI00902967;IPI00746575	Q01130	6427	SRSF2	SRSF2 Serine/arginine-rich splicing factor 2	6;5;5;4;3;3;2;2;1	6;5;5;4;3;3;2;2;1	6;5;5;4;3;3;2;2;1	>IPI:IPI00005978.8|SWISS-PROT:Q01130|TREMBL:Q53FN0|ENSEMBL:ENSP00000376276|REFSEQ:NP_001182356;NP_003007|H-INV:HIT000305914 Tax_Id=9606 Gene_Symbol=SRSF2 Serine/arginine-rich splicing factor 2;>IPI:IPI01011463.1|TREMBL:B3KUY1;B4DN89|ENSEMBL:ENSP00000350877	9	6	6	6	5	4	4	5	3	2	5	5	4	3	5	4	4	5	3	2	5	5	4	3	5	4	4	5	3	2	5	5	4	3	30.3	30.3	30.3	25.476	221	221;209;222;201;122;199;275;282;549
IPI00005979;IPI00983659;IPI00893055	IPI00005979;IPI00983659;IPI00893055	Q9UI10-1	8890	EIF2B4	EIF2B4 Isoform 1 of Translation initiation factor eIF-2B subunit delta	6;6;3	6;6;3	1;1;1	>IPI:IPI00005979.2|SWISS-PROT:Q9UI10-1|TREMBL:Q9HBP7|ENSEMBL:ENSP00000233552|REFSEQ:NP_001029288|H-INV:HIT000277179|VEGA:OTTHUMP00000200797 Tax_Id=9606 Gene_Symbol=EIF2B4 Isoform 1 of Translation initiation factor eIF-2B subunit delta;>IPI:IPI00983659.1|TR	3	6	6	1	1	3	2	1	1	1	2	4	4	1	1	3	2	1	1	1	2	4	4	1	0	0	0	0	0	0	0	1	0	1	20.3	20.3	4	57.557	523	523;544;235
IPI00947530;IPI00005981;IPI01013282;IPI00947338	IPI00947530;IPI00005981;IPI01013282	C9J5W6	29114	TAGLN3	TAGLN3 Uncharacterized protein	3;3;2;1	1;1;1;1	1;1;1;1	>IPI:IPI00947530.1|TREMBL:C9J5W6|ENSEMBL:ENSP00000417904|VEGA:OTTHUMP00000214660 Tax_Id=9606 Gene_Symbol=TAGLN3 Uncharacterized protein;>IPI:IPI00005981.9|SWISS-PROT:Q9UI15|ENSEMBL:ENSP00000273368;ENSP00000377494;ENSP00000391160;ENSP00000419105|REFSEQ:NP_0	4	3	1	1	2	1	1	2	2	2	2	1	2	1	0	0	0	0	0	0	1	0	0	0	0	0	0	0	0	0	1	0	0	0	30.4	12.2	12.2	12.886	115	115;199;221;78
IPI00719256;IPI00006025;IPI01022491;IPI01012420;IPI00790281;IPI01022779;IPI01022014;IPI01022948;IPI01021874;IPI00383381	IPI00719256;IPI00006025;IPI01022491;IPI01012420;IPI00790281	B4DYA2;B7ZKM0	9733	SART3	SART3 Uncharacterized protein	18;18;17;11;11;6;3;2;2;1	18;18;17;11;11;6;3;2;2;1	18;18;17;11;11;6;3;2;2;1	>IPI:IPI00719256.2|TREMBL:B4DYA2;B7ZKM0|ENSEMBL:ENSP00000414453 Tax_Id=9606 Gene_Symbol=SART3 Uncharacterized protein;>IPI:IPI00006025.1|SWISS-PROT:Q15020-1|ENSEMBL:ENSP00000228284|REFSEQ:NP_055521|H-INV:HIT000058644 Tax_Id=9606 Gene_Symbol=SART3 Isoform 1	10	18	18	18	3	4	6	6	6	8	8	3	6	5	3	4	6	6	6	8	8	3	6	5	3	4	6	6	6	8	8	3	6	5	26.3	26.3	26.3	105.58	927	927;963;771;528;699;364;305;111;156;129
IPI00921911;IPI00006034;IPI01018120;IPI01021435	IPI00921911;IPI00006034;IPI01018120;IPI01021435	NA	1397	CRIP2	CRIP2 Protein	4;4;4;2	4;4;4;2	4;4;4;2	>IPI:IPI00921911.4|ENSEMBL:ENSP00000437723 Tax_Id=9606 Gene_Symbol=CRIP2 Protein;>IPI:IPI00006034.1|SWISS-PROT:P52943|TREMBL:Q53FN1|ENSEMBL:ENSP00000328521|REFSEQ:NP_001303|H-INV:HIT000042072|VEGA:OTTHUMP00000028464 Tax_Id=9606 Gene_Symbol=CRIP2 Cysteine-r	4	4	4	4	3	4	3	3	3	2	2	2	2	2	3	4	3	3	3	2	2	2	2	2	3	4	3	3	3	2	2	2	2	2	49.5	49.5	49.5	20.6	192	192;208;282;104
IPI00953181;IPI00337397;IPI00006038;IPI00216688;IPI01011651;IPI00936708;IPI00337395;IPI00337396;IPI00976440;IPI00985139;IPI00983474	IPI00953181;IPI00337397;IPI00006038;IPI00216688;IPI01011651	P52948-6	4928	NUP98	NUP98 Isoform 6 of Nuclear pore complex protein Nup98-Nup96	28;28;28;27;24;8;8;6;3;2;1	28;28;28;27;24;8;8;6;3;2;1	28;28;28;27;24;8;8;6;3;2;1	>IPI:IPI00953181.1|SWISS-PROT:P52948-6|ENSEMBL:ENSP00000413146|VEGA:OTTHUMP00000013842 Tax_Id=9606 Gene_Symbol=NUP98 Isoform 6 of Nuclear pore complex protein Nup98-Nup96;>IPI:IPI00337397.1|SWISS-PROT:P52948-5|ENSEMBL:ENSP00000316032|REFSEQ:NP_057404|VEGA:	11	28	28	28	11	10	9	9	8	15	14	12	14	10	11	10	9	9	8	15	14	12	14	10	11	10	9	9	8	15	14	12	14	10	21.2	21.2	21.2	186.27	1714	1714;1800;1817;1726;1638;920;937;666;93;232;179
IPI00885016;IPI00006050;IPI00983324;IPI01019099;IPI00978701	IPI00885016;IPI00006050;IPI00983324;IPI01019099	Q9Y4C2-2	9747	FAM115A	FAM115A Isoform 2 of Protein FAM115A	5;5;4;4;1	5;5;4;4;1	5;5;4;4;1	>IPI:IPI00885016.1|SWISS-PROT:Q9Y4C2-2|ENSEMBL:ENSP00000348220|REFSEQ:NP_001193867|VEGA:OTTHUMP00000212430 Tax_Id=9606 Gene_Symbol=FAM115A Isoform 2 of Protein FAM115A;>IPI:IPI00006050.4|SWISS-PROT:Q9Y4C2-1|TREMBL:B4DST7|ENSEMBL:ENSP00000419235|REFSEQ:NP_0	5	5	5	5	2	0	0	1	1	1	3	1	0	0	2	0	0	1	1	1	3	1	0	0	2	0	0	1	1	1	3	1	0	0	7.3	7.3	7.3	101.89	919	919;921;492;497;197
IPI00006052	IPI00006052	Q9UHV9	5202	PFDN2	PFDN2 Prefoldin subunit 2	5	5	5	>IPI:IPI00006052.3|SWISS-PROT:Q9UHV9|TREMBL:B1AQP2|ENSEMBL:ENSP00000356989|REFSEQ:NP_036526|H-INV:HIT000035827|VEGA:OTTHUMP00000029707 Tax_Id=9606 Gene_Symbol=PFDN2 Prefoldin subunit 2	1	5	5	5	4	3	2	3	3	2	4	4	5	4	4	3	2	3	3	2	4	4	5	4	4	3	2	3	3	2	4	4	5	4	36.4	36.4	36.4	16.648	154	154
IPI00006072	IPI00006072	P60059	23480	SEC61G	SEC61G Prote	2	2	2	>IPI:IPI00006072.1|SWISS-PROT:P60059|ENSEMBL:ENSP00000341538;ENSP00000378906;ENSP00000388337;ENSP00000409884|REFSEQ:NP_001012474;NP_055117|H-INV:HIT000001753|VEGA:OTTHUMP00000159590;OTTHUMP00000209148;OTTHUMP00000209149 Tax_Id=9606 Gene_Symbol=SEC61G Prote	1	2	2	2	2	2	2	1	2	2	1	2	2	2	2	2	2	1	2	2	1	2	2	2	2	2	2	1	2	2	1	2	2	2	36.8	36.8	36.8	7.7412	68	68
IPI00413671;IPI00006079;IPI00413673;IPI00413672;IPI00977358;IPI00980443;IPI00976642;IPI00978390;IPI00979099;IPI00976726;IPI00983771;IPI00922075	IPI00413671;IPI00006079;IPI00413673;IPI00413672;IPI00977358;IPI00980443;IPI00976642;IPI00978390	Q9NYF8-2	9774	BCLAF1	BCLAF1 Isoform 2 of Bcl-2-associated transcription factor 1	17;17;15;15;15;13;13;13;8;4;2;2	16;16;14;15;15;13;13;13;8;3;2;2	16;16;14;15;15;13;13;13;8;3;2;2	>IPI:IPI00413671.1|SWISS-PROT:Q9NYF8-2|ENSEMBL:ENSP00000434826|VEGA:OTTHUMP00000234734 Tax_Id=9606 Gene_Symbol=BCLAF1 Isoform 2 of Bcl-2-associated transcription factor 1;>IPI:IPI00006079.1|SWISS-PROT:Q9NYF8-1|ENSEMBL:ENSP00000435210|REFSEQ:NP_055554|H-INV	12	17	16	16	5	9	6	6	8	7	9	9	7	5	4	8	5	5	7	6	8	8	6	4	4	8	5	5	7	6	8	8	6	4	21.6	20.4	20.4	105.95	918	918;920;747;869;871;726;750;752;467;138;118;199
IPI00006092;IPI01014331;IPI01014747	IPI00006092;IPI01014331;IPI01014747	O15305	5373	PMM2	PMM2 Phosphomannomutase 2	6;3;3	6;3;3	6;3;3	>IPI:IPI00006092.1|SWISS-PROT:O15305|TREMBL:B2R6D4;B7Z3M6;B7Z6A1;B7Z6R0|ENSEMBL:ENSP00000268261|REFSEQ:NP_000294|H-INV:HIT000221955|VEGA:OTTHUMP00000160109 Tax_Id=9606 Gene_Symbol=PMM2 Phosphomannomutase 2;>IPI:IPI01014331.1|TREMBL:B7Z419;B7Z922;Q59F02|ENS	3	6	6	6	2	1	3	2	3	2	3	2	2	2	2	1	3	2	3	2	3	2	2	2	2	1	3	2	3	2	3	2	2	2	22	22	22	28.082	246	246;121;163
IPI00006099	IPI00006099	Q14692	9790	BMS1	BMS1 Ribosome biogenesis protein BMS1 homolog	15	15	15	>IPI:IPI00006099.1|SWISS-PROT:Q14692|ENSEMBL:ENSP00000363642|REFSEQ:NP_055568|H-INV:HIT000042324|VEGA:OTTHUMP00000019477 Tax_Id=9606 Gene_Symbol=BMS1 Ribosome biogenesis protein BMS1 homolog	1	15	15	15	4	4	4	5	6	5	8	4	7	6	4	4	4	5	6	5	8	4	7	6	4	4	4	5	6	5	8	4	7	6	17.7	17.7	17.7	145.81	1282	1282
IPI00006103	IPI00006103	O95400	10421	CD2BP2	CD2BP2 CD2 antigen cytoplasmic tail-binding protein 2	3	3	3	>IPI:IPI00006103.1|SWISS-PROT:O95400|TREMBL:Q5QTR6|ENSEMBL:ENSP00000304903|REFSEQ:NP_006101|H-INV:HIT000069408|VEGA:OTTHUMP00000163230 Tax_Id=9606 Gene_Symbol=CD2BP2 CD2 antigen cytoplasmic tail-binding protein 2	1	3	3	3	1	1	2	1	2	2	1	0	1	1	1	1	2	1	2	2	1	0	1	1	1	1	2	1	2	2	1	0	1	1	12.9	12.9	12.9	37.646	341	341
IPI00643588;IPI00646652;IPI00644714;IPI00643151;IPI00642320;IPI00006157	IPI00643588;IPI00646652;IPI00644714;IPI00643151;IPI00642320;IPI00006157	Q5JSK7	79366	HMGN5	HMGN5 Uncharacterized protein	1;1;1;1;1;1	1;1;1;1;1;1	1;1;1;1;1;1	>IPI:IPI00643588.1|TREMBL:Q5JSK7|ENSEMBL:ENSP00000404810|VEGA:OTTHUMP00000023612 Tax_Id=9606 Gene_Symbol=HMGN5 Uncharacterized protein;>IPI:IPI00646652.1|TREMBL:Q5JSK8|ENSEMBL:ENSP00000413402|VEGA:OTTHUMP00000023611 Tax_Id=9606 Gene_Symbol=HMGN5 Uncharacte	6	1	1	1	0	0	0	0	0	1	0	1	1	1	0	0	0	0	0	1	0	1	1	1	0	0	0	0	0	1	0	1	1	1	15.7	15.7	15.7	9.9522	89	89;102;148;161;201;282
IPI00006164;IPI00917304;IPI01024752;IPI00922791;IPI00917171	IPI00006164;IPI00917304;IPI01024752	Q9H0C8	80895	ILKAP	ILKAP Integrin-linked kinase-associated serine/threonine phosphatase 2C	3;2;2;1;1	3;2;2;1;1	3;2;2;1;1	>IPI:IPI00006164.4|SWISS-PROT:Q9H0C8|ENSEMBL:ENSP00000254654|REFSEQ:NP_110395|H-INV:HIT000032932|VEGA:OTTHUMP00000164472 Tax_Id=9606 Gene_Symbol=ILKAP Integrin-linked kinase-associated serine/threonine phosphatase 2C;>IPI:IPI00917304.1|TREMBL:B8Y6Z6;E9PC05	5	3	3	3	1	0	0	0	0	1	1	0	1	1	1	0	0	0	0	1	1	0	1	1	1	0	0	0	0	1	1	0	1	1	8.9	8.9	8.9	42.906	392	392;212;274;77;203
IPI00006167;IPI01015454;IPI00746326	IPI00006167;IPI01015454;IPI00746326	O15355	5496	PPM1G	PPM1G Protein phosphatase 1G	17;15;9	17;15;9	17;15;9	>IPI:IPI00006167.1|SWISS-PROT:O15355|TREMBL:B2R665;B3KXL8;B4DDC8;Q6IAU5|ENSEMBL:ENSP00000264714;ENSP00000342778|REFSEQ:NP_817092|H-INV:HIT000288827|VEGA:OTTHUMP00000123426 Tax_Id=9606 Gene_Symbol=PPM1G Protein phosphatase 1G;>IPI:IPI01015454.1|TREMBL:F5H7G	3	17	17	17	8	10	10	9	9	11	10	10	9	10	8	10	10	9	9	11	10	10	9	10	8	10	10	9	9	11	10	10	9	10	42.7	42.7	42.7	59.271	546	546;529;347
IPI00916785;IPI00939822;IPI00006176	IPI00916785;IPI00939822;IPI00006176	O14964-2 Tax_Id=9606 Gene_Symbol=HGS Isoform 2 of Hepatocyte growth factor-regulated tyrosine kinase substrate;>IPI	9146	HGS	HGS Isoform 2 of Hepatocyte growth factor-regulated tyrosine kinase substrate	9;9;9	9;9;9	9;9;9	>IPI:IPI00916785.1|SWISS-PROT:O14964-2 Tax_Id=9606 Gene_Symbol=HGS Isoform 2 of Hepatocyte growth factor-regulated tyrosine kinase substrate;>IPI:IPI00939822.2|TREMBL:B4DFP5;B4E1E2;E7EU53;F5H5Y5|ENSEMBL:ENSP00000395686 Tax_Id=9606 Gene_Symbol=HGS Uncharact	3	9	9	9	3	4	5	4	5	3	2	6	2	2	3	4	5	4	5	3	2	6	2	2	3	4	5	4	5	3	2	6	2	2	14.2	14.2	14.2	76.375	690	690;691;777
IPI00789582;IPI00791086;IPI00006181;IPI00903191;IPI00879735;IPI00879112;IPI00797054	IPI00789582;IPI00791086;IPI00006181	B0QYA3;B4DVY1	8664	EIF3D	EIF3D cDNA FLJ51552, highly similar to Eukaryotic translation initiation factor 3 subunit 7	16;16;16;7;5;3;3	16;16;16;7;5;3;3	16;16;16;7;5;3;3	>IPI:IPI00789582.2|TREMBL:B0QYA3;B4DVY1|ENSEMBL:ENSP00000414326;ENSP00000438705|VEGA:OTTHUMP00000197906 Tax_Id=9606 Gene_Symbol=EIF3D cDNA FLJ51552, highly similar to Eukaryotic translation initiation factor 3 subunit 7;>IPI:IPI00791086.3|TREMBL:A8MWD3;B0Q	7	16	16	16	9	9	11	7	11	10	12	11	10	7	9	9	11	7	11	10	12	11	10	7	9	9	11	7	11	10	12	11	10	7	50.3	50.3	50.3	58.14	499	499;533;548;269;165;173;186
IPI00006196;IPI00292771;IPI01009141;IPI01015783;IPI01012656;IPI01010610;IPI01010468;IPI00030136;IPI01015043;IPI01012941;IPI01014511;IPI01011637;IPI01011140;IPI01012583;IPI01009512;IPI01009985;IPI01012118;IPI01014472;IPI01010426;IPI01010464	IPI00006196;IPI00292771	Q14980-2	4926	NUMA1	NUMA1 Isoform 2 of Nuclear mitotic apparatus protein 1	64;64;29;28;27;25;9;8;7;6;6;5;4;3;2;2;2;1;1;1	64;64;29;28;27;25;9;8;7;6;6;5;4;3;2;2;2;1;1;1	64;64;29;28;27;25;9;8;7;6;6;5;4;3;2;2;2;1;1;1	>IPI:IPI00006196.3|SWISS-PROT:Q14980-2|TREMBL:A8K394;Q59HB8;Q7Z757;Q9UPG3|ENSEMBL:ENSP00000351851;ENSP00000352675|VEGA:OTTHUMP00000236522 Tax_Id=9606 Gene_Symbol=NUMA1 Isoform 2 of Nuclear mitotic apparatus protein 1;>IPI:IPI00292771.4|SWISS-PROT:Q14980-1|	20	64	64	64	33	30	31	30	30	35	37	28	31	28	33	30	31	30	30	35	37	28	31	28	33	30	31	30	30	35	37	28	31	28	43.6	43.6	43.6	236.51	2101	2101;2115;852;1088;979;691;353;220;201;159;174;146;109;91;72;75;83;56;59;61
IPI00945929;IPI00006197;IPI01012615;IPI00185801;IPI00183080;IPI00946243;IPI00641399;IPI00946248;IPI00946392;IPI00946072;IPI00945693;IPI00946389	IPI00945929;IPI00006197;IPI01012615;IPI00185801;IPI00183080;IPI00946243	B4DP98	4931	NVL	NVL cDNA FLJ56121, highly similar to Nuclear valosin-containing protein-like	6;6;5;5;5;3;2;2;2;2;1;1	6;6;5;5;5;3;2;2;2;2;1;1	6;6;5;5;5;3;2;2;2;2;1;1	>IPI:IPI00945929.1|TREMBL:B4DP98|ENSEMBL:ENSP00000417826|VEGA:OTTHUMP00000216594 Tax_Id=9606 Gene_Symbol=NVL cDNA FLJ56121, highly similar to Nuclear valosin-containing protein-like;>IPI:IPI00006197.1|SWISS-PROT:O15381-1|TREMBL:B4DLM8|ENSEMBL:ENSP000002817	12	6	6	6	1	2	2	1	1	1	1	1	0	2	1	2	2	1	1	1	1	1	0	2	1	2	2	1	1	1	1	1	0	2	10.8	10.8	10.8	85.037	765	765;856;589;659;750;184;171;180;296;580;53;175
IPI00006205	IPI00006205	O00400	9197	SLC33A1	SLC33A1 Acetyl-coenzyme A transporter 1	2	2	2	>IPI:IPI00006205.1|SWISS-PROT:O00400|ENSEMBL:ENSP00000352456;ENSP00000376587|REFSEQ:NP_001177921;NP_004724|H-INV:HIT000036684|VEGA:OTTHUMP00000212981;OTTHUMP00000212982 Tax_Id=9606 Gene_Symbol=SLC33A1 Acetyl-coenzyme A transporter 1	1	2	2	2	1	1	1	0	1	0	1	0	0	0	1	1	1	0	1	0	1	0	0	0	1	1	1	0	1	0	1	0	0	0	4.9	4.9	4.9	60.908	549	549
IPI00382733;IPI00006207;IPI00785113;IPI00914853;IPI00386687;IPI00385935;IPI00853016	IPI00382733;IPI00006207;IPI00785113	Q32MZ4-3	9208	LRRFIP1	LRRFIP1 Isoform 3 of Leucine-rich repeat flightless-interacting protein 1	15;15;15;5;4;1;1	15;15;15;5;4;1;1	14;14;14;4;3;1;1	>IPI:IPI00382733.2|SWISS-PROT:Q32MZ4-3|TREMBL:Q05D04|ENSEMBL:ENSP00000289175|REFSEQ:NP_001131025|H-INV:HIT000339169|VEGA:OTTHUMP00000196809 Tax_Id=9606 Gene_Symbol=LRRFIP1 Isoform 3 of Leucine-rich repeat flightless-interacting protein 1;>IPI:IPI00006207.2	7	15	15	14	6	8	8	5	5	6	7	7	5	7	6	8	8	5	5	6	7	7	5	7	5	7	7	4	4	5	6	6	4	6	28.3	28.3	26.7	82.688	752	752;784;808;394;640;74;149
IPI00006211;IPI00216174;IPI00980397;IPI00748221;IPI00910004;IPI00443658	IPI00006211;IPI00216174	O95292-1	9217	VAPB	VAPB Isoform 1 of Vesicle-associated membrane protein-associated protein B/C	7;4;2;2;2;2	6;4;1;1;2;2	6;4;1;1;2;2	>IPI:IPI00006211.4|SWISS-PROT:O95292-1|TREMBL:B3KVU7;Q53XM7|ENSEMBL:ENSP00000417175|REFSEQ:NP_004729|H-INV:HIT000030595|VEGA:OTTHUMP00000031393 Tax_Id=9606 Gene_Symbol=VAPB Isoform 1 of Vesicle-associated membrane protein-associated protein B/C;>IPI:IPI002	6	7	6	6	5	4	3	4	3	4	4	4	5	5	4	4	2	3	2	3	3	3	4	4	4	4	2	3	2	3	3	3	4	4	43.2	38.3	38.3	27.228	243	243;147;71;99;120;147
IPI00980953;IPI00795923;IPI00982951;IPI00006213;IPI00953308;IPI01012680;IPI00981738;IPI00001654	IPI00980953;IPI00795923;IPI00982951;IPI00006213;IPI00953308	A2RUU9;C9JGS5;E7EV56	5108	PCM1	PCM1 Uncharacterized protein	7;7;7;7;4;2;1;1	7;7;7;7;4;2;1;1	7;7;7;7;4;2;1;1	>IPI:IPI00980953.1|TREMBL:A2RUU9;C9JGS5;E7EV56|ENSEMBL:ENSP00000430521|VEGA:OTTHUMP00000224570 Tax_Id=9606 Gene_Symbol=PCM1 Uncharacterized protein;>IPI:IPI00795923.4|SWISS-PROT:Q15154-2 Tax_Id=9606 Gene_Symbol=PCM1 Isoform 2 of Pericentriolar material 1 p	8	7	7	7	1	2	2	1	1	3	1	0	1	3	1	2	2	1	1	3	1	0	1	3	1	2	2	1	1	3	1	0	1	3	5	5	5	210.13	1860	1860;1969;2016;2024;823;749;408;530
IPI00006252;IPI00793201;IPI00910647;IPI00965185	IPI00006252;IPI00793201;IPI00910647	Q12904	9255	AIMP1	AIMP1 Aminoacyl tRNA synthase complex-interacting multifunctional protein 1	15;15;11;4	15;15;11;4	15;15;11;4	>IPI:IPI00006252.3|SWISS-PROT:Q12904|ENSEMBL:ENSP00000350699;ENSP00000405248|REFSEQ:NP_001135887;NP_004748|H-INV:HIT000020806|VEGA:OTTHUMP00000161878 Tax_Id=9606 Gene_Symbol=AIMP1 Aminoacyl tRNA synthase complex-interacting multifunctional protein 1;>IPI:I	4	15	15	15	6	8	7	8	9	8	10	7	5	8	6	8	7	8	9	8	10	7	5	8	6	8	7	8	9	8	10	7	5	8	72.1	72.1	72.1	34.352	312	312;336;269;150
IPI00409624;IPI01014703;IPI00917908;IPI00006298;IPI00917752;IPI00916005;IPI00917609	IPI00409624;IPI01014703;IPI00917908;IPI00006298;IPI00917752;IPI00916005	Q13427-2	9360	PPIG	PPIG Isoform 2 of Peptidyl-prolyl cis-trans isomerase G	3;3;3;3;2;2;1	3;3;3;3;2;2;1	3;3;3;3;2;2;1	>IPI:IPI00409624.1|SWISS-PROT:Q13427-2|TREMBL:Q6GMS9;Q6P432|ENSEMBL:ENSP00000435987|VEGA:OTTHUMP00000230047 Tax_Id=9606 Gene_Symbol=PPIG Isoform 2 of Peptidyl-prolyl cis-trans isomerase G;>IPI:IPI01014703.1|TREMBL:C9JN15;Q32LZ0|ENSEMBL:ENSP00000402222;ENSP	7	3	3	3	1	2	1	1	0	0	2	0	1	2	1	2	1	1	0	0	2	0	1	2	1	2	1	1	0	0	2	0	1	2	10.6	10.6	10.6	40.299	357	357;448;739;754;59;104;487
IPI00006378;IPI00745538	IPI00006378;IPI00745538	Q9Y2S6	51372	CCDC72	CCDC72 Coiled-coil domain-containing protein 72	2;1	2;1	2;1	>IPI:IPI00006378.3|SWISS-PROT:Q9Y2S6|ENSEMBL:ENSP00000397843|REFSEQ:NP_057017|H-INV:HIT000257813|VEGA:OTTHUMP00000210127 Tax_Id=9606 Gene_Symbol=CCDC72 Coiled-coil domain-containing protein 72;>IPI:IPI00745538.1|H-INV:HIT000277626 Tax_Id=9606 Gene_Symbol=-	2	2	2	2	1	1	2	2	2	2	2	2	2	2	1	1	2	2	2	2	2	2	2	2	1	1	2	2	2	2	2	2	2	2	29.7	29.7	29.7	7.0662	64	64;64
IPI00006379;IPI00924866;IPI00917530	IPI00006379	Q9Y2X3	51602	NOP58	NOP58 Nucleolar protein 58	17;4;1	17;4;1	17;4;1	>IPI:IPI00006379.1|SWISS-PROT:Q9Y2X3|TREMBL:B3KN82;B4DUY3|ENSEMBL:ENSP00000264279|REFSEQ:NP_057018|H-INV:HIT000297804|VEGA:OTTHUMP00000163741 Tax_Id=9606 Gene_Symbol=NOP58 Nucleolar protein 58	3	17	17	17	9	14	12	13	13	13	14	13	14	13	9	14	12	13	13	13	14	13	14	13	9	14	12	13	13	13	14	13	14	13	42	42	42	59.578	529	529;187;68
IPI00006408;IPI00910915	IPI00006408	Q9Y314	51070	NOSIP	NOSIP Nitric oxide synthase-interacting protein	6;2	6;2	6;2	>IPI:IPI00006408.4|SWISS-PROT:Q9Y314|TREMBL:A8K670|ENSEMBL:ENSP00000343497;ENSP00000375726|REFSEQ:NP_057037|H-INV:HIT000034781 Tax_Id=9606 Gene_Symbol=NOSIP Nitric oxide synthase-interacting protein	2	6	6	6	1	2	2	2	2	4	2	2	3	3	1	2	2	2	2	4	2	2	3	3	1	2	2	2	2	4	2	2	3	3	34.6	34.6	34.6	33.172	301	301;166
IPI00006440	IPI00006440	Q9Y2R9	51081	MRPS7	MRPS7 28S ribosomal protein S7, mitochondrial	7	7	7	>IPI:IPI00006440.7|SWISS-PROT:Q9Y2R9|TREMBL:Q96Q63|ENSEMBL:ENSP00000245539|REFSEQ:NP_057055|H-INV:HIT000029451 Tax_Id=9606 Gene_Symbol=MRPS7 28S ribosomal protein S7, mitochondrial	1	7	7	7	3	6	4	2	3	3	2	3	4	3	3	6	4	2	3	3	2	3	4	3	3	6	4	2	3	3	2	3	4	3	33.9	33.9	33.9	28.134	242	242
IPI00006442	IPI00006442	P38432	8161	COIL	COIL Coilin	2	2	2	>IPI:IPI00006442.1|SWISS-PROT:P38432|ENSEMBL:ENSP00000240316|REFSEQ:NP_004636|H-INV:HIT000034912 Tax_Id=9606 Gene_Symbol=COIL Coilin	1	2	2	2	0	1	0	1	0	0	1	0	0	0	0	1	0	1	0	0	1	0	0	0	0	1	0	1	0	0	1	0	0	0	5.2	5.2	5.2	62.608	576	576
IPI00006451;IPI00985110;IPI00977991;IPI00748065	IPI00006451;IPI00985110;IPI00977991	P46459	4905	NSF	NSF Vesicle-fusing ATPase	21;20;16;1	21;20;16;1	20;19;15;1	>IPI:IPI00006451.7|SWISS-PROT:P46459|TREMBL:B4DGR3;B4DH19;B4DSK5;B7Z5J7;B7Z9U2;D3DXJ4;F5H2E1;Q96D47;Q9H3V6|ENSEMBL:ENSP00000381293|REFSEQ:NP_006169|H-INV:HIT000071039|VEGA:OTTHUMP00000166031 Tax_Id=9606 Gene_Symbol=NSF Vesicle-fusing ATPase;>IPI:IPI0098511	4	21	21	20	10	11	10	9	7	7	8	7	7	6	10	11	10	9	7	7	8	7	7	6	10	11	9	9	7	7	8	7	7	6	31.2	31.2	30.2	82.593	744	744;644;572;73
IPI00646182;IPI00006482;IPI00977640;IPI00414005;IPI00647099;IPI00640401;IPI00302840;IPI00003021;IPI00790327;IPI00788782;IPI00908591;IPI01014826;IPI00375339;IPI00911028;IPI00218919;IPI00872242;IPI00008161;IPI00930085;IPI00909069;IPI00984044	IPI00646182;IPI00006482;IPI00977640;IPI00414005	B7Z3V1;F5H3A1	476	ATP1A1	ATP1A1 sodium/potassium-transporting ATPase subunit alpha-1 isoform c	27;27;24;19;8;8;8;8;8;8;6;5;3;2;2;2;2;1;1;1	27;27;24;19;8;8;8;8;8;8;6;5;3;2;2;2;2;1;1;1	27;27;24;19;8;8;8;8;8;8;6;5;3;2;2;2;2;1;1;1	>IPI:IPI00646182.5|TREMBL:B7Z3V1;F5H3A1|ENSEMBL:ENSP00000445306|REFSEQ:NP_001153705 Tax_Id=9606 Gene_Symbol=ATP1A1 sodium/potassium-transporting ATPase subunit alpha-1 isoform c;>IPI:IPI00006482.1|SWISS-PROT:P05023-1|TREMBL:B7Z2T5|ENSEMBL:ENSP00000295598|R	20	27	27	27	11	18	20	13	21	16	18	18	15	16	11	18	20	13	21	16	18	18	15	16	11	18	20	13	21	16	18	18	15	16	29.7	29.7	29.7	113	1023	1023;1023;992;681;983;1009;1013;1020;1026;1226;723;682;1029;272;1035;1039;1045;159;307;517
IPI00332950;IPI00217227;IPI00006504;IPI00747747;IPI00513887	IPI00332950;IPI00217227;IPI00006504;IPI00747747	Q9NR50-3 Tax_Id=9606 Gene_Symbol=EIF2B3 Isoform 3 of Translation initiation factor eIF-2B subunit gamma;>IPI	8891	EIF2B3	EIF2B3 Isoform 3 of Translation initiation factor eIF-2B subunit gamma	6;6;6;4;2	6;6;6;4;2	6;6;6;4;2	>IPI:IPI00332950.5|SWISS-PROT:Q9NR50-3 Tax_Id=9606 Gene_Symbol=EIF2B3 Isoform 3 of Translation initiation factor eIF-2B subunit gamma;>IPI:IPI00217227.3|SWISS-PROT:Q9NR50-2|ENSEMBL:ENSP00000361257|REFSEQ:NP_001160060|VEGA:OTTHUMP00000010263 Tax_Id=9606 Gen	5	6	6	6	2	2	3	4	1	3	3	2	2	4	2	2	3	4	1	3	3	2	2	4	2	2	3	4	1	3	3	2	2	4	24.7	24.7	24.7	44.803	401	401;412;452;222;197
IPI00395777;IPI00006552;IPI00978903;IPI01011746;IPI01010295	IPI00395777;IPI00006552;IPI00978903	NA	29883	CNOT7	CNOT7 CCR4-NOT transcription complex subunit 7 isoform 2	4;4;2;1;1	4;4;2;1;1	4;4;2;1;1	>IPI:IPI00395777.6|ENSEMBL:ENSP00000429093|REFSEQ:NP_473367|VEGA:OTTHUMP00000225203 Tax_Id=9606 Gene_Symbol=CNOT7 CCR4-NOT transcription complex subunit 7 isoform 2;>IPI:IPI00006552.2|SWISS-PROT:Q9UIV1|TREMBL:B3KM57;B3KN35;E9PCF7;Q96IQ6|ENSEMBL:ENSP0000035	5	4	4	4	2	3	1	3	3	1	1	1	1	3	2	3	1	3	3	1	1	1	1	3	2	3	1	3	3	1	1	1	1	3	24.6	24.6	24.6	28.228	244	244;285;208;91;147
IPI00827761;IPI00006557	IPI00827761;IPI00006557	O43164-2 Tax_Id=9606 Gene_Symbol=PJA2 Isoform 2 of E3 ubiquitin-protein ligase Praja-2;>IPI	9867	PJA2	PJA2 Isoform 2 of E3 ubiquitin-protein ligase Praja-2	1;1	1;1	1;1	>IPI:IPI00827761.2|SWISS-PROT:O43164-2 Tax_Id=9606 Gene_Symbol=PJA2 Isoform 2 of E3 ubiquitin-protein ligase Praja-2;>IPI:IPI00006557.9|SWISS-PROT:O43164-1|TREMBL:C9JUD6|ENSEMBL:ENSP00000354775;ENSP00000355284|REFSEQ:NP_055634|H-INV:HIT000000155|VEGA:OTTHU	2	1	1	1	0	0	0	0	0	0	0	0	1	0	0	0	0	0	0	0	0	0	1	0	0	0	0	0	0	0	0	0	1	0	2.5	2.5	2.5	76.09	688	688;708
IPI00006558;IPI00022824;IPI01018062;IPI01014107	IPI00006558;IPI00022824;IPI01018062	Q9Y371-1	51100	SH3GLB1	SH3GLB1 Isoform 1 of Endophilin-B1	5;5;5;1	4;4;4;1	4;4;4;1	>IPI:IPI00006558.3|SWISS-PROT:Q9Y371-1|ENSEMBL:ENSP00000212369|REFSEQ:NP_057093|VEGA:OTTHUMP00000011912 Tax_Id=9606 Gene_Symbol=SH3GLB1 Isoform 1 of Endophilin-B1;>IPI:IPI00022824.1|SWISS-PROT:Q9Y371-2|ENSEMBL:ENSP00000418744|REFSEQ:NP_001193581|H-INV:HIT0	4	5	4	4	3	0	3	2	3	3	3	1	1	1	2	0	2	2	2	2	2	0	1	0	2	0	2	2	2	2	2	0	1	0	15.1	12.9	12.9	40.796	365	365;386;394;265
IPI00006579	IPI00006579	P13073	1327	COX4I1	COX4I1 Cytochrome c oxidase subunit 4 isoform 1, mitochondrial	9	9	9	>IPI:IPI00006579.1|SWISS-PROT:P13073|TREMBL:Q86WV2|ENSEMBL:ENSP00000253452|REFSEQ:NP_001852|H-INV:HIT000222217|VEGA:OTTHUMP00000175004 Tax_Id=9606 Gene_Symbol=COX4I1 Cytochrome c oxidase subunit 4 isoform 1, mitochondrial	1	9	9	9	4	6	6	4	6	7	7	6	8	7	4	6	6	4	6	7	7	6	8	7	4	6	6	4	6	7	7	6	8	7	47.9	47.9	47.9	19.576	169	169
IPI00910152;IPI00929129;IPI00903025;IPI00878774;IPI00879111;IPI00006586;IPI01009599;IPI00940106;IPI00412463;IPI00043748;IPI00219264;IPI00006065	IPI00910152;IPI00929129;IPI00903025;IPI00878774;IPI00879111;IPI00006586;IPI01009599;IPI00940106;IPI00412463;IPI00043748;IPI00219264;IPI00006065	B4DJ39;F6TTN0	9878	TOX4	TOX4 cDNA FLJ54357, highly similar to Epidermal Langerhans cell protein LCP1	2;2;2;2;2;2;1;1;1;1;1;1	2;2;2;2;2;2;1;1;1;1;1;1	2;2;2;2;2;2;1;1;1;1;1;1	>IPI:IPI00910152.1|TREMBL:B4DJ39;F6TTN0|ENSEMBL:ENSP00000444203 Tax_Id=9606 Gene_Symbol=TOX4 cDNA FLJ54357, highly similar to Epidermal Langerhans cell protein LCP1;>IPI:IPI00929129.1|TREMBL:B4DRD0|ENSEMBL:ENSP00000385705|REFSEQ:NP_001139660 Tax_Id=9606 Ge	12	2	2	2	0	1	1	1	0	0	0	0	0	0	0	1	1	1	0	0	0	0	0	0	0	1	1	1	0	0	0	0	0	0	4.9	4.9	4.9	59.39	549	549;571;576;595;598;621;276;384;464;488;515;526
IPI00006606	IPI00006606	Q9BYN8	64949	MRPS26	MRPS26 28S ribosomal protein S26, mitochondrial	6	6	6	>IPI:IPI00006606.1|SWISS-PROT:Q9BYN8|ENSEMBL:ENSP00000369682|REFSEQ:NP_110438|H-INV:HIT000036085|VEGA:OTTHUMP00000030073 Tax_Id=9606 Gene_Symbol=MRPS26 28S ribosomal protein S26, mitochondrial	1	6	6	6	3	1	1	2	1	3	4	4	3	4	3	1	1	2	1	3	4	4	3	4	3	1	1	2	1	3	4	4	3	4	31.7	31.7	31.7	24.211	205	205
IPI00914602;IPI00219187;IPI00982225;IPI00412924;IPI00412681;IPI00006608;IPI00394658;IPI00981582;IPI00219183;IPI00412568;IPI00219185;IPI00219186;IPI01014704	IPI00914602;IPI00219187;IPI00982225;IPI00412924;IPI00412681;IPI00006608;IPI00394658;IPI00981582;IPI00219183;IPI00412568;IPI00219185;IPI00219186	E9PG40	351	APP	APP amyloid beta A4 protein isoform f precursor	3;3;3;3;3;3;2;2;2;2;2;2;1	3;3;3;3;3;3;2;2;2;2;2;2;1	3;3;3;3;3;3;2;2;2;2;2;2;1	>IPI:IPI00914602.1|TREMBL:E9PG40|ENSEMBL:ENSP00000398879|REFSEQ:NP_001129602|VEGA:OTTHUMP00000225525 Tax_Id=9606 Gene_Symbol=APP amyloid beta A4 protein isoform f precursor;>IPI:IPI00219187.1|SWISS-PROT:P05067-7|ENSEMBL:ENSP00000396923|REFSEQ:NP_001191231|	13	3	3	3	2	0	0	0	0	2	1	1	1	1	2	0	0	0	0	2	1	1	1	1	2	0	0	0	0	2	1	1	1	1	5.7	5.7	5.7	80.832	714	714;733;746;751;752;770;639;660;677;695;696;714;622
IPI00219415;IPI00006651	IPI00219415;IPI00006651	O94864-2	9913	SUPT7L	SUPT7L Isoform 2 of STAGA complex 65 subunit	2;2	2;2	2;2	>IPI:IPI00219415.3|SWISS-PROT:O94864-2|TREMBL:B4E3W3|ENSEMBL:ENSP00000384469;ENSP00000385218;ENSP00000385436;ENSP00000441110|VEGA:OTTHUMP00000200852;OTTHUMP00000200853;OTTHUMP00000200854 Tax_Id=9606 Gene_Symbol=SUPT7L Isoform 2 of STAGA complex 65 subunit	2	2	2	2	0	0	0	1	0	0	1	0	0	1	0	0	0	1	0	0	1	0	0	1	0	0	0	1	0	0	1	0	0	1	10	10	10	45.95	412	412;414
IPI00941201;IPI00006658;IPI00553165;IPI00552350;IPI00902638	IPI00941201;IPI00006658	Q9Y237-1	5303	PIN4	PIN4 Isoform 1 of Peptidyl-prolyl cis-trans isomerase NIMA-interacting 4	3;3;1;1;1	3;3;1;1;1	3;3;1;1;1	>IPI:IPI00941201.1|SWISS-PROT:Q9Y237-1|TREMBL:A8E0G8|ENSEMBL:ENSP00000394066|H-INV:HIT000386598|VEGA:OTTHUMP00000217483 Tax_Id=9606 Gene_Symbol=PIN4 Isoform 1 of Peptidyl-prolyl cis-trans isomerase NIMA-interacting 4;>IPI:IPI00006658.4|SWISS-PROT:Q9Y237-2|	5	3	3	3	2	2	1	1	1	3	3	2	2	2	2	2	1	1	1	3	3	2	2	2	2	2	1	1	1	3	3	2	2	2	39.7	39.7	39.7	13.81	131	131;156;111;116;133
IPI00006663;IPI01021497;IPI01022431;IPI00792207;IPI01021822	IPI00006663;IPI01021497;IPI01022431;IPI00792207	P05091	217	ALDH2	ALDH2 Aldehyde dehydrogenase, mitochondrial	15;12;12;12;7	15;12;12;12;7	15;12;12;12;7	>IPI:IPI00006663.1|SWISS-PROT:P05091|TREMBL:Q53FB6|ENSEMBL:ENSP00000261733|REFSEQ:NP_000681|H-INV:HIT000031323 Tax_Id=9606 Gene_Symbol=ALDH2 Aldehyde dehydrogenase, mitochondrial;>IPI:IPI01021497.1|TREMBL:B0LUF9;B0LUG0;B0LUG2;B4YAH7;F8W0A9;Q9UN17|ENSEMBL:E	5	15	15	15	10	11	10	9	10	8	8	7	7	7	10	11	10	9	10	8	8	7	7	7	10	11	10	9	10	8	8	7	7	7	41.8	41.8	41.8	56.381	517	517;377;441;470;245
IPI00006666	IPI00006666	O15427	9123	SLC16A3	SLC16A3 Monocarboxylate transporter 4	4	4	4	>IPI:IPI00006666.1|SWISS-PROT:O15427|TREMBL:Q53G91|ENSEMBL:ENSP00000376150;ENSP00000376152|REFSEQ:NP_001035887;NP_001035888;NP_004198|H-INV:HIT000221732 Tax_Id=9606 Gene_Symbol=SLC16A3 Monocarboxylate transporter 4	1	4	4	4	4	3	3	3	4	3	2	4	4	4	4	3	3	3	4	3	2	4	4	4	4	3	3	3	4	3	2	4	4	4	10.1	10.1	10.1	49.469	465	465
IPI00006702	IPI00006702	Q8IZL8-1	27043	PELP1	PELP1 cDNA FLJ56414, highly similar to Homo sapiens proline-, glutamic acid-, leucine-rich protein	16	16	2	>IPI:IPI00006702.4|SWISS-PROT:Q8IZL8-1|TREMBL:A8K548;B4DEX7;B4DR36;E7EV54|ENSEMBL:ENSP00000416231|REFSEQ:NP_055204|H-INV:HIT000385186 Tax_Id=9606 Gene_Symbol=PELP1 cDNA FLJ56414, highly similar to Homo sapiens proline-, glutamic acid-, leucine-rich protein	1	16	16	2	4	5	2	7	6	5	5	2	6	3	4	5	2	7	6	5	5	2	6	3	1	1	0	2	1	0	0	0	0	0	20.1	20.1	1.6	124.87	1180	1180
IPI00006713	IPI00006713	Q13217	5611	DNAJC3	DNAJC3 DnaJ homolog subfamily C member 3	9	9	9	>IPI:IPI00006713.1|SWISS-PROT:Q13217|TREMBL:A8KA82|ENSEMBL:ENSP00000365991|REFSEQ:NP_006251|H-INV:HIT000098845|VEGA:OTTHUMP00000018567 Tax_Id=9606 Gene_Symbol=DNAJC3 DnaJ homolog subfamily C member 3	1	9	9	9	2	3	3	3	2	4	3	1	2	3	2	3	3	3	2	4	3	1	2	3	2	3	3	3	2	4	3	1	2	3	33.1	33.1	33.1	57.579	504	504
IPI00006715;IPI00903016;IPI00981513;IPI00984166;IPI00980208;IPI00982810;IPI00982167;IPI00980849;IPI00918024;IPI00878979;IPI00916789	IPI00006715	O60216	5885	RAD21	RAD21 Double-strand-break repair protein rad21 homolog	11;5;4;4;4;4;2;2;1;1;1	11;5;4;4;4;4;2;2;1;1;1	11;5;4;4;4;4;2;2;1;1;1	>IPI:IPI00006715.3|SWISS-PROT:O60216|ENSEMBL:ENSP00000297338|REFSEQ:NP_006256|H-INV:HIT000042231|VEGA:OTTHUMP00000228038 Tax_Id=9606 Gene_Symbol=RAD21 Double-strand-break repair protein rad21 homolog	11	11	11	11	3	3	4	5	5	1	3	1	2	2	3	3	4	5	5	1	3	1	2	2	3	3	4	5	5	1	3	1	2	2	21.6	21.6	21.6	71.689	631	631;181;120;124;225;228;135;176;65;521;556
IPI00006721;IPI00107752;IPI00375149;IPI00375150;IPI00107749;IPI00107750;IPI00107751;IPI00107753;IPI00852888;IPI00927797	IPI00006721;IPI00107752;IPI00375149;IPI00375150;IPI00107749;IPI00107750;IPI00107751;IPI00107753	O60313-1	4976	OPA1	OPA1 Isoform 1 of Dynamin-like 120 kDa protein, mitochondrial	20;20;19;19;19;19;19;19;3;1	20;20;19;19;19;19;19;19;3;1	20;20;19;19;19;19;19;19;3;1	>IPI:IPI00006721.4|SWISS-PROT:O60313-1|TREMBL:E5KLM2|ENSEMBL:ENSP00000376233|REFSEQ:NP_056375|H-INV:HIT000000284|VEGA:OTTHUMP00000195065 Tax_Id=9606 Gene_Symbol=OPA1 Isoform 1 of Dynamin-like 120 kDa protein, mitochondrial;>IPI:IPI00107752.3|SWISS-PROT:O60	10	20	20	20	8	7	9	6	4	9	7	8	7	8	8	7	9	6	4	9	7	8	7	8	8	7	9	6	4	9	7	8	7	8	27.4	27.4	27.4	111.63	960	960;997;924;942;961;978;979;1015;183;84
IPI00940685;IPI00006723;IPI00385642	IPI00940685;IPI00006723	Q96DI7	9410	SNRNP40	SNRNP40 U5 small nuclear ribonucleoprotein 40 kDa protein	11;11;4	11;11;4	11;11;4	>IPI:IPI00940685.1|SWISS-PROT:Q96DI7|TREMBL:A0MNP2;B2R9I9|ENSEMBL:ENSP00000263694|REFSEQ:NP_004805|H-INV:HIT000081551|VEGA:OTTHUMP00000003888 Tax_Id=9606 Gene_Symbol=SNRNP40 U5 small nuclear ribonucleoprotein 40 kDa protein;>IPI:IPI00006723.5|TREMBL:B4DQJ1	3	11	11	11	6	7	5	2	6	6	6	5	5	5	6	7	5	2	6	6	6	5	5	5	6	7	5	2	6	6	6	5	5	5	45.1	45.1	45.1	39.31	357	357;409;127
IPI00903057;IPI00006725;IPI01021504;IPI01020999	IPI00903057;IPI00006725	B3KY11 Tax_Id=9606 Gene_Symbol=DDX23 cDNA FLJ46571 fis, clone THYMU3041428, highly similar to Probable ATP-dependent RNA helicase DDX23;>IPI	9416	DDX23	DDX23 cDNA FLJ46571 fis, clone THYMU3041428, highly similar to Probable ATP-dependent RNA helicase DDX23	12;12;2;1	12;12;2;1	12;12;2;1	>IPI:IPI00903057.1|TREMBL:B3KY11 Tax_Id=9606 Gene_Symbol=DDX23 cDNA FLJ46571 fis, clone THYMU3041428, highly similar to Probable ATP-dependent RNA helicase DDX23;>IPI:IPI00006725.2|SWISS-PROT:Q9BUQ8|TREMBL:A8KA56|ENSEMBL:ENSP00000310723|REFSEQ:NP_004809|H-	4	12	12	12	8	3	6	4	5	6	4	4	7	4	8	3	6	4	5	6	4	4	7	4	8	3	6	4	5	6	4	4	7	4	16.9	16.9	16.9	93.233	800	800;820;152;182
IPI00952975;IPI00927735;IPI00639883;IPI01021877;IPI00219799;IPI00006752;IPI00219802;IPI00604647;IPI00219800;IPI01020880	IPI00952975;IPI00927735;IPI00639883;IPI01021877;IPI00219799;IPI00006752;IPI00219802;IPI00604647;IPI00219800;IPI01020880	E7EX83	9448	MAP4K4	MAP4K4 Uncharacterized protein	1;1;1;1;1;1;1;1;1;1	1;1;1;1;1;1;1;1;1;1	1;1;1;1;1;1;1;1;1;1	>IPI:IPI00952975.2|TREMBL:E7EX83|ENSEMBL:ENSP00000387370|VEGA:OTTHUMP00000207973 Tax_Id=9606 Gene_Symbol=MAP4K4 Uncharacterized protein;>IPI:IPI00927735.4|TREMBL:C9J840;E7ETN6;Q53TW0;Q5MD60|ENSEMBL:ENSP00000303600;ENSP00000403016|VEGA:OTTHUMP00000207975 Ta	10	1	1	1	0	0	0	1	0	0	0	0	0	0	0	0	0	1	0	0	0	0	0	0	0	0	0	1	0	0	0	0	0	0	1.6	1.6	1.6	119	1038	1038;1042;1165;1166;1212;1239;1242;1273;1319;1320
IPI00006854;IPI00946817;IPI00045600;IPI00646394;IPI00914911;IPI00789361	IPI00006854;IPI00946817;IPI00045600;IPI00646394;IPI00914911;IPI00789361	Q9UJF2	9462	RASAL2	RASAL2 Ras GTPase-activating protein nGAP	2;2;1;1;1;1	2;2;1;1;1;1	2;2;1;1;1;1	>IPI:IPI00006854.1|SWISS-PROT:Q9UJF2|TREMBL:A8K2P3|ENSEMBL:ENSP00000420558|REFSEQ:NP_004832|H-INV:HIT000064140|VEGA:OTTHUMP00000032947 Tax_Id=9606 Gene_Symbol=RASAL2 Ras GTPase-activating protein nGAP;>IPI:IPI00946817.1|TREMBL:B1AKC7;F8W755;Q2TB22;Q59EM2;Q	6	2	2	2	1	0	1	0	1	0	0	1	1	1	1	0	1	0	1	0	0	1	1	1	1	0	1	0	1	0	0	1	1	1	2.2	2.2	2.2	128.56	1139	1139;1280;967;1065;1132;1189
IPI00006863	IPI00006863	O75391	9552	SPAG7	SPAG7 Sperm-associated antigen 7	8	8	8	>IPI:IPI00006863.5|SWISS-PROT:O75391|ENSEMBL:ENSP00000206020|REFSEQ:NP_004881|H-INV:HIT000001737 Tax_Id=9606 Gene_Symbol=SPAG7 Sperm-associated antigen 7	1	8	8	8	5	5	4	4	5	3	3	4	3	5	5	5	4	4	5	3	3	4	3	5	5	5	4	4	5	3	3	4	3	5	34.5	34.5	34.5	32.78	293	293
IPI00006865	IPI00006865	O75396	9554	SEC22B	SEC22B Vesicle-trafficking protein SEC22b	11	11	11	>IPI:IPI00006865.4|SWISS-PROT:O75396|REFSEQ:NP_004883|H-INV:HIT000030350 Tax_Id=9606 Gene_Symbol=SEC22B Vesicle-trafficking protein SEC22b	1	11	11	11	8	8	7	8	6	7	7	6	5	8	8	8	7	8	6	7	7	6	5	8	8	8	7	8	6	7	7	6	5	8	51.6	51.6	51.6	24.593	215	215
IPI00006900	IPI00006900	Q9NQZ2	57050	UTP3	UTP3 Something about silencing protein 10	5	5	5	>IPI:IPI00006900.1|SWISS-PROT:Q9NQZ2|ENSEMBL:ENSP00000254803|REFSEQ:NP_065101|H-INV:HIT000075777|VEGA:OTTHUMP00000160360 Tax_Id=9606 Gene_Symbol=UTP3 Something about silencing protein 10	1	5	5	5	2	2	1	0	1	1	2	2	1	2	2	2	1	0	1	1	2	2	1	2	2	2	1	0	1	1	2	2	1	2	18	18	18	54.557	479	479
IPI00006907	IPI00006907	Q9NQ88	57103	C12orf5	C12orf5 Probable fructose-2,6-bisphosphatase TIGAR	7	7	7	>IPI:IPI00006907.1|SWISS-PROT:Q9NQ88|ENSEMBL:ENSP00000179259|REFSEQ:NP_065108|H-INV:HIT000246245|VEGA:OTTHUMP00000237991 Tax_Id=9606 Gene_Symbol=C12orf5 Probable fructose-2,6-bisphosphatase TIGAR	1	7	7	7	2	4	3	3	4	2	4	2	2	2	2	4	3	3	4	2	4	2	2	2	2	4	3	3	4	2	4	2	2	2	41.1	41.1	41.1	30.062	270	270
IPI00006952	IPI00006952	Q53H82	51110	LACTB2	LACTB2 Beta-lactamase-like protein 2	6	6	6	>IPI:IPI00006952.3|SWISS-PROT:Q53H82|TREMBL:A8K2D6|ENSEMBL:ENSP00000276590;ENSP00000428801|REFSEQ:NP_057111|H-INV:HIT000071654|VEGA:OTTHUMP00000226691;OTTHUMP00000226692 Tax_Id=9606 Gene_Symbol=LACTB2 Beta-lactamase-like protein 2	1	6	6	6	4	2	2	3	2	3	2	5	3	2	4	2	2	3	2	3	2	5	3	2	4	2	2	3	2	3	2	5	3	2	29.9	29.9	29.9	32.805	288	288
IPI00339238;IPI00006957;IPI00470418;IPI01026450;IPI01026250;IPI01026582	IPI00339238;IPI00006957;IPI00470418;IPI01026450;IPI01026250	Q9Y394-2	51635	DHRS7	DHRS7 Isoform 2 of Dehydrogenase/reductase SDR family member 7	4;4;3;3;2;1	4;4;3;3;2;1	4;4;3;3;2;1	>IPI:IPI00339238.1|SWISS-PROT:Q9Y394-2|ENSEMBL:ENSP00000442993|H-INV:HIT000070552 Tax_Id=9606 Gene_Symbol=DHRS7 Isoform 2 of Dehydrogenase/reductase SDR family member 7;>IPI:IPI00006957.3|SWISS-PROT:Q9Y394-1|ENSEMBL:ENSP00000216500;ENSP00000451882|REFSEQ:N	6	4	4	4	2	1	2	1	2	2	1	1	1	2	2	1	2	1	2	2	1	1	1	2	2	1	2	1	2	2	1	1	1	2	26.3	26.3	26.3	32.267	289	289;339;375;399;212;160
IPI00006970	IPI00006970	Q9Y399	51116	MRPS2	MRPS2 Mitochondrial 28S ribosomal protein S2	5	5	5	>IPI:IPI00006970.2|SWISS-PROT:Q9Y399|ENSEMBL:ENSP00000241600;ENSP00000360850|REFSEQ:NP_057118|H-INV:HIT000297808|VEGA:OTTHUMP00000022545 Tax_Id=9606 Gene_Symbol=MRPS2 Mitochondrial 28S ribosomal protein S2	1	5	5	5	3	3	2	2	1	2	1	0	1	0	3	3	2	2	1	2	1	0	1	0	3	3	2	2	1	2	1	0	1	0	14.1	14.1	14.1	35.552	319	319
IPI00006980;IPI01026016;IPI01026113;IPI01026327	IPI00006980;IPI01026016	Q9Y224	51637	C14orf166	C14orf166 UPF0568 protein C14orf166	12;8;5;3	12;8;5;3	12;8;5;3	>IPI:IPI00006980.1|SWISS-PROT:Q9Y224|TREMBL:Q549M8;Q5RLJ0|ENSEMBL:ENSP00000261700|REFSEQ:NP_057123|H-INV:HIT000071670|VEGA:OTTHUMP00000178984 Tax_Id=9606 Gene_Symbol=C14orf166 UPF0568 protein C14orf166;>IPI:IPI01026016.1|ENSEMBL:ENSP00000451715 Tax_Id=9606	4	12	12	12	4	9	7	8	7	5	8	5	6	7	4	9	7	8	7	5	8	5	6	7	4	9	7	8	7	5	8	5	6	7	59.4	59.4	59.4	28.068	244	244;193;129;68
IPI01024834;IPI00006987;IPI00923556;IPI00911118;IPI01015228;IPI01016010;IPI00910382;IPI00000207	IPI01024834;IPI00006987;IPI00923556;IPI00911118;IPI01015228;IPI01016010	B4DM03	57062	DDX24	DDX24 cDNA FLJ50574, highly similar to ATP-dependent RNA helicase DDX24	15;15;14;12;12;9;6;1	15;15;14;12;12;9;6;1	15;15;14;12;12;9;6;1	>IPI:IPI01024834.1|TREMBL:B4DM03|ENSEMBL:ENSP00000452145 Tax_Id=9606 Gene_Symbol=DDX24 cDNA FLJ50574, highly similar to ATP-dependent RNA helicase DDX24;>IPI:IPI00006987.1|SWISS-PROT:Q9GZR7|TREMBL:Q59FS7|ENSEMBL:ENSP00000328690|REFSEQ:NP_065147|H-INV:HIT00	8	15	15	15	8	4	5	4	3	4	5	5	6	0	8	4	5	4	3	4	5	5	6	0	8	4	5	4	3	4	5	5	6	0	27.2	27.2	27.2	91.48	816	816;859;804;609;763;485;487;172
IPI00007001;IPI00377233;IPI00333848;IPI00983181;IPI00982504	IPI00007001;IPI00377233;IPI00333848	Q9Y3B7-1	65003	MRPL11	MRPL11 Isoform 1 of 39S ribosomal protein L11, mitochondrial	8;7;4;2;1	8;7;4;2;1	8;7;4;2;1	>IPI:IPI00007001.1|SWISS-PROT:Q9Y3B7-1|TREMBL:Q53G19|ENSEMBL:ENSP00000308897|REFSEQ:NP_057134|H-INV:HIT000301658|VEGA:OTTHUMP00000235145 Tax_Id=9606 Gene_Symbol=MRPL11 Isoform 1 of 39S ribosomal protein L11, mitochondrial;>IPI:IPI00377233.1|SWISS-PROT:Q9Y3	5	8	8	8	3	4	3	2	3	4	2	5	5	3	3	4	3	2	3	4	2	5	5	3	3	4	3	2	3	4	2	5	5	3	45.8	45.8	45.8	20.683	192	192;166;181;75;63
IPI00007004	IPI00007004	Q9Y3B9	51018	RRP15	RRP15 RRP15-like protein	3	3	3	>IPI:IPI00007004.4|SWISS-PROT:Q9Y3B9|TREMBL:A0JLN3;A8K201|ENSEMBL:ENSP00000355899|REFSEQ:NP_057136|H-INV:HIT000038866|VEGA:OTTHUMP00000037485 Tax_Id=9606 Gene_Symbol=RRP15 RRP15-like protein	1	3	3	3	0	3	3	2	3	2	2	2	1	3	0	3	3	2	3	2	2	2	1	3	0	3	3	2	3	2	2	2	1	3	12.4	12.4	12.4	31.484	282	282
IPI00007019	IPI00007019	Q9Y3C6	51645	PPIL1	PPIL1 Peptidyl-prolyl cis-trans isomerase-like 1	4	4	4	>IPI:IPI00007019.1|SWISS-PROT:Q9Y3C6|ENSEMBL:ENSP00000362803|REFSEQ:NP_057143|H-INV:HIT000253076|VEGA:OTTHUMP00000016310 Tax_Id=9606 Gene_Symbol=PPIL1 Peptidyl-prolyl cis-trans isomerase-like 1	1	4	4	4	4	2	2	3	2	3	4	3	3	3	4	2	2	3	2	3	4	3	3	3	4	2	2	3	2	3	4	3	3	3	31.3	31.3	31.3	18.237	166	166
IPI00007024	IPI00007024	Q9Y3D0	51647	FAM96B	FAM96B Mitotic spindle-associated MMXD complex subunit MIP18	4	4	4	>IPI:IPI00007024.1|SWISS-PROT:Q9Y3D0|ENSEMBL:ENSP00000387471|REFSEQ:NP_057146|H-INV:HIT000071699 Tax_Id=9606 Gene_Symbol=FAM96B Mitotic spindle-associated MMXD complex subunit MIP18	1	4	4	4	2	1	3	3	2	2	2	2	3	1	2	1	3	3	2	2	2	2	3	1	2	1	3	3	2	2	2	2	3	1	50.3	50.3	50.3	17.663	163	163
IPI00007052	IPI00007052	Q9Y3D6	51024	FIS1	FIS1 Mitochondrial fission 1 protein	3	3	3	>IPI:IPI00007052.6|SWISS-PROT:Q9Y3D6|ENSEMBL:ENSP00000223136|REFSEQ:NP_057152|VEGA:OTTHUMP00000211474 Tax_Id=9606 Gene_Symbol=FIS1 Mitochondrial fission 1 protein	1	3	3	3	2	2	2	2	2	1	2	2	2	2	2	2	2	2	2	1	2	2	2	2	2	2	2	2	2	1	2	2	2	2	23.7	23.7	23.7	16.937	152	152
IPI00007058;IPI00867659;IPI00908316;IPI00979820;IPI01013525	IPI00007058	Q9BR76	57175	CORO1B	CORO1B Coronin-1B	12;5;5;4;4	12;5;5;4;4	11;5;5;3;4	>IPI:IPI00007058.1|SWISS-PROT:Q9BR76|TREMBL:Q9NSK3|ENSEMBL:ENSP00000340211;ENSP00000377471|REFSEQ:NP_001018080;NP_065174|H-INV:HIT000271232|VEGA:OTTHUMP00000236823 Tax_Id=9606 Gene_Symbol=CORO1B Coronin-1B	5	12	12	11	4	5	5	7	6	6	5	4	5	7	4	5	5	7	6	6	5	4	5	7	4	5	4	6	5	6	5	4	5	7	36.4	36.4	35	54.234	489	489;282;289;134;183
IPI01011741;IPI00007061;IPI00792074;IPI01010669;IPI01011139	IPI01011741;IPI00007061;IPI00792074;IPI01010669;IPI01011139	F5H6U7	51026	GOLT1B	GOLT1B Uncharacterized protein	2;2;1;1;1	2;2;1;1;1	2;2;1;1;1	>IPI:IPI01011741.1|TREMBL:F5H6U7|ENSEMBL:ENSP00000437351|VEGA:OTTHUMP00000240151 Tax_Id=9606 Gene_Symbol=GOLT1B Uncharacterized protein;>IPI:IPI00007061.1|SWISS-PROT:Q9Y3E0|ENSEMBL:ENSP00000229314|REFSEQ:NP_057156|H-INV:HIT000242157|VEGA:OTTHUMP00000240152	5	2	2	2	1	1	0	2	2	1	2	2	1	1	1	1	0	2	2	1	2	2	1	1	1	1	0	2	2	1	2	2	1	1	18	18	18	14.307	128	128;138;40;42;74
IPI00007074	IPI00007074	P54577	8565	YARS	YARS Tyrosyl-tRNA synthetase, cytoplasmic	28	28	28	>IPI:IPI00007074.5|SWISS-PROT:P54577|ENSEMBL:ENSP00000362576|REFSEQ:NP_003671|H-INV:HIT000045086|VEGA:OTTHUMP00000004027 Tax_Id=9606 Gene_Symbol=YARS Tyrosyl-tRNA synthetase, cytoplasmic	1	28	28	28	21	18	19	17	16	20	18	22	19	17	21	18	19	17	16	20	18	22	19	17	21	18	19	17	16	20	18	22	19	17	59.1	59.1	59.1	59.143	528	528
IPI00007084;IPI00930710;IPI01012502;IPI00981174	IPI00007084;IPI00930710;IPI01012502	Q9UJS0	10165	SLC25A13	SLC25A13 Calcium-binding mitochondrial carrier protein Aralar2	15;15;13;1	15;15;13;1	10;10;8;0	>IPI:IPI00007084.3|SWISS-PROT:Q9UJS0|TREMBL:B7Z2E2;Q53GR7;Q75KX8;Q75M55|ENSEMBL:ENSP00000265631|REFSEQ:NP_055066|H-INV:HIT000070188|VEGA:OTTHUMP00000024692 Tax_Id=9606 Gene_Symbol=SLC25A13 Calcium-binding mitochondrial carrier protein Aralar2;>IPI:IPI00930	4	15	15	10	9	4	7	4	10	7	9	4	5	5	9	4	7	4	10	7	9	4	5	5	7	3	4	3	7	4	7	3	4	4	27	27	19.3	74.175	675	675;676;567;63
IPI00007089;IPI00968246	IPI00007089	O95478	10412	NSA2	NSA2 Ribosome biogenesis protein NSA2 homolog	4;1	4;1	4;1	>IPI:IPI00007089.1|SWISS-PROT:O95478|TREMBL:Q5J7U2|ENSEMBL:ENSP00000296802|REFSEQ:NP_055701|H-INV:HIT000066226|VEGA:OTTHUMP00000161947 Tax_Id=9606 Gene_Symbol=NSA2 Ribosome biogenesis protein NSA2 homolog	2	4	4	4	1	1	0	2	1	1	3	1	1	1	1	1	0	2	1	1	3	1	1	1	1	1	0	2	1	1	3	1	1	1	18.8	18.8	18.8	30.065	260	260;98
IPI00909336;IPI00922891;IPI00745272;IPI00032575;IPI00007102;IPI00792035	IPI00909336;IPI00922891;IPI00745272;IPI00032575;IPI00007102	B4DX01 Tax_Id=9606 Gene_Symbol=- cDNA FLJ59092;>IPI	NA	-	#NAME?	11;11;11;11;11;3	11;11;11;11;11;3	11;11;11;11;11;3	>IPI:IPI00909336.1|TREMBL:B4DX01 Tax_Id=9606 Gene_Symbol=- cDNA FLJ59092;>IPI:IPI00922891.1|TREMBL:B3KV49;B7Z403|ENSEMBL:ENSP00000444315 Tax_Id=9606 Gene_Symbol=GLOD4 cDNA FLJ55095;>IPI:IPI00745272.3|SWISS-PROT:Q9HC38-2|ENSEMBL:ENSP00000301329|REFSEQ:NP_05	6	11	11	11	6	7	5	4	4	5	2	5	5	4	6	7	5	4	4	5	2	5	5	4	6	7	5	4	4	5	2	5	5	4	39.8	39.8	39.8	30.52	274	274;289;298;313;504;188
IPI01014079;IPI00926949;IPI00007118	IPI01014079;IPI00926949;IPI00007118	B7Z1D9	5054	SERPINE1	SERPINE1 cDNA FLJ61097, highly similar to Plasminogen activator inhibitor 1	2;2;2	2;2;2	2;2;2	>IPI:IPI01014079.1|TREMBL:B7Z1D9|ENSEMBL:ENSP00000444934 Tax_Id=9606 Gene_Symbol=SERPINE1 cDNA FLJ61097, highly similar to Plasminogen activator inhibitor 1;>IPI:IPI00926949.2|TREMBL:B7Z4S0;B7Z4X6;B7ZAB0;C9J272;F8WD53|ENSEMBL:ENSP00000392435;ENSP0000039676	3	2	2	2	2	1	0	0	1	0	0	0	0	0	2	1	0	0	1	0	0	0	0	0	2	1	0	0	1	0	0	0	0	0	20.1	20.1	20.1	20.238	179	179;387;402
IPI00946931;IPI00654770;IPI00411461;IPI00007138;IPI00220581	IPI00946931;IPI00654770;IPI00411461;IPI00007138;IPI00220581	F8WF49	22839	DLGAP4	DLGAP4 Uncharacterized protein	1;1;1;1;1	1;1;1;1;1	1;1;1;1;1	>IPI:IPI00946931.1|TREMBL:F8WF49|ENSEMBL:ENSP00000419311|VEGA:OTTHUMP00000214830 Tax_Id=9606 Gene_Symbol=DLGAP4 Uncharacterized protein;>IPI:IPI00654770.1|REFSEQ:NP_001035951 Tax_Id=9606 Gene_Symbol=DLGAP4 disks large-associated protein 4 isoform c;>IPI:IP	5	1	1	1	0	0	0	0	0	0	0	0	1	0	0	0	0	0	0	0	0	0	1	0	0	0	0	0	0	0	0	0	1	0	5.7	5.7	5.7	26.941	244	244;285;453;989;992
IPI00007144;IPI00979930;IPI00977345	IPI00007144;IPI00979930	Q9UNX3	51121	RPL26L	RPL26L	9;8;3	2;1;1	2;1;1	>IPI:IPI00007144.1|SWISS-PROT:Q9UNX3|ENSEMBL:ENSP00000265100;ENSP00000428177;ENSP00000428223;ENSP00000430147|REFSEQ:NP_057177|H-INV:HIT000037967|VEGA:OTTHUMP00000161072;OTTHUMP00000223519;OTTHUMP00000223520;OTTHUMP00000223521 Tax_Id=9606 Gene_Symbol=RPL26L	3	9	2	2	5	4	3	4	2	5	4	3	5	4	2	1	1	1	0	1	0	0	0	1	2	1	1	1	0	1	0	0	0	1	44.8	11.7	11.7	17.256	145	145;128;39
IPI00007146	IPI00007146	Q9Y248	51659	GINS2	GINS2 DNA replication complex GINS protein PSF2	1	1	1	>IPI:IPI00007146.3|SWISS-PROT:Q9Y248|TREMBL:Q53G08|ENSEMBL:ENSP00000253462|REFSEQ:NP_057179|H-INV:HIT000031500|VEGA:OTTHUMP00000175001 Tax_Id=9606 Gene_Symbol=GINS2 DNA replication complex GINS protein PSF2	1	1	1	1	1	0	1	0	0	1	0	1	1	1	1	0	1	0	0	1	0	1	1	1	1	0	1	0	0	1	0	1	1	1	7	7	7	21.427	185	185
IPI00007155;IPI00981223;IPI00328913;IPI00977482;IPI00982906;IPI01012101;IPI00978496	IPI00007155;IPI00981223;IPI00328913	Q9UK41	51160	VPS28	VPS28 Vacuolar protein sorting-associated protein 28 homolog	5;4;4;2;2;2;1	5;4;4;2;2;2;1	5;4;4;2;2;2;1	>IPI:IPI00007155.3|SWISS-PROT:Q9UK41|TREMBL:Q548N1|ENSEMBL:ENSP00000292510;ENSP00000434064|REFSEQ:NP_057292|H-INV:HIT000283125|VEGA:OTTHUMP00000228919 Tax_Id=9606 Gene_Symbol=VPS28 Vacuolar protein sorting-associated protein 28 homolog;>IPI:IPI00981223.1|T	7	5	5	5	2	3	2	3	3	3	4	1	4	1	2	3	2	3	3	3	4	1	4	1	2	3	2	3	3	3	4	1	4	1	36.7	36.7	36.7	25.425	221	221;161;233;53;65;185;35
IPI00007163;IPI00942405	IPI00007163;IPI00942405	Q9UK45	51690	LSM7	LSM7 U6 snRNA-associated Sm-like protein LSm7	2;2	2;2	2;2	>IPI:IPI00007163.1|SWISS-PROT:Q9UK45|ENSEMBL:ENSP00000252622|REFSEQ:NP_057283|H-INV:HIT000072860 Tax_Id=9606 Gene_Symbol=LSM7 U6 snRNA-associated Sm-like protein LSm7;>IPI:IPI00942405.1|TREMBL:O75243 Tax_Id=9606 Gene_Symbol=LSM7 R30783_1	2	2	2	2	0	0	0	0	0	1	0	1	2	1	0	0	0	0	0	1	0	1	2	1	0	0	0	0	0	1	0	1	2	1	49.5	49.5	49.5	11.602	103	103;145
IPI00007166	IPI00007166	Q9Y5U9	51124	IER3IP1	IER3IP1 Immediate early response 3-interacting protein 1	2	2	2	>IPI:IPI00007166.3|SWISS-PROT:Q9Y5U9|ENSEMBL:ENSP00000256433|REFSEQ:NP_057181|H-INV:HIT000010382|VEGA:OTTHUMP00000163487 Tax_Id=9606 Gene_Symbol=IER3IP1 Immediate early response 3-interacting protein 1	1	2	2	2	1	1	1	1	1	0	2	1	1	0	1	1	1	1	1	0	2	1	1	0	1	1	1	1	1	0	2	1	1	0	34.1	34.1	34.1	8.9687	82	82
IPI00020793;IPI00007175	IPI00020793;IPI00007175	Q9Y221-2	51388	NIP7	NIP7 Isoform 2 of 60S ribosome subunit biogenesis protein NIP7 homolog	3;3	3;3	3;3	>IPI:IPI00020793.3|SWISS-PROT:Q9Y221-2|TREMBL:B3KM49|ENSEMBL:ENSP00000254941|REFSEQ:NP_001186363 Tax_Id=9606 Gene_Symbol=NIP7 Isoform 2 of 60S ribosome subunit biogenesis protein NIP7 homolog;>IPI:IPI00007175.3|SWISS-PROT:Q9Y221-1|ENSEMBL:ENSP00000254940|R	2	3	3	3	2	1	2	3	3	3	1	2	3	2	2	1	2	3	3	3	1	2	3	2	2	1	2	3	3	3	1	2	3	2	33.1	33.1	33.1	15.221	133	133;180
IPI00845387;IPI00894553;IPI00893779;IPI01014314;IPI00007183;IPI00169267;IPI00917944;IPI00917688	IPI00845387;IPI00894553;IPI00893779;IPI01014314;IPI00007183;IPI00169267;IPI00917944	Q8NHH9-3	64225	ATL2	ATL2 Isoform 3 of Atlastin-2	3;3;3;3;3;3;2;1	3;3;3;3;3;3;2;1	3;3;3;3;3;3;2;1	>IPI:IPI00845387.1|SWISS-PROT:Q8NHH9-3|TREMBL:B7ZA64|ENSEMBL:ENSP00000384062;ENSP00000446192|VEGA:OTTHUMP00000201419 Tax_Id=9606 Gene_Symbol=ATL2 Isoform 3 of Atlastin-2;>IPI:IPI00894553.1|TREMBL:B5MCN0|ENSEMBL:ENSP00000385446;ENSP00000438938|VEGA:OTTHUMP0	8	3	3	3	0	1	0	1	1	0	1	0	1	2	0	1	0	1	1	0	1	0	1	2	0	1	0	1	1	0	1	0	1	2	10.9	10.9	10.9	46.917	412	412;413;565;566;579;583;175;258
IPI00007188;IPI00010420	IPI00007188	P05141	292	SLC25A5	SLC25A5 ADP/ATP translocase 2	15;3	15;3	6;0	>IPI:IPI00007188.6|SWISS-PROT:P05141|TREMBL:B2RCV1;Q6NVC0|ENSEMBL:ENSP00000360671|REFSEQ:NP_001143|H-INV:HIT000054137|VEGA:OTTHUMP00000024324 Tax_Id=9606 Gene_Symbol=SLC25A5 ADP/ATP translocase 2	2	15	15	6	12	13	12	13	12	13	14	12	14	11	12	13	12	13	12	13	14	12	14	11	5	6	6	6	6	5	5	5	6	5	43	43	19.5	32.852	298	298;315
IPI00640162;IPI00446007;IPI00007207;IPI00748567	IPI00640162;IPI00446007;IPI00007207;IPI00748567	Q5T073	3988	LIPA	LIPA Uncharacterized protein	1;1;1;1	1;1;1;1	1;1;1;1	>IPI:IPI00640162.1|TREMBL:Q5T073|ENSEMBL:ENSP00000388415|VEGA:OTTHUMP00000020067 Tax_Id=9606 Gene_Symbol=LIPA Uncharacterized protein;>IPI:IPI00446007.3|SWISS-PROT:P38571-2|TREMBL:B3KU19;B4DE67;F8W911|ENSEMBL:ENSP00000360895;ENSP00000360903|VEGA:OTTHUMP000	4	1	1	1	1	1	1	0	1	1	1	1	1	1	1	1	1	0	1	1	1	1	1	1	1	1	1	0	1	1	1	1	1	1	5.5	5.5	5.5	32.355	290	290;357;399;401
IPI00985361;IPI00387103;IPI00792361;IPI00945862;IPI01021705;IPI00945130;IPI00946553;IPI00946409;IPI00007247;IPI00945117;IPI00946876;IPI00921904;IPI00947502	IPI00985361;IPI00387103;IPI00792361;IPI00945862;IPI01021705;IPI00945130;IPI00946553;IPI00946409;IPI00007247;IPI00945117;IPI00946876;IPI00921904;IPI00947502	E7ENC1	5096	PCCB	PCCB Uncharacterized protein	1;1;1;1;1;1;1;1;1;1;1;1;1	1;1;1;1;1;1;1;1;1;1;1;1;1	1;1;1;1;1;1;1;1;1;1;1;1;1	>IPI:IPI00985361.1|TREMBL:E7ENC1|ENSEMBL:ENSP00000420759|VEGA:OTTHUMP00000216509 Tax_Id=9606 Gene_Symbol=PCCB Uncharacterized protein;>IPI:IPI00387103.3|TREMBL:B7Z7U9;C9JVW9;Q9HBR7|ENSEMBL:ENSP00000419293|VEGA:OTTHUMP00000216528 Tax_Id=9606 Gene_Symbol=PCC	13	1	1	1	0	0	1	1	0	0	0	0	0	0	0	0	1	1	0	0	0	0	0	0	0	0	1	1	0	0	0	0	0	0	5.3	5.3	5.3	32.468	303	303;363;405;423;447;482;516;520;539;550;559;559;570
IPI00007248;IPI00477104;IPI01015205;IPI00853477;IPI01011980;IPI00853544;IPI01014709;IPI00852702	IPI00007248;IPI00477104;IPI01015205;IPI00853477;IPI01011980;IPI00853544;IPI01014709;IPI00852702	Q9Y2H5	22874	PLEKHA6	PLEKHA6 Pleckstrin homology domain-containing family A member 6	2;2;1;1;1;1;1;1	2;2;1;1;1;1;1;1	2;2;1;1;1;1;1;1	>IPI:IPI00007248.6|SWISS-PROT:Q9Y2H5|ENSEMBL:ENSP00000272203|REFSEQ:NP_055750|H-INV:HIT000000686|VEGA:OTTHUMP00000034310 Tax_Id=9606 Gene_Symbol=PLEKHA6 Pleckstrin homology domain-containing family A member 6;>IPI:IPI00477104.1|TREMBL:Q5VTI5|ENSEMBL:ENSP00	8	2	2	2	0	0	0	0	0	2	0	0	0	0	0	0	0	0	0	2	0	0	0	0	0	0	0	0	0	2	0	0	0	0	2.5	2.5	2.5	117.13	1048	1048;1068;83;104;106;124;133;151
IPI00007264	IPI00007264	Q9UJY1	26353	HSPB8	HSPB8 Heat shock protein beta-8	2	2	2	>IPI:IPI00007264.1|SWISS-PROT:Q9UJY1|ENSEMBL:ENSP00000281938|REFSEQ:NP_055180|H-INV:HIT000073254|VEGA:OTTHUMP00000239768 Tax_Id=9606 Gene_Symbol=HSPB8 Heat shock protein beta-8	1	2	2	2	1	0	1	0	0	1	0	0	2	1	1	0	1	0	0	1	0	0	2	1	1	0	1	0	0	1	0	0	2	1	18.4	18.4	18.4	21.604	196	196
IPI00915935;IPI00007283;IPI00917118	IPI00915935;IPI00007283;IPI00917118	E9PB93;Q587J0	5433	POLR2D	POLR2D Uncharacterized protein	2;2;1	2;2;1	2;2;1	>IPI:IPI00915935.1|TREMBL:E9PB93;Q587J0|ENSEMBL:ENSP00000387117|VEGA:OTTHUMP00000205986 Tax_Id=9606 Gene_Symbol=POLR2D Uncharacterized protein;>IPI:IPI00007283.1|SWISS-PROT:O15514|ENSEMBL:ENSP00000272645|REFSEQ:NP_004796|H-INV:HIT000037874|VEGA:OTTHUMP0000	3	2	2	2	0	0	0	1	0	1	1	1	2	1	0	0	0	1	0	1	1	1	2	1	0	0	0	1	0	1	1	1	2	1	32.7	32.7	32.7	12.267	104	104;142;110
IPI00007289;IPI00290380;IPI00910839	IPI00007289;IPI00290380	P05187	250	ALPP	ALPP Alkaline phosphatase, placental type precursor	21;13;2	21;13;2	17;10;2	>IPI:IPI00007289.7|SWISS-PROT:P05187|TREMBL:B2R7C7|ENSEMBL:ENSP00000375881|REFSEQ:NP_001623|H-INV:HIT000335044|VEGA:OTTHUMP00000164354 Tax_Id=9606 Gene_Symbol=ALPP Alkaline phosphatase, placental type precursor;>IPI:IPI00290380.7|SWISS-PROT:P10696|TREMBL:Q	3	21	21	17	20	16	20	18	18	20	17	15	18	17	20	16	20	18	18	20	17	15	18	17	16	12	16	14	14	16	13	12	14	14	54.4	54.4	46.4	59.519	550	550;532;194
IPI01025371;IPI00007309;IPI00640747;IPI00953449;IPI00645653;IPI00910212;IPI00939500;IPI00514206;IPI00514314;IPI00908999;IPI00977435;IPI01018662	IPI01025371;IPI00007309;IPI00640747;IPI00953449;IPI00645653;IPI00910212;IPI00939500;IPI00514206;IPI00514314;IPI00908999;IPI00977435	NA	653252	TIMM23B	TIMM23B 18 kDa protein	3;3;3;2;2;2;2;2;2;2;2;1	3;3;3;2;2;2;2;2;2;2;2;1	3;3;3;2;2;2;2;2;2;2;2;1	>IPI:IPI01025371.1|ENSEMBL:ENSP00000363211|VEGA:OTTHUMP00000019591 Tax_Id=9606 Gene_Symbol=TIMM23B 18 kDa protein;>IPI:IPI00007309.1|SWISS-PROT:O14925|ENSEMBL:ENSP00000260867|REFSEQ:NP_006318|H-INV:HIT000254719|VEGA:OTTHUMP00000019598 Tax_Id=9606 Gene_Symb	12	3	3	3	2	1	0	2	1	3	3	1	2	2	2	1	0	2	1	3	3	1	2	2	2	1	0	2	1	3	3	1	2	2	27.5	27.5	27.5	17.87	171	171;209;257;126;134;140;149;161;172;188;223;107
IPI00007320;IPI00165075;IPI00023205	IPI00007320;IPI00165075;IPI00023205	Q9BQ70	22980	TCF25	TCF25 Transcription factor 25	2;1;1	2;1;1	2;1;1	>IPI:IPI00007320.3|SWISS-PROT:Q9BQ70|ENSEMBL:ENSP00000263346|REFSEQ:NP_055787|H-INV:HIT000342646|VEGA:OTTHUMP00000176847 Tax_Id=9606 Gene_Symbol=TCF25 Transcription factor 25;>IPI:IPI00165075.3|TREMBL:B4DVF2;Q9H7D3|ENSEMBL:ENSP00000308458 Tax_Id=9606 Gene_	3	2	2	2	1	1	1	1	2	0	0	0	0	0	1	1	1	1	2	0	0	0	0	0	1	1	1	1	2	0	0	0	0	0	5.2	5.2	5.2	76.666	676	676;216;473
IPI00984941;IPI00398727;IPI00007321;IPI00983098;IPI00909991;IPI00973805;IPI00978557	IPI00984941;IPI00398727;IPI00007321;IPI00983098;IPI00909991	E5RJA0	10434	LYPLA1	LYPLA1 Uncharacterized protein	6;6;6;5;4;1;1	6;6;6;5;4;1;1	4;4;4;3;3;0;0	>IPI:IPI00984941.1|TREMBL:E5RJA0|ENSEMBL:ENSP00000429163|VEGA:OTTHUMP00000226438 Tax_Id=9606 Gene_Symbol=LYPLA1 Uncharacterized protein;>IPI:IPI00398727.3|SWISS-PROT:O75608-2|ENSEMBL:ENSP00000344477|VEGA:OTTHUMP00000226437 Tax_Id=9606 Gene_Symbol=LYPLA1 Is	7	6	6	4	3	3	3	4	3	3	4	4	4	4	3	3	3	4	3	3	4	4	4	4	2	2	2	3	2	3	2	3	3	4	64.7	64.7	48.9	15.109	139	139;214;263;197;196;100;121
IPI00217384;IPI01020770;IPI00746286;IPI00007327;IPI00794567;IPI00791568;IPI00792503;IPI00645962;IPI00439936;IPI00944980;IPI00874287;IPI00922555;IPI01022425;IPI00942301	IPI00217384;IPI01020770;IPI00746286;IPI00007327;IPI00794567;IPI00791568;IPI00792503;IPI00645962;IPI00439936;IPI00944980;IPI00874287;IPI00922555	O15533-2	6892	TAPBP	TAPBP Isoform 2 of Tapasin	3;3;3;3;3;3;3;3;2;2;2;2;1;1	3;3;3;3;3;3;3;3;2;2;2;2;1;1	3;3;3;3;3;3;3;3;2;2;2;2;1;1	>IPI:IPI00217384.5|SWISS-PROT:O15533-2|ENSEMBL:ENSP00000387423 Tax_Id=9606 Gene_Symbol=TAPBP Isoform 2 of Tapasin;>IPI:IPI01020770.1|TREMBL:A8MUD0|ENSEMBL:ENSP00000446854;ENSP00000447014;ENSP00000449899 Tax_Id=9606 Gene_Symbol=TAPBP Uncharacterized protein	14	3	3	3	2	1	2	3	1	3	2	2	0	1	2	1	2	3	1	3	2	2	0	1	2	1	2	3	1	3	2	2	0	1	8.3	8.3	8.3	43.885	412	412;448;448;448;466;466;504;504;156;192;299;318;361;361
IPI00911038;IPI00946415;IPI00007334;IPI01024824;IPI00297991;IPI00215975;IPI01026415	IPI00911038;IPI00946415;IPI00007334;IPI01024824;IPI00297991;IPI00215975	B4DQZ7;E7EQT4;Q69YJ6	22985	ACIN1	ACIN1 apoptotic chromatin condensation inducer in the nucleus isoform 3	18;18;18;11;11;11;3	18;18;18;11;11;11;3	18;18;18;11;11;11;3	>IPI:IPI00911038.2|TREMBL:B4DQZ7;E7EQT4;Q69YJ6|ENSEMBL:ENSP00000405677|REFSEQ:NP_001158287 Tax_Id=9606 Gene_Symbol=ACIN1 apoptotic chromatin condensation inducer in the nucleus isoform 3;>IPI:IPI00946415.2|TREMBL:B2RTT4|ENSEMBL:ENSP00000451328|REFSEQ:NP_00	7	18	18	18	8	6	6	6	6	7	6	9	8	6	8	6	6	6	6	7	6	9	8	6	8	6	6	6	6	7	6	9	8	6	18.2	18.2	18.2	147.39	1301	1301;1328;1341;582;583;614;194
IPI00007343;IPI00982737	IPI00007343;IPI00982737	O15541	7737	RNF113A	RNF113A RING finger protein 113A	3;2	3;2	3;2	>IPI:IPI00007343.1|SWISS-PROT:O15541|TREMBL:B2RBR7|ENSEMBL:ENSP00000360497|REFSEQ:NP_008909|H-INV:HIT000325057|VEGA:OTTHUMP00000023925 Tax_Id=9606 Gene_Symbol=RNF113A RING finger protein 113A;>IPI:IPI00982737.1|TREMBL:A2VCQ9|H-INV:HIT000279525 Tax_Id=9606	2	3	3	3	0	0	1	0	0	0	0	2	1	2	0	0	1	0	0	0	0	2	1	2	0	0	1	0	0	0	0	2	1	2	10.8	10.8	10.8	38.787	343	343;268
IPI00643915;IPI00007346;IPI00981725;IPI00645020;IPI00644363	IPI00643915;IPI00007346;IPI00981725;IPI00645020	C9JQD4	10465	PPIH	PPIH Peptidyl-prolyl cis-trans isomerase	4;4;3;3;1	4;4;3;3;1	4;4;3;3;1	>IPI:IPI00643915.1|TREMBL:C9JQD4|ENSEMBL:ENSP00000402836|VEGA:OTTHUMP00000008726 Tax_Id=9606 Gene_Symbol=PPIH Peptidyl-prolyl cis-trans isomerase;>IPI:IPI00007346.1|SWISS-PROT:O43447|TREMBL:Q6FH36;Q6FH57|ENSEMBL:ENSP00000306614|REFSEQ:NP_006338|H-INV:HIT00	5	4	4	4	4	2	3	2	3	4	3	2	4	3	4	2	3	2	3	4	3	2	4	3	4	2	3	2	3	4	3	2	4	3	29.2	29.2	29.2	15.8	144	144;177;96;134;57
IPI00007401;IPI00793997;IPI01011377;IPI01012349;IPI01012782	IPI00007401;IPI00793997;IPI01011377	O15397	10526	IPO8	IPO8 Importin-8	9;7;5;1;1	8;6;4;1;1	8;6;4;1;1	>IPI:IPI00007401.2|SWISS-PROT:O15397|ENSEMBL:ENSP00000256079|REFSEQ:NP_006381|H-INV:HIT000221343|VEGA:OTTHUMP00000240306 Tax_Id=9606 Gene_Symbol=IPO8 Importin-8;>IPI:IPI00793997.2|TREMBL:B7Z7M3;Q59F59|ENSEMBL:ENSP00000444520|REFSEQ:NP_001177924|VEGA:OTTHUM	5	9	8	8	5	4	3	6	3	6	3	8	4	5	4	4	2	5	3	5	3	7	3	4	4	4	2	5	3	5	3	7	3	4	11.1	10.1	10.1	119.94	1037	1037;832;513;46;167
IPI00007402;IPI00981775;IPI00981116	IPI00007402	O95373	10527	IPO7	IPO7 Importin-7	31;5;2	31;5;2	30;5;2	>IPI:IPI00007402.3|SWISS-PROT:O95373|TREMBL:B3KNG9;B3KQG6|ENSEMBL:ENSP00000369042|REFSEQ:NP_006382|H-INV:HIT000068560|VEGA:OTTHUMP00000230867 Tax_Id=9606 Gene_Symbol=IPO7 Importin-7	3	31	31	30	20	18	18	20	17	20	24	20	20	21	20	18	18	20	17	20	24	20	20	21	19	18	17	19	17	19	24	19	19	20	39.4	39.4	38.4	119.52	1038	1038;131;64
IPI00909500;IPI00925029;IPI00007404;IPI00479911;IPI00925219;IPI00925593;IPI00926888;IPI00926067;IPI00924928	IPI00909500;IPI00925029;IPI00007404;IPI00479911	B4E170;E9PB95	10533	ATG7	ATG7 ubiquitin-like modifier-activating enzyme ATG7 isoform c	5;5;5;4;1;1;1;1;1	5;5;5;4;1;1;1;1;1	5;5;5;4;1;1;1;1;1	>IPI:IPI00909500.2|TREMBL:B4E170;E9PB95|ENSEMBL:ENSP00000412580|REFSEQ:NP_001138384|VEGA:OTTHUMP00000207591 Tax_Id=9606 Gene_Symbol=ATG7 ubiquitin-like modifier-activating enzyme ATG7 isoform c;>IPI:IPI00925029.2|TREMBL:C9JTK7|ENSEMBL:ENSP00000407340|VEGA:	9	5	5	5	3	1	0	1	2	2	3	0	0	0	3	1	0	1	2	2	3	0	0	0	3	1	0	1	2	2	3	0	0	0	14.4	14.4	14.4	68.617	623	623;664;703;676;96;126;139;152;176
IPI00759824;IPI00007423;IPI00647001	IPI00759824;IPI00007423;IPI00647001	Q92688-2 Tax_Id=9606 Gene_Symbol=ANP32B Isoform 2 of Acidic leucine-rich nuclear phosphoprotein 32 family member B;>IPI	10541	ANP32B	ANP32B Isoform 2 of Acidic leucine-rich nuclear phosphoprotein 32 family member B	9;9;5	7;7;3	7;7;3	>IPI:IPI00759824.2|SWISS-PROT:Q92688-2 Tax_Id=9606 Gene_Symbol=ANP32B Isoform 2 of Acidic leucine-rich nuclear phosphoprotein 32 family member B;>IPI:IPI00007423.1|SWISS-PROT:Q92688-1|TREMBL:Q53F35|ENSEMBL:ENSP00000345848|REFSEQ:NP_006392|H-INV:HIT00022111	3	9	7	7	7	7	6	6	7	7	7	7	8	8	5	5	4	4	5	5	5	5	6	6	5	5	4	4	5	5	5	5	6	6	41.5	26.7	26.7	22.276	195	195;251;156
IPI00908696;IPI00007426;IPI00946721;IPI00945943	IPI00908696;IPI00007426;IPI00946721;IPI00945943	B4DWQ6;B4DZZ0;E9PER8;F8WF90	10550	ARL6IP5	ARL6IP5 Uncharacterized protein	4;4;2;2	4;4;2;2	4;4;2;2	>IPI:IPI00908696.2|TREMBL:B4DWQ6;B4DZZ0;E9PER8;F8WF90|ENSEMBL:ENSP00000416792;ENSP00000419021|VEGA:OTTHUMP00000213434 Tax_Id=9606 Gene_Symbol=ARL6IP5 Uncharacterized protein;>IPI:IPI00007426.1|SWISS-PROT:O75915|TREMBL:B3KQB4|ENSEMBL:ENSP00000273258|REFSEQ:	4	4	4	4	3	1	2	2	2	3	3	2	1	2	3	1	2	2	2	3	3	2	1	2	3	1	2	2	2	3	3	2	1	2	24.1	24.1	24.1	19.263	166	166;188;88;93
IPI00658174;IPI00007607;IPI00658171;IPI00981249;IPI00658141;IPI00658132	IPI00658174;IPI00007607;IPI00658171;IPI00981249;IPI00658141;IPI00658132	A6NGW1	10897	YIF1A	YIF1A Uncharacterized protein	2;2;2;1;1;1	2;2;2;1;1;1	2;2;2;1;1;1	>IPI:IPI00658174.1|TREMBL:A6NGW1|ENSEMBL:ENSP00000352437|VEGA:OTTHUMP00000128270 Tax_Id=9606 Gene_Symbol=YIF1A Uncharacterized protein;>IPI:IPI00007607.6|SWISS-PROT:O95070|TREMBL:A8K509|ENSEMBL:ENSP00000366098|REFSEQ:NP_065203|H-INV:HIT000277598|VEGA:OTTHU	6	2	2	2	1	2	2	2	2	1	2	1	1	2	1	2	2	2	2	1	2	1	1	2	1	2	2	2	2	1	2	1	1	2	11.2	11.2	11.2	26.377	241	241;293;297;79;160;199
IPI00007611;IPI00878218;IPI00789135;IPI00853134;IPI00893479	IPI00007611;IPI00878218	P48047	539	ATP5O	ATP5O ATP synthase subunit O, mitochondrial	9;8;4;3;2	9;8;4;3;2	9;8;4;3;2	>IPI:IPI00007611.1|SWISS-PROT:P48047|ENSEMBL:ENSP00000290299|REFSEQ:NP_001688|VEGA:OTTHUMP00000067745 Tax_Id=9606 Gene_Symbol=ATP5O ATP synthase subunit O, mitochondrial;>IPI:IPI00878218.3|TREMBL:Q53HH2|ENSEMBL:ENSP00000403964|VEGA:OTTHUMP00000197947 Tax_I	5	9	9	9	6	8	6	7	7	7	8	7	7	7	6	8	6	7	7	7	8	7	7	7	6	8	6	7	7	7	8	7	7	7	58.2	58.2	58.2	23.277	213	213;213;191;86;74
IPI00401064;IPI00019678;IPI00007672	IPI00401064;IPI00019678;IPI00007672	Q13426-3 Tax_Id=9606 Gene_Symbol=XRCC4 Isoform 3 of DNA repair protein XRCC4;>IPI	7518	XRCC4	XRCC4 Isoform 3 of DNA repair protein XRCC4	1;1;1	1;1;1	1;1;1	>IPI:IPI00401064.1|SWISS-PROT:Q13426-3 Tax_Id=9606 Gene_Symbol=XRCC4 Isoform 3 of DNA repair protein XRCC4;>IPI:IPI00019678.1|SWISS-PROT:Q13426-2|ENSEMBL:ENSP00000282268;ENSP00000379344|REFSEQ:NP_003392;NP_072044|VEGA:OTTHUMP00000161995 Tax_Id=9606 Gene_Sy	3	1	1	1	1	1	0	1	1	1	0	0	0	0	1	1	0	1	1	1	0	0	0	0	1	1	0	1	1	1	0	0	0	0	5.8	5.8	5.8	35.371	310	310;334;336
IPI00007673;IPI00401259	IPI00007673;IPI00401259	Q9Y6H1	51142	CHCHD2	CHCHD2 Coiled-coil-helix-coiled-coil-helix domain-containing protein 2, mitochondrial	2;1	2;1	2;1	>IPI:IPI00007673.4|SWISS-PROT:Q9Y6H1|ENSEMBL:ENSP00000378812|REFSEQ:NP_057223|H-INV:HIT000001812|VEGA:OTTHUMP00000159799 Tax_Id=9606 Gene_Symbol=CHCHD2 Coiled-coil-helix-coiled-coil-helix domain-containing protein 2, mitochondrial;>IPI:IPI00401259.1|SWISS-	2	2	2	2	1	1	2	1	2	1	1	1	1	1	1	1	2	1	2	1	1	1	1	1	1	1	2	1	2	1	1	1	1	1	15.2	15.2	15.2	15.512	151	151;151
IPI00007675;IPI00909015;IPI00796377;IPI00927867	IPI00007675;IPI00909015	Q9Y6G9	51143	DYNC1LI1	DYNC1LI1 Cytoplasmic dynein 1 light intermediate chain 1	14;9;4;4	14;9;4;4	13;9;3;3	>IPI:IPI00007675.6|SWISS-PROT:Q9Y6G9|TREMBL:B3KM42;Q6MZE7|ENSEMBL:ENSP00000273130|REFSEQ:NP_057225|H-INV:HIT000015128|VEGA:OTTHUMP00000161315 Tax_Id=9606 Gene_Symbol=DYNC1LI1 Cytoplasmic dynein 1 light intermediate chain 1;>IPI:IPI00909015.2|TREMBL:B4DDM4;	4	14	14	13	9	5	7	4	6	8	5	6	8	8	9	5	7	4	6	8	5	6	8	8	8	4	6	3	5	7	4	5	7	7	41.1	41.1	38.6	56.578	523	523;407;190;192
IPI00007676;IPI00955780;IPI00984097	IPI00007676;IPI00955780	Q53GQ0	51144	HSD17B12	HSD17B12 Estradiol 17-beta-dehydrogenase 12	3;3;1	3;3;1	3;3;1	>IPI:IPI00007676.3|SWISS-PROT:Q53GQ0|TREMBL:B3KQJ0;B4DWS6|ENSEMBL:ENSP00000278353|REFSEQ:NP_057226|H-INV:HIT000330661|VEGA:OTTHUMP00000232808 Tax_Id=9606 Gene_Symbol=HSD17B12 Estradiol 17-beta-dehydrogenase 12;>IPI:IPI00955780.1|TREMBL:D3DR22 Tax_Id=9606 G	3	3	3	3	2	1	2	2	1	1	0	0	1	0	2	1	2	2	1	1	0	0	1	0	2	1	2	2	1	1	0	0	1	0	14.1	14.1	14.1	34.324	312	312;352;164
IPI00946636;IPI00007682;IPI01010714;IPI00946476	IPI00946636;IPI00007682;IPI01010714	B7Z1R5;C9JA17	523	ATP6V1A	ATP6V1A cDNA FLJ51804, highly similar to Vacuolar ATP synthase catalytic subunit A, ubiquitous isoform	22;22;13;6	22;22;13;6	22;22;13;6	>IPI:IPI00946636.2|TREMBL:B7Z1R5;C9JA17|ENSEMBL:ENSP00000417545;ENSP00000439874|VEGA:OTTHUMP00000214749 Tax_Id=9606 Gene_Symbol=ATP6V1A cDNA FLJ51804, highly similar to Vacuolar ATP synthase catalytic subunit A, ubiquitous isoform;>IPI:IPI00007682.2|SWISS-	4	22	22	22	11	14	13	14	12	12	15	12	7	10	11	14	13	14	12	12	15	12	7	10	11	14	13	14	12	12	15	12	7	10	46.6	46.6	46.6	64.735	584	584;617;334;221
IPI00976579;IPI00007691;IPI01008937;IPI00978646;IPI00910488;IPI00910760;IPI00982028;IPI00980491	IPI00976579;IPI00007691;IPI01008937;IPI00978646;IPI00910488;IPI00910760;IPI00982028;IPI00980491	B4DF86	51399	TRAPPC4	TRAPPC4 cDNA FLJ53004, highly similar to Trafficking protein particle complex subunit 4	3;3;2;2;2;2;2;2	3;3;2;2;2;2;2;2	3;3;2;2;2;2;2;2	>IPI:IPI00976579.1|TREMBL:B4DF86|ENSEMBL:ENSP00000351896|VEGA:OTTHUMP00000232705 Tax_Id=9606 Gene_Symbol=TRAPPC4 cDNA FLJ53004, highly similar to Trafficking protein particle complex subunit 4;>IPI:IPI00007691.1|SWISS-PROT:Q9Y296|ENSEMBL:ENSP00000436005|RE	8	3	3	3	0	1	1	1	1	1	0	0	1	1	0	1	1	1	1	1	0	0	1	1	0	1	1	1	1	1	0	0	1	1	22.1	22.1	22.1	19.996	181	181;219;117;126;165;170;176;257
IPI00007694;IPI01013834;IPI00412156;IPI00921280;IPI01011085	IPI00007694;IPI01013834;IPI00412156	Q9Y570-1	51400	PPME1	PPME1 Isoform 1 of Protein phosphatase methylesterase 1	19;18;15;7;2	19;18;15;7;2	19;18;15;7;2	>IPI:IPI00007694.5|SWISS-PROT:Q9Y570-1|ENSEMBL:ENSP00000329867|REFSEQ:NP_057231|H-INV:HIT000005999|VEGA:OTTHUMP00000237973 Tax_Id=9606 Gene_Symbol=PPME1 Isoform 1 of Protein phosphatase methylesterase 1;>IPI:IPI01013834.1|ENSEMBL:ENSP00000381461|VEGA:OTTHU	5	19	19	19	15	15	16	16	16	13	14	13	13	11	15	15	16	16	16	13	14	13	13	11	15	15	16	16	16	13	14	13	13	11	57	57	57	42.315	386	386;400;199;161;136
IPI00007702;IPI00902596	IPI00007702	P54652	3306	HSPA2	HSPA2 Heat shock-related 70 kDa protein 2	15;7	3;1	3;1	>IPI:IPI00007702.1|SWISS-PROT:P54652|ENSEMBL:ENSP00000247207;ENSP00000378199|REFSEQ:NP_068814|H-INV:HIT000030626|VEGA:OTTHUMP00000180664 Tax_Id=9606 Gene_Symbol=HSPA2 Heat shock-related 70 kDa protein 2	2	15	3	3	8	11	11	10	10	8	9	9	10	8	1	0	2	1	0	0	0	0	1	0	1	0	2	1	0	0	0	0	1	0	26.1	6.1	6.1	70.02	639	639;413
IPI00184670;IPI00942246;IPI00007722;IPI00215826;IPI00977596;IPI00215827;IPI00977058;IPI00985376;IPI00975899	IPI00184670;IPI00942246;IPI00007722;IPI00215826;IPI00977596;IPI00215827	Q01433-2	271	AMPD2	AMPD2 Isoform Ex1A-2-3 of AMP deaminase 2	12;12;12;11;11;11;4;3;3	12;12;12;11;11;11;4;3;3	12;12;12;11;11;11;4;3;3	>IPI:IPI00184670.4|SWISS-PROT:Q01433-2|TREMBL:B4DK50|ENSEMBL:ENSP00000345498|REFSEQ:NP_631895|H-INV:HIT000033394|VEGA:OTTHUMP00000013369 Tax_Id=9606 Gene_Symbol=AMPD2 Isoform Ex1A-2-3 of AMP deaminase 2;>IPI:IPI00942246.1|SWISS-PROT:Q01433-1|TREMBL:B2RB47|	9	12	12	12	4	6	4	5	5	3	3	4	3	3	4	6	4	5	5	3	3	4	3	3	4	6	4	5	5	3	3	4	3	3	17.4	17.4	17.4	92.07	798	798;879;890;760;761;804;195;87;103
IPI00007729;IPI00607836	IPI00007729	Q9UMY1-1	51406	NOL7	NOL7 Isoform 1 of Nucleolar protein 7	3;1	3;1	3;1	>IPI:IPI00007729.1|SWISS-PROT:Q9UMY1-1|ENSEMBL:ENSP00000405674|REFSEQ:NP_057251|H-INV:HIT000082336|VEGA:OTTHUMP00000016052 Tax_Id=9606 Gene_Symbol=NOL7 Isoform 1 of Nucleolar protein 7	2	3	3	3	1	1	0	1	0	1	1	1	0	0	1	1	0	1	0	1	1	1	0	0	1	1	0	1	0	1	1	1	0	0	16.7	16.7	16.7	29.426	257	257;145
IPI00007730	IPI00007730	Q9UKR5	11161	C14orf1	C14orf1 Probable ergosterol biosynthetic protein 28	2	2	2	>IPI:IPI00007730.1|SWISS-PROT:Q9UKR5|TREMBL:Q6FII3;Q86TW5|ENSEMBL:ENSP00000256319|REFSEQ:NP_009107|H-INV:HIT000070993 Tax_Id=9606 Gene_Symbol=C14orf1 Probable ergosterol biosynthetic protein 28	1	2	2	2	1	0	1	1	1	1	2	2	2	1	1	0	1	1	1	1	2	2	2	1	1	0	1	1	1	1	2	2	2	1	13.6	13.6	13.6	15.864	140	140
IPI00007731;IPI00556027	IPI00007731;IPI00556027	Q9UL15-1	9529	BAG5	BAG5 Isoform 1 of BAG family molecular chaperone regulator 5	2;2	2;2	2;2	>IPI:IPI00007731.1|SWISS-PROT:Q9UL15-1|TREMBL:A8CGI4|ENSEMBL:ENSP00000299204;ENSP00000391713|REFSEQ:NP_001015048;NP_004864|H-INV:HIT000000590 Tax_Id=9606 Gene_Symbol=BAG5 Isoform 1 of BAG family molecular chaperone regulator 5;>IPI:IPI00556027.1|SWISS-PROT	2	2	2	2	1	0	1	1	1	0	1	0	0	1	1	0	1	1	1	0	1	0	0	1	1	0	1	1	1	0	1	0	0	1	5.4	5.4	5.4	51.199	447	447;488
IPI00794663;IPI00007750;IPI00797717;IPI00916823;IPI00794009;IPI00917863	IPI00794663;IPI00007750	A8MUB1	7277	TUBA4A	TUBA4A cDNA FLJ58687, highly similar to Tubulin alpha-4 chain	24;24;9;9;9;6	4;4;3;3;3;2	4;4;3;3;3;2	>IPI:IPI00794663.1|TREMBL:A8MUB1|ENSEMBL:ENSP00000375938|VEGA:OTTHUMP00000165869 Tax_Id=9606 Gene_Symbol=TUBA4A cDNA FLJ58687, highly similar to Tubulin alpha-4 chain;>IPI:IPI00007750.1|SWISS-PROT:P68366|ENSEMBL:ENSP00000248437|REFSEQ:NP_005991|H-INV:HIT00	6	24	4	4	21	22	19	21	20	20	20	20	21	21	4	4	4	4	4	4	3	3	4	4	4	4	4	4	4	4	3	3	4	4	63.7	12.5	12.5	48.328	433	433;448;153;180;198;120
IPI00007752;IPI00930130;IPI00908605	IPI00007752;IPI00930130	P68371	10383	TUBB2C	TUBB2C Tubulin beta-2C chain	23;17;5	23;17;5	1;1;1	>IPI:IPI00007752.1|SWISS-PROT:P68371|TREMBL:Q8IWP6;Q8IZ29;Q8N6N5;Q96HX0|ENSEMBL:ENSP00000341289|REFSEQ:NP_006079|H-INV:HIT000009868|VEGA:OTTHUMP00000162590 Tax_Id=9606 Gene_Symbol=TUBB2C Tubulin beta-2C chain;>IPI:IPI00930130.2|TREMBL:B3KML9 Tax_Id=9606 Ge	3	23	23	1	21	23	21	20	21	20	23	20	22	21	21	23	21	20	21	20	23	20	22	21	1	1	0	1	0	1	1	1	1	1	74.4	74.4	2.7	49.83	445	445;397;193
IPI00007755	IPI00007755	Q9UL25	23011	RAB21	RAB21 Ras-related protein Rab-21	6	6	6	>IPI:IPI00007755.3|SWISS-PROT:Q9UL25|TREMBL:Q96GX3|ENSEMBL:ENSP00000261263|REFSEQ:NP_055814|H-INV:HIT000068291 Tax_Id=9606 Gene_Symbol=RAB21 Ras-related protein Rab-21	1	6	6	6	4	3	3	4	4	6	5	5	4	5	4	3	3	4	4	6	5	5	4	5	4	3	3	4	4	6	5	5	4	5	33.8	33.8	33.8	24.347	225	225
IPI00646692;IPI00007756;IPI00014376	IPI00646692;IPI00007756;IPI00014376	NA	11031	RAB31	RAB31 21 kDa protein	1;1;1	1;1;1	1;1;1	>IPI:IPI00646692.2|ENSEMBL:ENSP00000407936 Tax_Id=9606 Gene_Symbol=RAB31 21 kDa protein;>IPI:IPI00007756.1|SWISS-PROT:Q9UL26|TREMBL:Q96IY7|ENSEMBL:ENSP00000244040|REFSEQ:NP_065724|H-INV:HIT000016047|VEGA:OTTHUMP00000031397 Tax_Id=9606 Gene_Symbol=RAB22A Ra	3	1	1	1	0	0	0	0	1	0	0	0	0	0	0	0	0	0	1	0	0	0	0	0	0	0	0	0	1	0	0	0	0	0	5.9	5.9	5.9	20.684	186	186;194;195
IPI00917313;IPI00007764;IPI00384857;IPI01016073;IPI00447316;IPI00916337	IPI00917313;IPI00007764;IPI00384857;IPI01016073;IPI00447316	B8ZZT7	51155	HN1	HN1 Uncharacterized protein	7;7;7;4;4;1	7;7;7;4;4;1	7;7;7;4;4;1	>IPI:IPI00917313.1|TREMBL:B8ZZT7|ENSEMBL:ENSP00000386690|VEGA:OTTHUMP00000205897 Tax_Id=9606 Gene_Symbol=HN1 Uncharacterized protein;>IPI:IPI00007764.4|SWISS-PROT:Q9UK76-1|ENSEMBL:ENSP00000387059|REFSEQ:NP_057269|VEGA:OTTHUMP00000205893 Tax_Id=9606 Gene_Sy	6	7	7	7	4	6	5	5	5	5	4	5	6	5	4	6	5	5	5	5	4	5	6	5	4	6	5	5	5	5	4	5	6	5	73.8	73.8	73.8	11.626	107	107;154;181;108;108;44
IPI00966238;IPI00007765;IPI00922694;IPI00977382;IPI00966795	IPI00966238;IPI00007765;IPI00922694	B7Z1V7;B7Z4V2;D6RJI2;Q2F839	3313	HSPA9	HSPA9 cDNA FLJ51907, highly similar to Stress-70 protein, mitochondrial	37;37;28;5;4	37;37;28;5;4	37;37;28;5;4	>IPI:IPI00966238.2|TREMBL:B7Z1V7;B7Z4V2;D6RJI2;Q2F839|ENSEMBL:ENSP00000425598;ENSP00000445065|VEGA:OTTHUMP00000224075 Tax_Id=9606 Gene_Symbol=HSPA9 cDNA FLJ51907, highly similar to Stress-70 protein, mitochondrial;>IPI:IPI00007765.5|SWISS-PROT:P38646|TREMB	5	37	37	37	27	27	26	27	26	28	30	28	29	26	27	27	26	27	26	28	30	28	29	26	27	27	26	27	26	28	30	28	29	26	60.8	60.8	60.8	72.4	665	665;679;632;163;62
IPI00007797;IPI00788781;IPI00869087	IPI00007797;IPI00788781	Q01469	2171	FABP5	FABP5 Fatty acid-binding protein, epidermal	7;5;1	7;5;1	7;5;1	>IPI:IPI00007797.3|SWISS-PROT:Q01469|TREMBL:E7DVW5|ENSEMBL:ENSP00000297258|REFSEQ:NP_001435|H-INV:HIT000385166|VEGA:OTTHUMP00000166021 Tax_Id=9606 Gene_Symbol=FABP5 Fatty acid-binding protein, epidermal;>IPI:IPI00788781.1|ENSEMBL:ENSP00000379647|VEGA:OTTHU	3	7	7	7	5	4	4	4	4	4	4	5	4	3	5	4	4	4	4	4	4	5	4	3	5	4	4	4	4	4	4	5	4	3	65.9	65.9	65.9	15.164	135	135;101;101
IPI00007811;IPI01022249;IPI01021327;IPI01021794;IPI01011274;IPI01021663;IPI01021221;IPI01022897;IPI00059926;IPI01022046;IPI01021938;IPI01021473	IPI00007811;IPI01022249;IPI01021327;IPI01021794;IPI01011274;IPI01021663;IPI01021221	P11802	1019	CDK4	CDK4 Cyclin-dependent kinase 4	13;9;9;9;7;7;7;6;5;4;4;1	12;8;8;8;6;6;6;6;5;4;3;1	12;8;8;8;6;6;6;6;5;4;3;1	>IPI:IPI00007811.1|SWISS-PROT:P11802|TREMBL:B2R9A0;Q6LC83|ENSEMBL:ENSP00000257904|REFSEQ:NP_000066|H-INV:HIT000194339 Tax_Id=9606 Gene_Symbol=CDK4 Cyclin-dependent kinase 4;>IPI:IPI01022249.1|TREMBL:F8VYH9|ENSEMBL:ENSP00000448963 Tax_Id=9606 Gene_Symbol=CD	12	13	12	12	8	9	7	7	8	10	9	10	9	9	7	9	6	6	7	9	8	9	8	8	7	9	6	6	7	9	8	9	8	8	47.9	45.2	45.2	33.729	303	303;170;201;203;183;186;208;115;111;74;132;40
IPI00007812;IPI00848320;IPI00979664;IPI01015994;IPI00924887;IPI00926751;IPI00304911;IPI00925827;IPI00925534	IPI00007812;IPI00848320;IPI00979664;IPI01015994	P21281	526	ATP6V1B2	ATP6V1B2 V-type proton ATPase subunit B, brain isoform	11;8;7;6;3;3;3;2;2	11;8;7;6;3;3;3;2;2	11;8;7;6;3;3;3;2;2	>IPI:IPI00007812.1|SWISS-PROT:P21281|TREMBL:Q59HF3|ENSEMBL:ENSP00000276390|REFSEQ:NP_001684|H-INV:HIT000031428|VEGA:OTTHUMP00000161707 Tax_Id=9606 Gene_Symbol=ATP6V1B2 V-type proton ATPase subunit B, brain isoform;>IPI:IPI00848320.1|H-INV:HIT000195934 Tax_	9	11	11	11	6	7	6	7	5	8	8	8	7	6	6	7	6	7	5	8	8	8	7	6	6	7	6	7	5	8	8	8	7	6	32.1	32.1	32.1	56.5	511	511;406;199;385;488;496;513;248;249
IPI00007814;IPI00983141	IPI00007814;IPI00983141	P21283	528	ATP6V1C1	ATP6V1C1 V-type proton ATPase subunit C 1	7;5	7;5	7;5	>IPI:IPI00007814.3|SWISS-PROT:P21283|TREMBL:A8MQ60;B7Z593|ENSEMBL:ENSP00000379203;ENSP00000430282|REFSEQ:NP_001686|H-INV:HIT000002539|VEGA:OTTHUMP00000227404;OTTHUMP00000227406 Tax_Id=9606 Gene_Symbol=ATP6V1C1 V-type proton ATPase subunit C 1;>IPI:IPI00983	2	7	7	7	2	1	2	3	0	1	2	1	1	2	2	1	2	3	0	1	2	1	1	2	2	1	2	3	0	1	2	1	1	2	25.4	25.4	25.4	43.941	382	382;307
IPI00007818;IPI00946752;IPI00807384	IPI00007818;IPI00946752;IPI00807384	Q9UKF6	51692	CPSF3	CPSF3 Cleavage and polyadenylation specificity factor subunit 3	8;7;6	8;7;6	8;7;6	>IPI:IPI00007818.3|SWISS-PROT:Q9UKF6|TREMBL:Q53F02|ENSEMBL:ENSP00000238112|REFSEQ:NP_057291|H-INV:HIT000038753|VEGA:OTTHUMP00000115483 Tax_Id=9606 Gene_Symbol=CPSF3 Cleavage and polyadenylation specificity factor subunit 3;>IPI:IPI00946752.1|TREMBL:A4UCU1;	3	8	8	8	3	4	0	4	2	2	5	4	3	5	3	4	0	4	2	2	5	4	3	5	3	4	0	4	2	2	5	4	3	5	18.7	18.7	18.7	77.485	684	684;647;554
IPI00007853	IPI00007853	P13284	10437	IFI30	IFI30 Gamma-interferon-inducible lysosomal thiol reductase	3	3	3	>IPI:IPI00007853.2|SWISS-PROT:P13284|TREMBL:A6XNE3;A8K686|ENSEMBL:ENSP00000384886|REFSEQ:NP_006323|H-INV:HIT000039106 Tax_Id=9606 Gene_Symbol=IFI30 Gamma-interferon-inducible lysosomal thiol reductase	1	3	3	3	2	3	1	1	2	1	2	2	1	2	2	3	1	1	2	1	2	2	1	2	2	3	1	1	2	1	2	2	1	2	18.4	18.4	18.4	27.963	250	250
IPI00007926;IPI00967902;IPI00395835	IPI00007926;IPI00967902;IPI00395835	O43598-1	10591	C6orf108	C6orf108 Isoform 1 of Deoxyribonucleoside 5-monophosphate N-glycosidase	5;5;3	5;5;3	5;5;3	>IPI:IPI00007926.1|SWISS-PROT:O43598-1|ENSEMBL:ENSP00000230431|REFSEQ:NP_006434|H-INV:HIT000063516|VEGA:OTTHUMP00000016424 Tax_Id=9606 Gene_Symbol=C6orf108 Isoform 1 of Deoxyribonucleoside 5-monophosphate N-glycosidase;>IPI:IPI00967902.1|ENSEMBL:ENSP00000	3	5	5	5	4	3	3	3	2	5	4	2	3	3	4	3	3	3	2	5	4	2	3	3	4	3	3	3	2	5	4	2	3	3	47.7	47.7	47.7	19.108	174	174;243;148
IPI00007927;IPI00232806;IPI01010977	IPI00007927;IPI00232806	O95347-1	10592	NA	NA	32;30;8	32;30;8	32;30;8	>IPI:IPI00007927.4|SWISS-PROT:O95347-1|TREMBL:A8K984;B3KM27;B3KMB1;B7ZLZ7|ENSEMBL:ENSP00000286398;ENSP00000363919;ENSP00000363925|REFSEQ:NP_001036015;NP_001036016;NP_006435|H-INV:HIT000068366|VEGA:OTTHUMP00000021818;OTTHUMP00000021819 Tax_Id=9606 Gene_Symb	3	32	32	32	13	13	13	14	13	13	15	13	15	11	13	13	13	14	13	13	15	13	15	11	13	13	13	14	13	13	15	13	15	11	29.7	29.7	29.7	135.65	1197	1197;1099;371
IPI00007928;IPI01010344	IPI00007928	Q6P2Q9	10594	PRPF8	PRPF8 Pre-mRNA-processing-splicing factor 8	80;13	80;13	80;13	>IPI:IPI00007928.4|SWISS-PROT:Q6P2Q9|TREMBL:B4DK16;Q53GM6;Q6JH02;Q6JH03|ENSEMBL:ENSP00000304350|REFSEQ:NP_006436|H-INV:HIT000068368|VEGA:OTTHUMP00000115657 Tax_Id=9606 Gene_Symbol=PRPF8 Pre-mRNA-processing-splicing factor 8	2	80	80	80	47	34	48	40	47	48	55	44	44	45	47	34	48	40	47	48	55	44	44	45	47	34	48	40	47	48	55	44	44	45	44	44	44	273.6	2335	2335;463
IPI00007935;IPI00966347;IPI00553102;IPI00966603;IPI00973432;IPI01013659;IPI00103146;IPI00964290;IPI00942043;IPI00981155;IPI00965261;IPI00966655;IPI00966891;IPI00555564	IPI00007935;IPI00966347;IPI00553102;IPI00966603;IPI00973432	Q96HC4-1	10611	PDLIM5	PDLIM5 Isoform 1 of PDZ and LIM domain protein 5	18;15;15;14;12;7;7;7;7;5;2;1;1;1	18;15;15;14;12;7;7;7;7;5;2;1;1;1	7;4;4;4;1;4;4;4;4;2;2;1;1;1	>IPI:IPI00007935.6|SWISS-PROT:Q96HC4-1|TREMBL:B7Z481;Q4W5K9;Q9P1D1|ENSEMBL:ENSP00000321746|REFSEQ:NP_006448|H-INV:HIT000100248|VEGA:OTTHUMP00000161598 Tax_Id=9606 Gene_Symbol=PDLIM5 Isoform 1 of PDZ and LIM domain protein 5;>IPI:IPI00966347.1|TREMBL:E9PBF5	14	18	18	7	14	14	8	11	12	11	9	9	8	8	14	14	8	11	12	11	9	9	8	8	4	6	4	6	7	3	3	3	4	4	45.5	45.5	18.8	63.944	596	596;483;487;625;474;214;214;234;234;196;85;38;47;136
IPI00007940;IPI00879747;IPI00936931	IPI00007940;IPI00879747;IPI00936931	O75477	10613	ERLIN1	ERLIN1 erlin-1	5;4;3	3;2;2	3;2;2	>IPI:IPI00007940.6|SWISS-PROT:O75477|TREMBL:B2RDK6;D3DR65|ENSEMBL:ENSP00000384900;ENSP00000410964|REFSEQ:NP_001094096;NP_006450|H-INV:HIT000065391|VEGA:OTTHUMP00000020274;OTTHUMP00000020275 Tax_Id=9606 Gene_Symbol=ERLIN1 erlin-1;>IPI:IPI00879747.1|TREMBL:B	3	5	3	3	3	4	4	3	5	4	4	3	2	3	2	2	2	1	3	2	2	1	1	1	2	2	2	1	3	2	2	1	1	1	16.4	9.5	9.5	39.171	348	348;275;232
IPI00007941	IPI00007941	O94992	10614	HEXIM1	HEXIM1 Protein HEXIM1	5	5	5	>IPI:IPI00007941.4|SWISS-PROT:O94992|TREMBL:B3KN49|ENSEMBL:ENSP00000328773|REFSEQ:NP_006451|H-INV:HIT000058658 Tax_Id=9606 Gene_Symbol=HEXIM1 Protein HEXIM1	1	5	5	5	2	1	1	1	2	2	3	5	3	2	2	1	1	1	2	2	3	5	3	2	2	1	1	1	2	2	3	5	3	2	20.9	20.9	20.9	40.623	359	359
IPI00007955;IPI00789219;IPI00965438;IPI00549368;IPI01009987	IPI00007955;IPI00789219;IPI00965438;IPI00549368;IPI01009987	O95361-1	10626	TRIM16	TRIM16 Isoform 1 of Tripartite motif-containing protein 16	7;6;5;4;4	7;6;5;4;4	7;6;5;4;4	>IPI:IPI00007955.6|SWISS-PROT:O95361-1|TREMBL:B2RB95;B3KMJ2|ENSEMBL:ENSP00000338989|REFSEQ:NP_006461|VEGA:OTTHUMP00000065085 Tax_Id=9606 Gene_Symbol=TRIM16 Isoform 1 of Tripartite motif-containing protein 16;>IPI:IPI00789219.1|SWISS-PROT:O95361-2|TREMBL:B3	5	7	7	7	1	3	2	2	2	3	2	2	1	0	1	3	2	2	2	3	2	2	1	0	1	3	2	2	2	3	2	2	1	0	20.2	20.2	20.2	63.954	564	564;434;968;348;402
IPI00980912;IPI00007961;IPI00973442	IPI00980912;IPI00007961;IPI00973442	A6ZGG2;A6ZGS6;A6ZHE3;D2Y6X6;D2Y6X7;D2Y6X8;D3WYX9;Q5Q5I7;Q5Q5V5;Q5Q607;Q5Q6L9;Q5Q6M9;Q5Q6N2;Q5Q736;Q5Q757;Q5Q8C5;Q8W9B1	4535	MT-ND1	MT-ND1 NADH-ubiquinone oxidoreductase chain 1	1;1;1	1;1;1	1;1;1	>IPI:IPI00980912.1|TREMBL:A6ZGG2;A6ZGS6;A6ZHE3;D2Y6X6;D2Y6X7;D2Y6X8;D3WYX9;Q5Q5I7;Q5Q5V5;Q5Q607;Q5Q6L9;Q5Q6M9;Q5Q6N2;Q5Q736;Q5Q757;Q5Q8C5;Q8W9B1|H-INV:HIT000074153 Tax_Id=9606 Gene_Symbol=MT-ND1 NADH-ubiquinone oxidoreductase chain 1;>IPI:IPI00007961.4|SWI	3	1	1	1	0	0	0	0	0	1	1	0	1	1	0	0	0	0	0	1	1	0	1	1	0	0	0	0	0	1	1	0	1	1	6	6	6	30.889	318	318;318;319
IPI00008164	IPI00008164	P48147	5550	PREP	PREP Prolyl endopeptidase	10	10	10	>IPI:IPI00008164.2|SWISS-PROT:P48147|TREMBL:B2RAH7;Q9UM02|ENSEMBL:ENSP00000358106|REFSEQ:NP_002717|H-INV:HIT000041078|VEGA:OTTHUMP00000016916 Tax_Id=9606 Gene_Symbol=PREP Prolyl endopeptidase	1	10	10	10	3	4	3	6	5	2	3	3	3	5	3	4	3	6	5	2	3	3	3	5	3	4	3	6	5	2	3	3	3	5	21.4	21.4	21.4	80.699	710	710
IPI00008167;IPI00787965;IPI00945384;IPI00945216;IPI00944896;IPI00793333;IPI00946024	IPI00008167	P54709	483	ATP1B3	ATP1B3 Sodium/potassium-transporting ATPase subunit beta-3	8;3;2;2;2;2;1	8;3;2;2;2;2;1	8;3;2;2;2;2;1	>IPI:IPI00008167.1|SWISS-PROT:P54709|TREMBL:D3DNF9;Q58I18|ENSEMBL:ENSP00000286371|REFSEQ:NP_001670|H-INV:HIT000035482|VEGA:OTTHUMP00000214031 Tax_Id=9606 Gene_Symbol=ATP1B3 Sodium/potassium-transporting ATPase subunit beta-3	7	8	8	8	3	3	5	4	3	6	6	4	4	3	3	3	5	4	3	6	6	4	4	3	3	3	5	4	3	6	6	4	4	3	34.8	34.8	34.8	31.512	279	279;193;43;44;89;119;27
IPI01022404;IPI00008207;IPI00924917;IPI01014739;IPI00383856;IPI00470859	IPI01022404;IPI00008207;IPI00924917;IPI01014739;IPI00383856;IPI00470859	B3KQC5;Q8N2P4;Q9UFZ8	11253	MAN1B1	MAN1B1 cDNA FLJ90218 fis, clone MAMMA1002586, highly similar to Endoplasmic reticulummannosyl-oligosaccharide 1,2-alpha-mannosidase	2;2;1;1;1;1	2;2;1;1;1;1	2;2;1;1;1;1	>IPI:IPI01022404.1|TREMBL:B3KQC5;Q8N2P4;Q9UFZ8|ENSEMBL:ENSP00000447256 Tax_Id=9606 Gene_Symbol=MAN1B1 cDNA FLJ90218 fis, clone MAMMA1002586, highly similar to Endoplasmic reticulummannosyl-oligosaccharide 1,2-alpha-mannosidase;>IPI:IPI00008207.7|SWISS-PROT	6	2	2	2	1	0	0	0	1	0	1	0	0	0	1	0	0	0	1	0	1	0	0	0	1	0	0	0	1	0	1	0	0	0	8.2	8.2	8.2	46.027	402	402;699;372;555;695;954
IPI00008215;IPI01009977;IPI01016024;IPI01015637	IPI00008215;IPI01009977;IPI01016024;IPI01015637	P48163	4199	ME1	ME1 NADP-dependent malic enzyme	9;8;6;5	9;8;6;5	9;8;6;5	>IPI:IPI00008215.1|SWISS-PROT:P48163|TREMBL:A8K168|ENSEMBL:ENSP00000358719|REFSEQ:NP_002386|H-INV:HIT000280909|VEGA:OTTHUMP00000016792 Tax_Id=9606 Gene_Symbol=ME1 NADP-dependent malic enzyme;>IPI:IPI01009977.1|TREMBL:B4DX99;B4DZ70|ENSEMBL:ENSP00000446114 T	4	9	9	9	3	5	5	4	5	5	5	4	6	5	3	5	5	4	5	5	5	4	6	5	3	5	5	4	5	5	5	4	6	5	23.4	23.4	23.4	64.149	572	572;497;406;233
IPI00008219;IPI01011338	IPI00008219	P54725	5886	RAD23A	RAD23A UV excision repair protein RAD23 homolog A	4;1	3;1	3;1	>IPI:IPI00008219.1|SWISS-PROT:P54725|TREMBL:A8K1J3;Q59EU8;Q5M7Z1|ENSEMBL:ENSP00000321365|REFSEQ:NP_005044|H-INV:HIT000036476 Tax_Id=9606 Gene_Symbol=RAD23A UV excision repair protein RAD23 homolog A	2	4	3	3	3	3	2	1	2	1	3	1	2	2	2	2	1	0	2	1	2	1	1	1	2	2	1	0	2	1	2	1	1	1	15.4	13.2	13.2	39.609	363	363;198
IPI00008240;IPI01015558;IPI01021036;IPI00185398;IPI00976594;IPI01022954;IPI01021195;IPI01021517;IPI01022995;IPI01022809;IPI01020886;IPI01021858;IPI01021686;IPI01022183;IPI01020714;IPI01021332	IPI00008240;IPI01015558;IPI01021036;IPI00185398;IPI00976594	P56192	4141	MARS	MARS Methionyl-tRNA synthetase, cytoplasmic	16;12;11;11;9;4;4;3;3;3;3;2;2;1;1;1	16;12;11;11;9;4;4;3;3;3;3;2;2;1;1;1	16;12;11;11;9;4;4;3;3;3;3;2;2;1;1;1	>IPI:IPI00008240.2|SWISS-PROT:P56192|TREMBL:A8K492|ENSEMBL:ENSP00000262027|REFSEQ:NP_004981|H-INV:HIT000101864 Tax_Id=9606 Gene_Symbol=MARS Methionyl-tRNA synthetase, cytoplasmic;>IPI:IPI01015558.1|TREMBL:B3KVK7|ENSEMBL:ENSP00000446168 Tax_Id=9606 Gene_Sym	16	16	16	16	4	1	5	6	3	4	7	8	10	7	4	1	5	6	3	4	7	8	10	7	4	1	5	6	3	4	7	8	10	7	26.2	26.2	26.2	101.11	900	900;546;635;635;430;140;233;71;95;110;114;58;219;60;81;119
IPI00788662;IPI01010709;IPI00008247;IPI01016032;IPI00375602;IPI00798336	IPI00788662;IPI01010709;IPI00008247;IPI01016032;IPI00375602;IPI00798336	E9PFB2	51433	ANAPC5	ANAPC5 anaphase-promoting complex subunit 5 isoform b	2;2;2;1;1;1	2;2;2;1;1;1	2;2;2;1;1;1	>IPI:IPI00788662.1|TREMBL:E9PFB2|ENSEMBL:ENSP00000343787;ENSP00000415061|REFSEQ:NP_001131031|VEGA:OTTHUMP00000240249 Tax_Id=9606 Gene_Symbol=ANAPC5 anaphase-promoting complex subunit 5 isoform b;>IPI:IPI01010709.1|TREMBL:F5H0F9|ENSEMBL:ENSP00000439875|VEGA	6	2	2	2	0	0	0	0	0	1	0	1	0	1	0	0	0	0	0	1	0	1	0	1	0	0	0	0	0	1	0	1	0	1	3.9	3.9	3.9	72.525	643	643;742;755;217;219;421
IPI00915282;IPI00008248;IPI01022592;IPI01022270;IPI01022361;IPI01021898;IPI01022252;IPI01022075;IPI01022736	IPI00915282;IPI00008248	Q9UJX3-2	51434	ANAPC7	ANAPC7 Isoform 2 of Anaphase-promoting complex subunit 7	12;12;5;4;2;2;2;1;1	12;12;5;4;2;2;2;1;1	12;12;5;4;2;2;2;1;1	>IPI:IPI00915282.1|SWISS-PROT:Q9UJX3-2|TREMBL:B3KMP2|ENSEMBL:ENSP00000402314|REFSEQ:NP_001131136|VEGA:OTTHUMP00000211291 Tax_Id=9606 Gene_Symbol=ANAPC7 Isoform 2 of Anaphase-promoting complex subunit 7;>IPI:IPI00008248.4|SWISS-PROT:Q9UJX3-1|TREMBL:A5D8X2;A	9	12	12	12	4	2	2	2	4	6	7	3	5	5	4	2	2	2	4	6	7	3	5	5	4	2	2	2	4	6	7	3	5	5	28.7	28.7	28.7	60.002	537	537;599;208;158;122;149;164;54;173
IPI00008253;IPI00328868	IPI00008253;IPI00328868	E9PBX1;F6TR53;Q9H7U7	64342	HS1BP3	HS1BP3 Uncharacterized protein	1;1	1;1	1;1	>IPI:IPI00008253.5|TREMBL:E9PBX1;F6TR53;Q9H7U7|ENSEMBL:ENSP00000384984|VEGA:OTTHUMP00000200527 Tax_Id=9606 Gene_Symbol=HS1BP3 Uncharacterized protein;>IPI:IPI00328868.3|SWISS-PROT:Q53T59|ENSEMBL:ENSP00000305193|REFSEQ:NP_071905|H-INV:HIT000275896|VEGA:OTTH	2	1	1	1	0	0	1	1	0	0	0	0	0	0	0	0	1	1	0	0	0	0	0	0	0	0	1	1	0	0	0	0	0	0	5.6	5.6	5.6	32.829	302	302;392
IPI00008274;IPI00639931;IPI01009563;IPI00646869;IPI00642414;IPI00646269;IPI00644109;IPI00647351;IPI00641881;IPI00644589;IPI00645789;IPI00514858	IPI00008274;IPI00639931;IPI01009563	Q01518-1	10487	NA	NA	21;20;19;10;9;9;9;9;9;9;9;3	21;20;19;10;9;9;9;9;9;9;9;3	5;4;5;5;5;5;5;5;5;5;4;0	>IPI:IPI00008274.8|SWISS-PROT:Q01518-1|TREMBL:B2RDY9;B4DI38;B4DNW7;B4DNY3;D3DPU2|ENSEMBL:ENSP00000361878;ENSP00000361883;ENSP00000361891|REFSEQ:NP_001099000;NP_006358|H-INV:HIT000192150|VEGA:OTTHUMP00000004820;OTTHUMP00000004821;OTTHUMP00000004822 Tax_Id=9	12	21	21	5	16	15	17	15	16	17	17	16	18	17	16	15	17	15	16	17	17	16	18	17	4	4	4	4	4	4	4	5	5	5	54.3	54.3	14.7	51.901	475	475;474;452;215;174;176;180;202;203;208;263;145
IPI00008351;IPI00947501;IPI00940122	IPI00008351;IPI00947501;IPI00940122	P62341	51714	SELT	SELT Selenoprotein T	2;1;1	2;1;1	2;1;1	>IPI:IPI00008351.3|SWISS-PROT:P62341|TREMBL:B4DTQ5|ENSEMBL:ENSP00000418910|REFSEQ:NP_057359|VEGA:OTTHUMP00000216656 Tax_Id=9606 Gene_Symbol=SELT Selenoprotein T;>IPI:IPI00947501.1|TREMBL:F8WBD0|ENSEMBL:ENSP00000417703|VEGA:OTTHUMP00000216687 Tax_Id=9606 Ge	3	2	2	2	1	1	1	0	0	1	0	1	1	1	1	1	1	0	0	1	0	1	1	1	1	1	1	0	0	1	0	1	1	1	11.8	11.8	11.8	22.277	195	195;45;137
IPI00008380;IPI00815784;IPI00983774;IPI00974178;IPI00985356;IPI00976419;IPI00984991;IPI00983167;IPI00980495	IPI00008380;IPI00815784;IPI00983774;IPI00974178	P67775	5515	PPP2CA	PPP2CA Serine/threonine-protein phosphatase 2A catalytic subunit alpha isoform	10;9;5;5;3;3;3;2;1	10;9;5;5;3;3;3;2;1	0;0;0;0;0;0;0;0;0	>IPI:IPI00008380.1|SWISS-PROT:P67775|TREMBL:B3KQ51;B3KUN1|ENSEMBL:ENSP00000418447|REFSEQ:NP_002706|VEGA:OTTHUMP00000159382 Tax_Id=9606 Gene_Symbol=PPP2CA Serine/threonine-protein phosphatase 2A catalytic subunit alpha isoform;>IPI:IPI00815784.1|TREMBL:Q6I9	9	10	10	0	8	8	9	8	7	8	7	8	9	9	8	8	9	8	7	8	7	8	9	9	0	0	0	0	0	0	0	0	0	0	43.4	43.4	0	35.594	309	309;309;124;184;125;126;145;52;471
IPI00219865;IPI00008418;IPI00794003;IPI00148255;IPI01010009;IPI01010768;IPI01015711;IPI01015630;IPI00924568	IPI00219865;IPI00008418;IPI00794003;IPI00148255;IPI01010009;IPI01010768	Q9NR28-2	56616	DIABLO	DIABLO Isoform 2 of Diablo homolog, mitochondrial	4;4;3;3;2;2;1;1;1	4;4;3;3;2;2;1;1;1	4;4;3;3;2;2;1;1;1	>IPI:IPI00219865.1|SWISS-PROT:Q9NR28-2|TREMBL:Q502X2|ENSEMBL:ENSP00000267169;ENSP00000442360|VEGA:OTTHUMP00000239744;OTTHUMP00000239745 Tax_Id=9606 Gene_Symbol=DIABLO Isoform 2 of Diablo homolog, mitochondrial;>IPI:IPI00008418.6|SWISS-PROT:Q9NR28-1|TREMBL:	9	4	4	4	3	2	2	2	2	2	2	3	2	2	3	2	2	2	2	2	2	3	2	2	3	2	2	2	2	2	2	3	2	2	23.1	23.1	23.1	21.232	186	186;315;157;195;129;133;77;125;191
IPI00008433;IPI00555941	IPI00008433	P46782	6193	RPS5	RPS5 40S ribosomal protein S5	12;2	12;2	12;2	>IPI:IPI00008433.4|SWISS-PROT:P46782|TREMBL:Q53G25|ENSEMBL:ENSP00000196551|REFSEQ:NP_001000|H-INV:HIT000037112 Tax_Id=9606 Gene_Symbol=RPS5 40S ribosomal protein S5	2	12	12	12	9	8	9	7	7	7	11	7	7	5	9	8	9	7	7	7	11	7	7	5	9	8	9	7	7	7	11	7	7	5	54.9	54.9	54.9	22.876	204	204;107
IPI00008437	IPI00008437	Q9UHA3	51187	RSL24D1	RSL24D1 Probable ribosome biogenesis protein RLP24	1	1	1	>IPI:IPI00008437.7|SWISS-PROT:Q9UHA3|TREMBL:B3KP47|ENSEMBL:ENSP00000260443|REFSEQ:NP_057388|H-INV:HIT000002270|VEGA:OTTHUMP00000162794 Tax_Id=9606 Gene_Symbol=RSL24D1 Probable ribosome biogenesis protein RLP24	1	1	1	1	0	0	0	0	0	1	1	0	0	0	0	0	0	0	0	1	1	0	0	0	0	0	0	0	0	1	1	0	0	0	11	11	11	19.621	163	163
IPI00008438;IPI00749512;IPI00025842	IPI00008438;IPI00749512;IPI00025842	P46783	6204	RPS10	RPS10 40S ribosomal protein S10	10;9;5	10;9;5	2;2;2	>IPI:IPI00008438.1|SWISS-PROT:P46783|ENSEMBL:ENSP00000347271|REFSEQ:NP_001005;NP_001190174;NP_001191020|H-INV:HIT000265025|VEGA:OTTHUMP00000016229 Tax_Id=9606 Gene_Symbol=RPS10 40S ribosomal protein S10;>IPI:IPI00749512.4|TREMBL:Q59GE4|H-INV:HIT000008627 T	3	10	10	2	5	6	5	6	4	6	6	6	6	6	5	6	5	6	4	6	6	6	6	6	2	2	1	2	1	2	2	1	1	1	58.8	58.8	9.1	18.898	165	165;174;176
IPI00642486;IPI00008445;IPI00910850	IPI00642486;IPI00008445;IPI00910850	NA	81605	URM1	URM1 7 kDa protein	1;1;1	1;1;1	1;1;1	>IPI:IPI00642486.1|ENSEMBL:ENSP00000361941|VEGA:OTTHUMP00000022259 Tax_Id=9606 Gene_Symbol=URM1 7 kDa protein;>IPI:IPI00008445.3|SWISS-PROT:Q9BTM9-1|ENSEMBL:ENSP00000361944|REFSEQ:NP_112176|H-INV:HIT000031617|VEGA:OTTHUMP00000022258 Tax_Id=9606 Gene_Symbol	3	1	1	1	0	1	1	1	1	1	0	1	1	0	0	1	1	1	1	1	0	1	1	0	0	1	1	1	1	1	0	1	1	0	20.6	20.6	20.6	7.1432	63	63;101;146
IPI00008449;IPI00658114;IPI00395337;IPI00964076;IPI00965581;IPI00910500;IPI00965445	IPI00008449;IPI00658114;IPI00395337;IPI00964076;IPI00965581	Q6UN15-3	81608	FIP1L1	FIP1L1 Isoform 3 of Pre-mRNA 3-end-processing factor FIP1	4;4;4;2;2;1;1	4;4;4;2;2;1;1	4;4;4;2;2;1;1	>IPI:IPI00008449.1|SWISS-PROT:Q6UN15-3|ENSEMBL:ENSP00000302993|REFSEQ:NP_001128410|VEGA:OTTHUMP00000218547 Tax_Id=9606 Gene_Symbol=FIP1L1 Isoform 3 of Pre-mRNA 3-end-processing factor FIP1;>IPI:IPI00658114.3|TREMBL:B4DIR3|ENSEMBL:ENSP00000351383|REFSEQ:NP	7	4	4	4	1	3	1	2	2	3	1	0	2	2	1	3	1	2	2	3	1	0	2	2	1	3	1	2	2	3	1	0	2	2	15	15	15	58.375	520	520;588;594;254;378;221;849
IPI00008454;IPI00927297	IPI00008454;IPI00927297	Q9UBS4	51726	DNAJB11	DNAJB11 DnaJ homolog subfamily B member 11	7;4	7;4	7;4	>IPI:IPI00008454.1|SWISS-PROT:Q9UBS4|TREMBL:B3KW63|ENSEMBL:ENSP00000265028;ENSP00000414398|REFSEQ:NP_057390|H-INV:HIT000098378|VEGA:OTTHUMP00000210171 Tax_Id=9606 Gene_Symbol=DNAJB11 DnaJ homolog subfamily B member 11;>IPI:IPI00927297.1|ENSEMBL:ENSP0000040	2	7	7	7	3	5	3	3	4	5	5	5	3	3	3	5	3	3	4	5	5	5	3	3	3	5	3	3	4	5	5	5	3	3	29.9	29.9	29.9	40.513	358	358;168
IPI00844172;IPI00642722;IPI00008455;IPI00816461;IPI00069126;IPI00941711;IPI00816452	IPI00844172;IPI00642722;IPI00008455;IPI00816461;IPI00069126;IPI00941711;IPI00816452	Q14784	4646	MYO6	MYO6 Myosin	1;1;1;1;1;1;1	1;1;1;1;1;1;1	1;1;1;1;1;1;1	>IPI:IPI00844172.1|TREMBL:Q14784|ENSEMBL:ENSP00000358992|VEGA:OTTHUMP00000016761 Tax_Id=9606 Gene_Symbol=MYO6 Myosin;>IPI:IPI00642722.2|SWISS-PROT:Q9UM54-5 Tax_Id=9606 Gene_Symbol=MYO6 Isoform 5 of Myosin-VI;>IPI:IPI00008455.1|SWISS-PROT:Q9UM54-2|ENSEMBL:E	7	1	1	1	0	1	0	0	0	0	0	0	0	0	0	1	0	0	0	0	0	0	0	0	0	1	0	0	0	0	0	0	0	0	1.2	1.2	1.2	145.01	1253	1253;1253;1262;1285;1285;1286;1295
IPI00963899;IPI00008475;IPI00945760;IPI00008934	IPI00963899;IPI00008475	D6RIW1;Q8N995	3157	HMGCS1	HMGCS1 cDNA FLJ38173 fis, clone FCBBF1000053, highly similar to HYDROXYMETHYLGLUTARYL-COA SYNTHASE, CYTOPLASMIC	20;20;1;1	20;20;1;1	20;20;1;1	>IPI:IPI00963899.3|TREMBL:D6RIW1;Q8N995|ENSEMBL:ENSP00000427339;ENSP00000439812|VEGA:OTTHUMP00000221639 Tax_Id=9606 Gene_Symbol=HMGCS1 cDNA FLJ38173 fis, clone FCBBF1000053, highly similar to HYDROXYMETHYLGLUTARYL-COA SYNTHASE, CYTOPLASMIC;>IPI:IPI00008475	4	20	20	20	9	7	8	7	11	11	13	9	9	9	9	7	8	7	11	11	13	9	9	9	9	7	8	7	11	11	13	9	9	9	55	55	55	56.238	509	509;520;466;508
IPI00008477;IPI00102661;IPI00978939	IPI00008477;IPI00102661	Q9ULW0	22974	TPX2	TPX2 Targeting protein for Xklp2	9;9;2	9;9;2	9;9;2	>IPI:IPI00008477.1|SWISS-PROT:Q9ULW0|TREMBL:B3KM90;Q643R0|ENSEMBL:ENSP00000300403|REFSEQ:NP_036244|H-INV:HIT000038750|VEGA:OTTHUMP00000030547 Tax_Id=9606 Gene_Symbol=TPX2 Targeting protein for Xklp2;>IPI:IPI00102661.2|TREMBL:Q96RR5|ENSEMBL:ENSP00000341145|	3	9	9	9	3	2	3	4	3	3	2	4	2	3	3	2	3	4	3	3	2	4	2	3	3	2	3	4	3	3	2	4	2	3	14.9	14.9	14.9	85.652	747	747;783;213
IPI00008485;IPI01011965;IPI00643595;IPI00930318	IPI00008485;IPI01011965;IPI00643595	P21399	48	ACO1	ACO1 Cytoplasmic aconitate hydratase	18;15;9;2	18;15;9;2	18;15;9;2	>IPI:IPI00008485.1|SWISS-PROT:P21399|ENSEMBL:ENSP00000309477;ENSP00000369255|REFSEQ:NP_002188|H-INV:HIT000326363|VEGA:OTTHUMP00000021176;OTTHUMP00000021177 Tax_Id=9606 Gene_Symbol=ACO1 Cytoplasmic aconitate hydratase;>IPI:IPI01011965.1|TREMBL:Q9HBB2|ENSEMB	4	18	18	18	8	8	6	8	6	6	4	8	5	6	8	8	6	8	6	6	4	8	5	6	8	8	6	8	6	6	4	8	5	6	28.6	28.6	28.6	98.398	889	889;790;434;84
IPI00008494;IPI00910734;IPI00909039;IPI01014451;IPI00385789	IPI00008494;IPI00910734	P05362	3383	ICAM1	ICAM1 Intercellular adhesion molecule 1	8;4;3;1;1	8;4;3;1;1	8;4;3;1;1	>IPI:IPI00008494.4|SWISS-PROT:P05362|TREMBL:B4DNT6;O00177;Q15463;Q5NKV8|ENSEMBL:ENSP00000264832|REFSEQ:NP_000192|H-INV:HIT000194922 Tax_Id=9606 Gene_Symbol=ICAM1 Intercellular adhesion molecule 1;>IPI:IPI00910734.2|TREMBL:B4DQW5;E9PER2 Tax_Id=9606 Gene_Sym	5	8	8	8	4	2	2	3	5	3	1	1	2	2	4	2	2	3	5	3	1	1	2	2	4	2	2	3	5	3	1	1	2	2	23.1	23.1	23.1	57.825	532	532;444;310;38;151
IPI00008495	IPI00008495	P03905	4538	NA	NA	1	1	1	>IPI:IPI00008495.5|SWISS-PROT:P03905|TREMBL:A0S2M1;A0S2T6;A0SA68;A1DTS8;A1DU19;A1DUY6;A1DV51;A1Z4C6;A3R0J1;A4ZKZ6;A4ZL22;A4ZL74;A4ZLA0;A4ZLD9;A4ZLL7;A4ZLX0;A4ZMK1;A4ZML4;A4ZMM7;A4ZMU2;A4ZYF1;A6YWL5;A6Z2B4;A6Z4U7;A6ZBX6;A6ZER1;A6ZF01;A6ZGQ9;A6ZHA3;A6ZHM6;A6	1	1	1	1	0	1	0	1	0	0	0	0	0	0	0	1	0	1	0	0	0	0	0	0	0	1	0	1	0	0	0	0	0	0	2.6	2.6	2.6	51.711	460	460
IPI00008524;IPI00410017;IPI00977833;IPI00909378;IPI00796945;IPI00981366;IPI00979685;IPI00983162;IPI00983093;IPI01013146;IPI00983034;IPI00976567;IPI00979703;IPI00556259;IPI00983949;IPI00306870;IPI00983704;IPI00980706;IPI00982036;IPI00975929;IPI00984994;IPI00979132;IPI00647470;IPI00061206	IPI00008524;IPI00410017;IPI00977833;IPI00909378;IPI00796945	P11940-1	26986	PABPC1	PABPC1 Isoform 1 of Polyadenylate-binding protein 1	29;28;28;27;26;10;8;7;5;5;5;5;4;4;3;3;2;2;2;1;1;1;1;1	29;28;28;27;26;10;8;7;5;5;5;5;4;4;3;3;2;2;2;1;1;1;1;1	8;7;8;7;8;1;3;4;2;1;1;1;1;2;0;2;0;0;2;0;0;0;1;1	>IPI:IPI00008524.1|SWISS-PROT:P11940-1|TREMBL:B4DZW4|ENSEMBL:ENSP00000313007|REFSEQ:NP_002559|H-INV:HIT000037423|VEGA:OTTHUMP00000227462 Tax_Id=9606 Gene_Symbol=PABPC1 Isoform 1 of Polyadenylate-binding protein 1;>IPI:IPI00410017.1|SWISS-PROT:P11940-2|ENSE	24	29	29	8	22	23	24	24	24	20	21	23	21	21	22	23	24	24	24	20	21	23	21	21	6	8	6	7	7	6	7	7	7	7	49.1	49.1	15.4	70.67	636	636;547;591;604;636;175;131;165;108;129;169;183;118;614;136;330;42;75;187;43;61;124;350;382
IPI00008527	IPI00008527	P05386	6176	RPLP1	RPLP1 60S acidic ribosomal protein P1	4	4	4	>IPI:IPI00008527.3|SWISS-PROT:P05386|TREMBL:Q6FG99;Q6ICQ4;Q7Z612|ENSEMBL:ENSP00000346037|REFSEQ:NP_000994|H-INV:HIT000277076|VEGA:OTTHUMP00000164511 Tax_Id=9606 Gene_Symbol=RPLP1 60S acidic ribosomal protein P1	1	4	4	4	3	2	3	3	3	4	4	3	4	2	3	2	3	3	3	4	4	3	4	2	3	2	3	3	3	4	4	3	4	2	79.8	79.8	79.8	11.514	114	114
IPI00008529;IPI00981000	IPI00008529	P05387	6181	RPLP2	RPLP2 60S acidic ribosomal protein P2	6;2	6;2	6;2	>IPI:IPI00008529.1|SWISS-PROT:P05387|TREMBL:Q6FG96|ENSEMBL:ENSP00000322419;ENSP00000431240|REFSEQ:NP_000995|H-INV:HIT000032403|VEGA:OTTHUMP00000164440;OTTHUMP00000229016 Tax_Id=9606 Gene_Symbol=RPLP2 60S acidic ribosomal protein P2	2	6	6	6	5	6	6	6	6	6	6	6	5	5	5	6	6	6	6	6	6	6	5	5	5	6	6	6	6	6	6	6	5	5	70.4	70.4	70.4	11.665	115	115;92
IPI00008530;IPI00556485;IPI01022174;IPI01022636;IPI01022043;IPI01021490;IPI01021320;IPI01021889;IPI01021139;IPI01022462;IPI00871646;IPI01020986;IPI00868999;IPI01023074;IPI01021777	IPI00008530;IPI00556485;IPI01022174;IPI01022636;IPI01022043;IPI01021490;IPI01021320;IPI01021889;IPI01021139;IPI01022462;IPI00871646;IPI01020986;IPI00868999	P05388	6175	RPLP0	RPLP0 60S acidic ribosomal protein P0	11;10;10;9;8;8;8;7;7;7;7;6;6;5;2	11;10;10;9;8;8;8;7;7;7;7;6;6;5;2	11;10;10;9;8;8;8;7;7;7;7;6;6;5;2	>IPI:IPI00008530.1|SWISS-PROT:P05388|TREMBL:A8K4Z4;B4E3D5;Q3MHV2;Q53HK9;Q53HW2|ENSEMBL:ENSP00000339027;ENSP00000376299;ENSP00000449328|REFSEQ:NP_000993;NP_444505|H-INV:HIT000049094 Tax_Id=9606 Gene_Symbol=RPLP0 60S acidic ribosomal protein P0;>IPI:IPI00556	15	11	11	11	11	9	9	9	9	10	10	9	11	11	11	9	9	9	9	10	10	9	11	11	11	9	9	9	9	10	10	9	11	11	47.6	47.6	47.6	34.273	317	317;255;281;247;153;166;244;142;156;246;317;121;200;111;107
IPI00008531;IPI00985346;IPI00909804;IPI00164550;IPI00914919;IPI00903300;IPI00914887;IPI00217874	IPI00008531;IPI00985346;IPI00909804;IPI00164550;IPI00914919;IPI00903300;IPI00914887	Q9UKL0	23186	RCOR1	RCOR1 REST corepressor 1	6;3;3;3;3;3;3;1	6;3;3;3;3;3;3;1	6;3;3;3;3;3;3;1	>IPI:IPI00008531.2|SWISS-PROT:Q9UKL0|ENSEMBL:ENSP00000262241|REFSEQ:NP_055971|H-INV:HIT000071949 Tax_Id=9606 Gene_Symbol=RCOR1 REST corepressor 1;>IPI:IPI00985346.1|TREMBL:E9PQE5|ENSEMBL:ENSP00000436838|VEGA:OTTHUMP00000228429 Tax_Id=9606 Gene_Symbol=RCOR3	8	6	6	6	4	1	1	1	1	2	2	2	2	3	4	1	1	1	1	2	2	2	2	3	4	1	1	1	1	2	2	2	2	3	17.7	17.7	17.7	53.327	485	485;149;374;436;449;495;553;523
IPI00008552	IPI00008552	O76003	10539	GLRX3	GLRX3 Glutaredoxin-3	11	11	11	>IPI:IPI00008552.6|SWISS-PROT:O76003|ENSEMBL:ENSP00000330836;ENSP00000357633;ENSP00000435445|REFSEQ:NP_001186797;NP_006532|H-INV:HIT000281505|VEGA:OTTHUMP00000020746;OTTHUMP00000020747;OTTHUMP00000020748 Tax_Id=9606 Gene_Symbol=GLRX3 Glutaredoxin-3	1	11	11	11	7	7	6	8	9	8	7	8	7	7	7	7	6	8	9	8	7	8	7	7	7	7	6	8	9	8	7	8	7	7	40.3	40.3	40.3	37.432	335	335
IPI00008557;IPI00930694;IPI00922068;IPI00646774;IPI01022973;IPI00964218;IPI00894350;IPI00892693;IPI00386809;IPI00743914;IPI00180983;REV__IPI00910670;REV__IPI01012581;REV__IPI00943192;IPI00179713;IPI00953576	IPI00008557;IPI00930694	Q9NZI8	10642	IGF2BP1	IGF2BP1 Insulin-like growth factor 2 mRNA-binding protein 1	15;12;1;1;1;1;1;1;1;1;1;1;1;1;1;1	13;10;0;1;1;1;1;1;1;0;0;1;1;1;0;0	13;10;0;1;1;1;1;1;1;0;0;1;1;1;0;0	>IPI:IPI00008557.6|SWISS-PROT:Q9NZI8|TREMBL:D3DTW3|ENSEMBL:ENSP00000290341|REFSEQ:NP_006537|H-INV:HIT000073695|VEGA:OTTHUMP00000219840 Tax_Id=9606 Gene_Symbol=IGF2BP1 Insulin-like growth factor 2 mRNA-binding protein 1;>IPI:IPI00930694.1|TREMBL:C9JT33|ENSE	16	15	13	13	7	7	5	12	11	9	9	7	9	8	5	6	4	10	9	8	8	6	8	7	5	6	4	10	9	8	8	6	8	7	33.1	29.1	29.1	63.48	577	577;438;493;528;529;529;529;529;529;536;556;559;579;593;599;605
IPI00008569;IPI00909691;IPI00924927	IPI00008569;IPI00909691	O15498	10652	YKT6	YKT6 Synaptobrevin homolog YKT6	4;2;1	4;2;1	4;2;1	>IPI:IPI00008569.1|SWISS-PROT:O15498|TREMBL:A4D2J0;B5BU81;Q9UES0|ENSEMBL:ENSP00000223369|REFSEQ:NP_006546|H-INV:HIT000033143|VEGA:OTTHUMP00000159348 Tax_Id=9606 Gene_Symbol=YKT6 Synaptobrevin homolog YKT6;>IPI:IPI00909691.1|TREMBL:B4DR94|ENSEMBL:ENSP000004	3	4	4	4	3	3	3	3	3	1	1	0	2	1	3	3	3	3	3	1	1	0	2	1	3	3	3	3	3	1	1	0	2	1	24.2	24.2	24.2	22.417	198	198;164;29
IPI00008575;IPI00082310;IPI00385834;IPI00479209;IPI00744983;IPI00903310;IPI00008570;IPI00166708	IPI00008575;IPI00082310;IPI00385834;IPI00479209	Q07666-1	10657	KHDRBS1	KHDRBS1 Isoform 1 of KH domain-containing, RNA-binding, signal transduction-associated protein	7;6;6;6;1;1;1;1	7;6;6;6;1;1;1;1	7;6;6;6;1;1;1;1	>IPI:IPI00008575.3|SWISS-PROT:Q07666-1|TREMBL:B2R7B5|ENSEMBL:ENSP00000313829|REFSEQ:NP_006550|H-INV:HIT000196692|VEGA:OTTHUMP00000004022 Tax_Id=9606 Gene_Symbol=KHDRBS1 Isoform 1 of KH domain-containing, RNA-binding, signal transduction-associated protein	8	7	7	7	3	5	5	4	5	4	4	5	4	5	3	5	5	4	5	4	4	5	4	5	3	5	5	4	5	4	4	5	4	5	24.2	24.2	24.2	48.227	443	443;404;418;423;271;317;346;349
IPI00008580	IPI00008580	P03973	6590	SLPI	SLPI Antileukoproteinase	1	1	1	>IPI:IPI00008580.1|SWISS-PROT:P03973|TREMBL:Q6LDI0|ENSEMBL:ENSP00000342082|REFSEQ:NP_003055|H-INV:HIT000038907|VEGA:OTTHUMP00000031775 Tax_Id=9606 Gene_Symbol=SLPI Antileukoproteinase	1	1	1	1	0	0	0	0	0	1	1	1	0	1	0	0	0	0	0	1	1	1	0	1	0	0	0	0	0	1	1	1	0	1	9.1	9.1	9.1	14.326	132	132
IPI00008599;IPI00642218;IPI00643669	IPI00008599;IPI00642218;IPI00643669	Q15125	10682	EBP	EBP 3-beta-hydroxysteroid-Delta(8),Delta(7)-isomerase	3;2;2	3;2;2	3;2;2	>IPI:IPI00008599.3|SWISS-PROT:Q15125|ENSEMBL:ENSP00000417052|REFSEQ:NP_006570|H-INV:HIT000281127|VEGA:OTTHUMP00000032393 Tax_Id=9606 Gene_Symbol=EBP 3-beta-hydroxysteroid-Delta(8),Delta(7)-isomerase;>IPI:IPI00642218.1|TREMBL:C9J719|ENSEMBL:ENSP00000405832|	3	3	3	3	1	3	3	3	3	3	3	2	3	2	1	3	3	3	3	3	3	2	3	2	1	3	3	3	3	3	3	2	3	2	16.5	16.5	16.5	26.352	230	230;146;160
IPI00008613;IPI00218475	IPI00008613;IPI00218475	P80217-1	3430	IFI35	IFI35 Isoform 1 of Interferon-induced 35 kDa protein	4;4	4;4	4;4	>IPI:IPI00008613.5|SWISS-PROT:P80217-1|ENSEMBL:ENSP00000394579|VEGA:OTTHUMP00000236626 Tax_Id=9606 Gene_Symbol=IFI35 Isoform 1 of Interferon-induced 35 kDa protein;>IPI:IPI00218475.5|SWISS-PROT:P80217-2|ENSEMBL:ENSP00000395590|REFSEQ:NP_005524|H-INV:HIT000	2	4	4	4	2	2	1	0	1	1	0	0	1	2	2	2	1	0	1	1	0	0	1	2	2	2	1	0	1	1	0	0	1	2	18.2	18.2	18.2	31.546	286	286;288
IPI00008669;IPI00910810	IPI00008669;IPI00910810	A6NCN2 Tax_Id=9606 Gene_Symbol=- Keratin-81-like protein;>IPI	NA	-	#NAME?	21;16	4;2	4;2	>IPI:IPI00008669.4|SWISS-PROT:A6NCN2 Tax_Id=9606 Gene_Symbol=- Keratin-81-like protein;>IPI:IPI00910810.1|TREMBL:B4DTA1 Tax_Id=9606 Gene_Symbol=- cDNA FLJ60029, highly similar to Keratin, type II cuticular Hb3	2	21	4	4	0	0	0	1	0	1	0	0	0	20	0	0	0	1	0	0	0	0	0	3	0	0	0	1	0	0	0	0	0	3	27.6	7	7	53.409	486	486;255
IPI00642046;IPI00008708;IPI01016043	IPI00642046;IPI00008708	A0PJ61	26156	RSL1D1	RSL1D1 RSL1D1 protein	13;13;4	13;13;4	13;13;4	>IPI:IPI00642046.1|TREMBL:A0PJ61|ENSEMBL:ENSP00000347897|VEGA:OTTHUMP00000160259 Tax_Id=9606 Gene_Symbol=RSL1D1 RSL1D1 protein;>IPI:IPI00008708.5|SWISS-PROT:O76021|TREMBL:A0PJ87;Q32Q62|ENSEMBL:ENSP00000379760|REFSEQ:NP_056474|H-INV:HIT000038531|VEGA:OTTHUM	3	13	13	13	8	9	5	5	7	8	7	8	9	10	8	9	5	5	7	8	7	8	9	10	8	9	5	5	7	8	7	8	9	10	32.3	32.3	32.3	54.844	489	489;490;270
IPI00008728;IPI01012768	IPI00008728;IPI01012768	O76031	10845	CLPX	CLPX ATP-dependent Clp protease ATP-binding subunit clpX-like, mitochondrial	13;10	13;10	13;10	>IPI:IPI00008728.1|SWISS-PROT:O76031|ENSEMBL:ENSP00000300107|REFSEQ:NP_006651|H-INV:HIT000244098|VEGA:OTTHUMP00000164179 Tax_Id=9606 Gene_Symbol=CLPX ATP-dependent Clp protease ATP-binding subunit clpX-like, mitochondrial;>IPI:IPI01012768.1|TREMBL:Q9H072|E	2	13	13	13	5	4	5	4	5	3	4	2	3	3	5	4	5	4	5	3	4	2	3	3	5	4	5	4	5	3	4	2	3	3	30.5	30.5	30.5	69.223	633	633;533
IPI00008732;IPI00852851;IPI00748784	IPI00008732;IPI00852851;IPI00748784	Q9H4I3-1	80305	TRABD	TRABD Isoform 1 of TraB d	2;2;1	2;2;1	2;2;1	>IPI:IPI00008732.1|SWISS-PROT:Q9H4I3-1|TREMBL:Q6XYC5|ENSEMBL:ENSP00000305664;ENSP00000370295;ENSP00000379171|REFSEQ:NP_079480|H-INV:HIT000250629|VEGA:OTTHUMP00000196711;OTTHUMP00000196712;OTTHUMP00000196713 Tax_Id=9606 Gene_Symbol=TRABD Isoform 1 of TraB d	3	2	2	2	0	0	1	0	1	1	0	0	0	0	0	0	1	0	1	1	0	0	0	0	0	0	1	0	1	1	0	0	0	0	8.2	8.2	8.2	42.321	376	376;379;330
IPI00008770;IPI00470739;IPI00640363;IPI00619967;IPI00644555;IPI00848002	IPI00008770;IPI00470739;IPI00640363;IPI00619967;IPI00644555	Q03013-1	2948	GSTM4	GSTM4 Isoform 1 of Glutathione S-transferase Mu 4	15;14;9;8;8;1	14;13;8;7;8;1	6;5;0;4;4;0	>IPI:IPI00008770.1|SWISS-PROT:Q03013-1|ENSEMBL:ENSP00000358851|REFSEQ:NP_000841|VEGA:OTTHUMP00000013356 Tax_Id=9606 Gene_Symbol=GSTM4 Isoform 1 of Glutathione S-transferase Mu 4;>IPI:IPI00470739.4|SWISS-PROT:Q03013-2|ENSEMBL:ENSP00000316471|REFSEQ:NP_67148	6	15	14	6	7	7	5	8	9	9	7	7	8	8	7	7	5	8	9	8	6	7	7	7	2	2	1	2	3	3	2	2	2	2	71.1	67.9	36.2	25.561	218	218;195;149;157;202;184
IPI00008791;IPI00908614	IPI00008791;IPI00908614	O76071	9391	CIAO1	CIAO1 Probable cytosolic iron-sulfur protein assembly protein CIAO1	7;5	7;5	7;5	>IPI:IPI00008791.1|SWISS-PROT:O76071|TREMBL:B2RDJ6|ENSEMBL:ENSP00000418287|REFSEQ:NP_004795|H-INV:HIT000220785|VEGA:OTTHUMP00000161009 Tax_Id=9606 Gene_Symbol=CIAO1 Probable cytosolic iron-sulfur protein assembly protein CIAO1;>IPI:IPI00908614.1|TREMBL:B4D	2	7	7	7	3	4	4	4	4	7	5	6	4	3	3	4	4	4	4	7	5	6	4	3	3	4	4	4	4	7	5	6	4	3	35.7	35.7	35.7	37.84	339	339;302
IPI00470753;IPI00829712;IPI00011530;IPI00008809;IPI00647300;IPI00645726;IPI00641015;IPI00336105;IPI00011545;IPI00011531;IPI00011529	IPI00470753;IPI00829712;IPI00011530;IPI00008809;IPI00647300	P0CL80-2 Tax_Id=9606 Gene_Symbol=GAGE12F Isoform 2 of G antigen 12F;>IPI	100008586	GAGE12F	GAGE12F Isoform 2 of G antigen 12F	3;3;3;3;3;1;1;1;1;1;1	3;3;3;3;3;1;1;1;1;1;1	3;3;3;3;3;1;1;1;1;1;1	>IPI:IPI00470753.1|SWISS-PROT:P0CL80-2 Tax_Id=9606 Gene_Symbol=GAGE12F Isoform 2 of G antigen 12F;>IPI:IPI00829712.1|REFSEQ:NP_001465 Tax_Id=9606 Gene_Symbol=GAGE4 G antigen 4;>IPI:IPI00011530.2|SWISS-PROT:Q13068|TREMBL:B5MC01|ENSEMBL:ENSP00000371119|REFSE	11	3	3	3	1	0	2	1	0	1	2	1	1	2	1	0	2	1	0	1	2	1	1	2	1	0	2	1	0	1	2	1	1	2	56	56	56	8.4541	75	75;117;117;117;139;117;117;117;117;117;118
IPI00939593;IPI00027599;IPI00008943;IPI00556368	IPI00939593;IPI00027599;IPI00008943;IPI00556368	Q9UMR2-2	11269	DDX19B	DDX19B Isoform 2 of ATP-dependent RNA helicase DDX19B	13;13;13;10	1;1;1;1	1;1;1;1	>IPI:IPI00939593.1|SWISS-PROT:Q9UMR2-2|ENSEMBL:ENSP00000348271|REFSEQ:NP_001014451 Tax_Id=9606 Gene_Symbol=DDX19B Isoform 2 of ATP-dependent RNA helicase DDX19B;>IPI:IPI00027599.6|TREMBL:B4DXS6;E7EMK4|ENSEMBL:ENSP00000392639 Tax_Id=9606 Gene_Symbol=DDX19B	4	13	1	1	5	6	4	6	3	9	9	4	6	5	0	0	0	1	0	0	0	0	0	0	0	0	0	1	0	0	0	0	0	0	38.2	3.8	3.8	50.489	448	448;453;479;370
IPI00008961	IPI00008961	Q9NYB0	54386	TERF2IP	TERF2IP Telomeric repeat-binding factor 2-interacting protein 1	1	1	1	>IPI:IPI00008961.1|SWISS-PROT:Q9NYB0|ENSEMBL:ENSP00000300086|REFSEQ:NP_061848|H-INV:HIT000039532 Tax_Id=9606 Gene_Symbol=TERF2IP Telomeric repeat-binding factor 2-interacting protein 1	1	1	1	1	1	0	0	1	1	1	1	0	1	1	1	0	0	1	1	1	1	0	1	1	1	0	0	1	1	1	1	0	1	1	7.3	7.3	7.3	44.259	399	399
IPI00975821;IPI00008964;IPI01009517;IPI00374519;IPI00022134	IPI00975821;IPI00008964;IPI01009517;IPI00374519	E9PLD0	81876	RAB1B	RAB1B Uncharacterized protein	8;8;5;4;3	3;3;1;1;1	3;3;1;1;1	>IPI:IPI00975821.1|TREMBL:E9PLD0|ENSEMBL:ENSP00000435195|VEGA:OTTHUMP00000234422 Tax_Id=9606 Gene_Symbol=RAB1B Uncharacterized protein;>IPI:IPI00008964.3|SWISS-PROT:Q9H0U4|TREMBL:Q6FIG4|ENSEMBL:ENSP00000310226|REFSEQ:NP_112243|H-INV:HIT000242657|VEGA:OTTHU	5	8	3	3	7	6	6	6	7	7	6	7	7	7	3	2	3	2	3	3	2	3	3	3	3	2	3	2	3	3	2	3	3	3	61.5	24.9	24.9	18.483	169	169;201;119;201;163
IPI00218547;IPI00008982	IPI00218547;IPI00008982	P54886-2	5832	ALDH18A1	ALDH18A1 Isoform Short of Delta-1-pyrroline-5-carboxylate synthase	26;26	26;26	26;26	>IPI:IPI00218547.1|SWISS-PROT:P54886-2|ENSEMBL:ENSP00000360265|REFSEQ:NP_001017423|VEGA:OTTHUMP00000020160 Tax_Id=9606 Gene_Symbol=ALDH18A1 Isoform Short of Delta-1-pyrroline-5-carboxylate synthase;>IPI:IPI00008982.1|SWISS-PROT:P54886-1|ENSEMBL:ENSP0000036	2	26	26	26	13	17	11	12	14	14	18	15	11	11	13	17	11	12	14	14	18	15	11	11	13	17	11	12	14	14	18	15	11	11	41.1	41.1	41.1	87.088	793	793;795
IPI00008986;IPI01025948;IPI01025506;IPI00910358;IPI00549477;IPI00644701	IPI00008986	Q01650	8140	SLC7A5	SLC7A5 Large neutral amino acids transporter small subunit 1	6;1;1;1;1;1	6;1;1;1;1;1	6;1;1;1;1;1	>IPI:IPI00008986.1|SWISS-PROT:Q01650|TREMBL:Q2MCL6;Q8IV97;Q96QB2|ENSEMBL:ENSP00000261622|REFSEQ:NP_003477|H-INV:HIT000069405|VEGA:OTTHUMP00000175013 Tax_Id=9606 Gene_Symbol=SLC7A5 Large neutral amino acids transporter small subunit 1	6	6	6	6	4	3	4	3	3	4	3	5	5	4	4	3	4	3	3	4	3	5	5	4	4	3	4	3	3	4	3	5	5	4	12.6	12.6	12.6	55.01	507	507;168;245;484;511;515
IPI00008991	IPI00008991	Q01658	1810	DR1	DR1 Protein Dr1	4	4	4	>IPI:IPI00008991.1|SWISS-PROT:Q01658|TREMBL:Q53F47;Q658N3|ENSEMBL:ENSP00000359290;ENSP00000359295|REFSEQ:NP_001929|H-INV:HIT000014155|VEGA:OTTHUMP00000012556;OTTHUMP00000012557 Tax_Id=9606 Gene_Symbol=DR1 Protein Dr1	1	4	4	4	2	2	1	2	2	2	2	1	3	2	2	2	1	2	2	2	2	1	3	2	2	2	1	2	2	2	2	1	3	2	39.2	39.2	39.2	19.443	176	176
IPI00008998;IPI00787433	IPI00008998	Q9P035	51495	PTPLAD1	PTPLAD1 3-hydroxyacyl-CoA dehydratase 3	7;3	7;3	7;3	>IPI:IPI00008998.3|SWISS-PROT:Q9P035|ENSEMBL:ENSP00000261875|REFSEQ:NP_057479|H-INV:HIT000081933 Tax_Id=9606 Gene_Symbol=PTPLAD1 3-hydroxyacyl-CoA dehydratase 3	2	7	7	7	2	3	3	3	3	6	5	4	2	2	2	3	3	3	3	6	5	4	2	2	2	3	3	3	3	6	5	4	2	2	26	26	26	43.159	362	362;307
IPI00009009	IPI00009009	Q9P013	51503	CWC15	CWC15 Protein CWC15 homolog	4	4	4	>IPI:IPI00009009.4|SWISS-PROT:Q9P013|REFSEQ:NP_057487|H-INV:HIT000002098 Tax_Id=9606 Gene_Symbol=CWC15 Protein CWC15 homolog	1	4	4	4	2	1	2	0	1	2	0	1	1	2	2	1	2	0	1	2	0	1	1	2	2	1	2	0	1	2	0	1	1	2	24	24	24	26.624	229	229
IPI01014610;IPI00009010;IPI01015813;IPI01010288	IPI01014610;IPI00009010;IPI01015813	F5GX77	51504	TRMT112	TRMT112 Uncharacterized protein	5;5;4;2	5;5;4;2	5;5;4;2	>IPI:IPI01014610.1|TREMBL:F5GX77|ENSEMBL:ENSP00000440437|VEGA:OTTHUMP00000237053 Tax_Id=9606 Gene_Symbol=TRMT112 Uncharacterized protein;>IPI:IPI00009010.3|SWISS-PROT:Q9UI30|ENSEMBL:ENSP00000438349|REFSEQ:NP_057488|H-INV:HIT000002102|VEGA:OTTHUMP0000023705	4	5	5	5	2	3	3	2	2	2	3	3	2	2	2	3	3	2	2	2	3	3	2	2	2	3	3	2	2	2	3	3	2	2	56.6	56.6	56.6	11.972	106	106;125;120;81
IPI00980890;IPI00739827;IPI00009030;IPI00216172;IPI00922445;IPI00910397	IPI00980890;IPI00739827;IPI00009030;IPI00216172;IPI00922445	B4E2S7	3920	LAMP2	LAMP2 cDNA FLJ58780, highly similar to Homo sapiens lysosomal-associated membrane protein 2 (LAMP2), transcript variant LAMP2B, mRNA	4;4;4;4;3;1	4;4;4;4;3;1	4;4;4;4;3;1	>IPI:IPI00980890.2|TREMBL:B4E2S7|ENSEMBL:ENSP00000431526;ENSP00000440479|VEGA:OTTHUMP00000023945 Tax_Id=9606 Gene_Symbol=LAMP2 cDNA FLJ58780, highly similar to Homo sapiens lysosomal-associated membrane protein 2 (LAMP2), transcript variant LAMP2B, mRNA;>I	6	4	4	4	2	3	3	2	4	4	4	3	2	2	2	3	3	2	4	4	4	3	2	2	2	3	3	2	4	4	4	3	2	2	9.9	9.9	9.9	39.811	363	363;410;410;411;300;265
IPI00916802;IPI00009032;IPI00916922;IPI00917386;IPI00917205	IPI00916802;IPI00009032;IPI00916922	E9PFH8;F5H673;Q9UMH6	6741	SSB	SSB Uncharacterized protein	21;21;12;10;9	21;21;12;10;9	21;21;12;10;9	>IPI:IPI00916802.1|TREMBL:E9PFH8;F5H673;Q9UMH6|ENSEMBL:ENSP00000386524;ENSP00000437851|VEGA:OTTHUMP00000204777 Tax_Id=9606 Gene_Symbol=SSB Uncharacterized protein;>IPI:IPI00009032.1|SWISS-PROT:P05455|TREMBL:B5BUB5;Q14730;Q9UMH5|ENSEMBL:ENSP00000260956;ENSP	5	21	21	21	11	11	14	14	10	17	13	12	16	14	11	11	14	14	10	17	13	12	16	14	11	11	14	14	10	17	13	12	16	14	54.3	54.3	54.3	41.824	361	361;408;184;120;134
IPI00179890;IPI00009057;IPI00965308;IPI00966108;IPI00966366;IPI00965049;IPI01019015;IPI00964602;IPI00966712;IPI00966981;IPI00967594;IPI00967913	IPI00179890;IPI00009057;IPI00965308;IPI00966108;IPI00966366;IPI00965049	Q9UN86-2	9908	G3BP2	G3BP2 Isoform B of Ras GTPase-activating protein-binding protein 2	12;12;10;7;7;6;5;5;5;5;3;3	11;11;9;6;6;5;4;4;4;4;2;2	11;11;9;6;6;5;4;4;4;4;2;2	>IPI:IPI00179890.2|SWISS-PROT:Q9UN86-2|TREMBL:A8K6V7|ENSEMBL:ENSP00000350518|REFSEQ:NP_987100|VEGA:OTTHUMP00000160588 Tax_Id=9606 Gene_Symbol=G3BP2 Isoform B of Ras GTPase-activating protein-binding protein 2;>IPI:IPI00009057.2|SWISS-PROT:Q9UN86-1|ENSEMBL:	12	12	11	11	7	8	9	8	7	7	7	5	7	6	6	7	8	7	6	6	6	4	6	5	6	7	8	7	6	6	6	4	6	5	33.4	30.7	30.7	50.817	449	449;482;424;141;198;125;78;99;111;116;56;59
IPI00984269;IPI00550360;IPI00983593;IPI00922255;IPI00974576;IPI00009070;IPI00975530;IPI00980122	IPI00984269;IPI00550360;IPI00983593;IPI00922255;IPI00974576;IPI00009070;IPI00975530	B7Z1K2	10767	HBS1L	HBS1L cDNA FLJ59477, highly similar to HBS1-like protein	5;5;5;5;5;5;3;1	5;5;5;5;5;5;3;1	5;5;5;5;5;5;3;1	>IPI:IPI00984269.2|TREMBL:B7Z1K2|ENSEMBL:ENSP00000415305 Tax_Id=9606 Gene_Symbol=HBS1L cDNA FLJ59477, highly similar to HBS1-like protein;>IPI:IPI00550360.2|TREMBL:B7Z524|ENSEMBL:ENSP00000356798;ENSP00000436256|VEGA:OTTHUMP00000234184 Tax_Id=9606 Gene_Symb	8	5	5	5	1	0	2	0	2	1	1	1	1	0	1	0	2	0	2	1	1	1	1	0	1	0	2	0	2	1	1	1	1	0	16.9	16.9	16.9	45.138	408	408;520;554;619;642;684;170;243
IPI00979506;IPI00645384;IPI00386662;IPI00646643;IPI00009071;IPI00412643;IPI00074587;IPI00477946;IPI00942141	IPI00979506;IPI00645384;IPI00386662;IPI00646643;IPI00009071;IPI00412643;IPI00074587	B4DJP9	100505793	SRSF10;LOC100505793	SRSF10	6;6;6;6;6;6;6;2;2	6;6;6;6;6;6;6;2;2	6;6;6;6;6;6;6;2;2	>IPI:IPI00979506.1|TREMBL:B4DJP9|ENSEMBL:ENSP00000388991;ENSP00000412759|REFSEQ:NP_001177938;XP_003119132 Tax_Id=9606 Gene_Symbol=SRSF10;LOC100505793 serine/arginine-rich splicing factor 10 isoform 6;>IPI:IPI00645384.3|TREMBL:Q5JRI1|ENSEMBL:ENSP00000363577	9	6	6	6	5	3	4	4	4	5	3	4	3	4	5	3	4	4	4	5	3	4	3	4	5	3	4	4	4	5	3	4	3	4	37.6	37.6	37.6	20.117	165	165;172;173;182;183;261;262;69;261
IPI00009104;IPI01014133;IPI00909925	IPI00009104;IPI01014133	Q9Y230	10856	RUVBL2	RUVBL2 RuvB-like 2	20;18;7	20;18;7	20;18;7	>IPI:IPI00009104.7|SWISS-PROT:Q9Y230|TREMBL:B3KNL2|ENSEMBL:ENSP00000221413|REFSEQ:NP_006657|H-INV:HIT000292648 Tax_Id=9606 Gene_Symbol=RUVBL2 RuvB-like 2;>IPI:IPI01014133.1|TREMBL:B3KQ59|ENSEMBL:ENSP00000413890 Tax_Id=9606 Gene_Symbol=RUVBL2 cDNA FLJ32936	3	20	20	20	15	17	14	15	16	19	15	13	17	17	15	17	14	15	16	19	15	13	17	17	15	17	14	15	16	19	15	13	17	17	49.5	49.5	49.5	51.156	463	463;418;255
IPI00922708;IPI00009123;IPI00976039;IPI00979363;IPI00982023;IPI00980065;IPI00979165;IPI00977950;IPI00982588	IPI00922708;IPI00009123;IPI00976039;IPI00979363	P80303-2	4925	NUCB2	NUCB2 Isoform 2 of Nucleobindin-2	9;9;8;8;4;4;2;2;1	9;9;8;8;4;4;2;2;1	9;9;8;8;4;4;2;2;1	>IPI:IPI00922708.1|SWISS-PROT:P80303-2|ENSEMBL:ENSP00000320168|VEGA:OTTHUMP00000231793 Tax_Id=9606 Gene_Symbol=NUCB2 Isoform 2 of Nucleobindin-2;>IPI:IPI00009123.2|SWISS-PROT:P80303-1|TREMBL:D3DQX5|ENSEMBL:ENSP00000436455|REFSEQ:NP_005004|H-INV:HIT00032359	9	9	9	9	6	7	6	4	3	2	4	4	6	5	6	7	6	4	3	2	4	4	6	5	6	7	6	4	3	2	4	4	6	5	30	30	30	50.2	420	420;420;338;390;195;198;69;90;73
IPI00927478;IPI00375469;IPI00029707;IPI00009137;IPI00924476;IPI00925482	IPI00927478;IPI00375469;IPI00029707;IPI00009137;IPI00924476;IPI00925482	C9JEV9	10898	CPSF4	CPSF4 Uncharacterized protein	2;2;2;2;1;1	2;2;2;2;1;1	2;2;2;2;1;1	>IPI:IPI00927478.1|TREMBL:C9JEV9|ENSEMBL:ENSP00000396060|VEGA:OTTHUMP00000206235 Tax_Id=9606 Gene_Symbol=CPSF4 Uncharacterized protein;>IPI:IPI00375469.1|SWISS-PROT:O95639-3 Tax_Id=9606 Gene_Symbol=CPSF4 Isoform 3 of Cleavage and polyadenylation specificit	6	2	2	2	1	0	1	1	0	2	1	0	0	0	1	0	1	1	0	2	1	0	0	0	1	0	1	1	0	2	1	0	0	0	16.1	16.1	16.1	23.653	211	211;243;244;269;191;193
IPI00009146;IPI01021369;IPI01021568;IPI00908631;IPI01022706	IPI00009146;IPI01021369;IPI01021568;IPI00908631;IPI01022706	O14545	10906	TRAFD1	TRAFD1 TRAF-type zinc finger domain-containing protein 1	2;1;1;1;1	2;1;1;1;1	2;1;1;1;1	>IPI:IPI00009146.4|SWISS-PROT:O14545|ENSEMBL:ENSP00000257604;ENSP00000396526|REFSEQ:NP_001137378;NP_006691|H-INV:HIT000058131 Tax_Id=9606 Gene_Symbol=TRAFD1 TRAF-type zinc finger domain-containing protein 1;>IPI:IPI01021369.1|TREMBL:F8VWK2|ENSEMBL:ENSP0000	5	2	2	2	0	1	1	1	0	0	1	1	0	1	0	1	1	1	0	0	1	1	0	1	0	1	1	1	0	0	1	1	0	1	5	5	5	64.84	582	582;94;135;164;283
IPI00009210	IPI00009210	Q9UNI6	11266	DUSP12	DUSP12 Dual specificity protein phosphatase 12	3	3	3	>IPI:IPI00009210.1|SWISS-PROT:Q9UNI6|ENSEMBL:ENSP00000356920|REFSEQ:NP_009171|H-INV:HIT000032727|VEGA:OTTHUMP00000032494 Tax_Id=9606 Gene_Symbol=DUSP12 Dual specificity protein phosphatase 12	1	3	3	3	0	0	0	0	0	1	0	0	2	1	0	0	0	0	0	1	0	0	2	1	0	0	0	0	0	1	0	0	2	1	15	15	15	37.687	340	340
IPI00009225	IPI00009225	Q9UNK0	9482	STX8	STX8 Syntaxin-8	2	2	2	>IPI:IPI00009225.1|SWISS-PROT:Q9UNK0|ENSEMBL:ENSP00000305255|REFSEQ:NP_004844|H-INV:HIT000065000 Tax_Id=9606 Gene_Symbol=STX8 Syntaxin-8	1	2	2	2	0	0	0	0	0	0	1	1	0	0	0	0	0	0	0	0	1	1	0	0	0	0	0	0	0	0	1	1	0	0	11.9	11.9	11.9	26.906	236	236
IPI00945960;IPI00009235;IPI00946150	IPI00945960;IPI00009235;IPI00946150	C9JA28	6747	SSR3	SSR3 Uncharacterized protein	1;1;1	1;1;1	1;1;1	>IPI:IPI00945960.1|TREMBL:C9JA28|ENSEMBL:ENSP00000417530|VEGA:OTTHUMP00000213168 Tax_Id=9606 Gene_Symbol=SSR3 Uncharacterized protein;>IPI:IPI00009235.3|SWISS-PROT:Q9UNL2|ENSEMBL:ENSP00000265044|REFSEQ:NP_009038|H-INV:HIT000001875|VEGA:OTTHUMP00000213166 T	3	1	1	1	1	1	1	1	1	1	1	1	1	1	1	1	1	1	1	1	1	1	1	1	1	1	1	1	1	1	1	1	1	1	8	8	8	20.161	174	174;185;198
IPI00852906;IPI00759683;IPI00853146;IPI00009236;IPI00876941	IPI00852906;IPI00759683;IPI00853146;IPI00009236;IPI00876941	C9JKI3	857	CAV1	CAV1 Caveolin	4;4;4;4;4	4;4;4;4;4	4;4;4;4;4	>IPI:IPI00852906.1|TREMBL:C9JKI3|ENSEMBL:ENSP00000389033|VEGA:OTTHUMP00000196476 Tax_Id=9606 Gene_Symbol=CAV1 Caveolin;>IPI:IPI00759683.1|SWISS-PROT:Q03135-2|ENSEMBL:ENSP00000377110;ENSP00000377111;ENSP00000384348|REFSEQ:NP_001166366;NP_001166367;NP_001166	5	4	4	4	3	3	2	2	2	1	2	1	1	1	3	3	2	2	2	1	2	1	1	1	3	3	2	2	2	1	2	1	1	1	42.8	42.8	42.8	15.928	138	138;147;167;178;217
IPI00009253;IPI00748905;IPI00748037;IPI00908301;IPI00942239	IPI00009253	P54920	8775	NAPA	NAPA Alpha-soluble NSF attachment protein	15;3;3;3;3	15;3;3;3;3	15;3;3;3;3	>IPI:IPI00009253.2|SWISS-PROT:P54920|ENSEMBL:ENSP00000263354|REFSEQ:NP_003818|H-INV:HIT000040503 Tax_Id=9606 Gene_Symbol=NAPA Alpha-soluble NSF attachment protein	5	15	15	15	5	5	5	8	7	8	8	5	7	4	5	5	5	8	7	8	8	5	7	4	5	5	5	8	7	8	8	5	7	4	66.4	66.4	66.4	33.232	295	295;204;255;259;302
IPI01026294;IPI00791053;IPI00940464;IPI00009268;IPI00946958;IPI00792542;IPI00947447;IPI00788719;IPI00945211	IPI01026294;IPI00791053;IPI00940464;IPI00009268;IPI00946958;IPI00792542;IPI00947447;IPI00788719	B4DPC3 Tax_Id=9606 Gene_Symbol=ABHD14A cDNA FLJ60760, highly similar to Aminoacylase-1;>IPI	25864	ABHD14A	ABHD14A cDNA FLJ60760, highly similar to Aminoacylase-1	3;3;3;3;2;2;2;2;1	3;3;3;3;2;2;2;2;1	3;3;3;3;2;2;2;2;1	>IPI:IPI01026294.1|TREMBL:B4DPC3 Tax_Id=9606 Gene_Symbol=ABHD14A cDNA FLJ60760, highly similar to Aminoacylase-1;>IPI:IPI00791053.2|TREMBL:C9J9D8|ENSEMBL:ENSP00000417618|REFSEQ:NP_001185825|VEGA:OTTHUMP00000212464 Tax_Id=9606 Gene_Symbol=ACY1 aminoacylase-	9	3	3	3	1	1	2	1	1	2	2	2	2	2	1	1	2	1	1	2	2	2	2	2	1	1	2	1	1	2	2	2	2	2	13.4	13.4	13.4	35.373	313	313;336;408;498;201;228;343;373;509
IPI00478990;IPI00916219;IPI00009301;IPI00917140;IPI00917804;IPI00445209;IPI00917481	IPI00478990;IPI00916219;IPI00009301;IPI00917140;IPI00917804;IPI00445209;IPI00917481	Q9H9Q2-2	64708	COPS7B	COPS7B Isoform 2 of COP9 signalosome complex subunit 7b	2;2;2;1;1;1;1	2;2;2;1;1;1;1	2;2;2;1;1;1;1	>IPI:IPI00478990.3|SWISS-PROT:Q9H9Q2-2|ENSEMBL:ENSP00000386527;ENSP00000439523|VEGA:OTTHUMP00000204237 Tax_Id=9606 Gene_Symbol=COPS7B Isoform 2 of COP9 signalosome complex subunit 7b;>IPI:IPI00916219.1|TREMBL:B3KV02;B3KW51|ENSEMBL:ENSP00000386438|VEGA:OTTH	7	2	2	2	0	0	0	0	0	1	0	0	1	0	0	0	0	0	0	1	0	0	1	0	0	0	0	0	0	1	0	0	1	0	19.7	19.7	19.7	18.157	157	157;230;264;150;172;273;278
IPI00009305;IPI00967259;IPI00903190;IPI00963913;IPI00963908;IPI00922562;IPI00967567;IPI00965994;IPI00896466;IPI00550894;IPI00896510;IPI00965352;IPI00965089	IPI00009305;IPI00967259;IPI00903190;IPI00963913;IPI00963908;IPI00922562;IPI00967567	P46926	10007	NA	NA	8;7;6;6;6;5;4;3;3;3;2;1;1	8;7;6;6;6;5;4;3;3;3;2;1;1	8;7;6;6;6;5;4;3;3;3;2;1;1	>IPI:IPI00009305.1|SWISS-PROT:P46926|TREMBL:A8K3S1|ENSEMBL:ENSP00000311876;ENSP00000423485;ENSP00000423674;ENSP00000424275|REFSEQ:NP_005462|H-INV:HIT000042214|VEGA:OTTHUMP00000160062;OTTHUMP00000222767;OTTHUMP00000222768;OTTHUMP00000222769 Tax_Id=9606 Gene	13	8	8	8	5	4	5	4	3	6	8	4	5	4	5	4	5	4	3	6	8	4	5	4	5	4	5	4	3	6	8	4	5	4	42.9	42.9	42.9	32.668	289	289;237;255;274;290;212;161;138;259;276;275;206;242
IPI00009315;IPI00985160	IPI00009315	Q9H3P7	64746	ACBD3	ACBD3 Golgi resident protein GCP60	11;2	11;2	11;2	>IPI:IPI00009315.6|SWISS-PROT:Q9H3P7|ENSEMBL:ENSP00000355777|REFSEQ:NP_073572|H-INV:HIT000059351|VEGA:OTTHUMP00000035668 Tax_Id=9606 Gene_Symbol=ACBD3 Golgi resident protein GCP60	2	11	11	11	7	5	5	7	6	6	7	6	7	5	7	5	5	7	6	6	7	6	7	5	7	5	5	7	6	6	7	6	7	5	33.1	33.1	33.1	60.593	528	528;76
IPI00220188;IPI00009316;IPI00514173;IPI00977574;IPI00514708;IPI00985437	IPI00220188;IPI00009316;IPI00514173;IPI00977574;IPI00514708	Q9UNP9-2	10450	PPIE	PPIE Isoform B of Peptidyl-prolyl cis-trans isomerase E	4;4;4;3;3;1	3;3;3;2;2;1	3;3;3;2;2;1	>IPI:IPI00220188.1|SWISS-PROT:Q9UNP9-2|ENSEMBL:ENSP00000348904|REFSEQ:NP_982281|H-INV:HIT000069404|VEGA:OTTHUMP00000010838 Tax_Id=9606 Gene_Symbol=PPIE Isoform B of Peptidyl-prolyl cis-trans isomerase E;>IPI:IPI00009316.3|SWISS-PROT:Q9UNP9-1|TREMBL:A8KAM9;	6	4	3	3	1	1	2	3	0	2	1	0	2	1	1	1	1	3	0	2	1	0	2	1	1	1	1	3	0	2	1	0	2	1	17.6	15.2	15.2	33.085	296	296;301;314;213;250;208
IPI00555978;IPI00009319	IPI00555978;IPI00009319	Q9NZQ3-3	51517	NCKIPSD	NCKIPSD Isoform 3 of NCK-interacting protein with SH3 domain	1;1	1;1	1;1	>IPI:IPI00555978.5|SWISS-PROT:Q9NZQ3-3|ENSEMBL:ENSP00000389059|REFSEQ:NP_909119|VEGA:OTTHUMP00000210186 Tax_Id=9606 Gene_Symbol=NCKIPSD Isoform 3 of NCK-interacting protein with SH3 domain;>IPI:IPI00009319.1|SWISS-PROT:Q9NZQ3-1|ENSEMBL:ENSP00000294129|REFS	2	1	1	1	0	0	0	0	0	0	0	0	0	1	0	0	0	0	0	0	0	0	0	1	0	0	0	0	0	0	0	0	0	1	2.1	2.1	2.1	78.237	715	715;722
IPI00009326;IPI00956212;IPI01009979;IPI00216919;IPI01009567;IPI00978761;IPI00980081	IPI00009326;IPI00956212;IPI01009979;IPI00216919;IPI01009567;IPI00978761	P46937-3	10413	YAP1	YAP1 Yes-associated protein beta	11;11;11;11;9;7;5	11;11;11;11;9;7;5	11;11;11;11;9;7;5	>IPI:IPI00009326.2|SWISS-PROT:P46937-3|TREMBL:E3WEB5;E9PRV2|ENSEMBL:ENSP00000331023;ENSP00000434134|REFSEQ:NP_006097|VEGA:OTTHUMP00000235694 Tax_Id=9606 Gene_Symbol=YAP1 Yes-associated protein beta;>IPI:IPI00956212.1|SWISS-PROT:P46937-2|ENSEMBL:ENSP0000043	7	11	11	11	7	9	8	6	8	8	7	4	4	8	7	9	8	6	8	8	7	4	4	8	7	9	8	6	8	8	7	4	4	8	41.2	41.2	41.2	49.988	466	466;488;492;504;421;326;240
IPI00009328	IPI00009328	P38919	9775	EIF4A3	EIF4A3 Eukaryotic initiation factor 4A-III	24	20	20	>IPI:IPI00009328.4|SWISS-PROT:P38919|ENSEMBL:ENSP00000269349|REFSEQ:NP_055555|H-INV:HIT000281989 Tax_Id=9606 Gene_Symbol=EIF4A3 Eukaryotic initiation factor 4A-III	1	24	20	20	12	17	16	16	17	15	15	16	16	18	11	15	14	13	15	13	12	12	13	15	11	15	14	13	15	13	12	12	13	15	61.8	56	56	46.871	411	411
IPI00009329;IPI00644301;IPI00645298;IPI00939218	IPI00009329;IPI00644301	P46939	7402	UTRN	UTRN Utrophin	6;3;1;1	5;2;1;1	5;2;1;1	>IPI:IPI00009329.2|SWISS-PROT:P46939|ENSEMBL:ENSP00000356515|REFSEQ:NP_009055|H-INV:HIT000322957|VEGA:OTTHUMP00000017350 Tax_Id=9606 Gene_Symbol=UTRN Utrophin;>IPI:IPI00644301.1|TREMBL:Q5T097;Q6LBS5|ENSEMBL:ENSP00000356496|VEGA:OTTHUMP00000017358 Tax_Id=96	4	6	5	5	1	2	1	1	2	0	1	1	0	1	1	1	0	1	1	0	1	0	0	1	1	1	0	1	1	0	1	0	0	1	2.2	2	2	394.46	3433	3433;988;251;1120
IPI00741734;IPI00009335;IPI01008983;IPI00930221	IPI00741734;IPI00009335	P0CB43	728071	FAM203B	FAM203B Protein FAM203B	7;7;3;3	7;7;3;3	7;7;3;3	>IPI:IPI00741734.2|SWISS-PROT:P0CB43|ENSEMBL:ENSP00000366623|REFSEQ:XP_001126758|VEGA:OTTHUMP00000228459 Tax_Id=9606 Gene_Symbol=FAM203B Protein FAM203B;>IPI:IPI00009335.2|SWISS-PROT:Q9BTY7|TREMBL:B3KUY6;Q96BK8|ENSEMBL:ENSP00000321320|REFSEQ:NP_057542|VEGA	4	7	7	7	0	0	0	1	2	2	5	2	2	4	0	0	0	1	2	2	5	2	2	4	0	0	0	1	2	2	5	2	2	4	31.5	31.5	31.5	42.128	390	390;390;103;103
IPI00009342;IPI00979837;IPI00967610	IPI00009342	P46940	8826	IQGAP1	IQGAP1 Ras GTPase-activating-like protein IQGAP1	86;2;1	86;2;1	83;2;0	>IPI:IPI00009342.1|SWISS-PROT:P46940|TREMBL:A4QPB0;B4DNP4;B4E2M0;F5H7A1;Q05DN7;Q5FWG8;Q6P1N4;Q96PA3|ENSEMBL:ENSP00000268182|REFSEQ:NP_003861|H-INV:HIT000193089|VEGA:OTTHUMP00000194748 Tax_Id=9606 Gene_Symbol=IQGAP1 Ras GTPase-activating-like protein IQGAP1	3	86	86	83	65	59	69	65	66	63	65	55	61	57	65	59	69	65	66	63	65	55	61	57	63	57	67	63	64	62	63	54	59	55	63.8	63.8	62.3	189.25	1657	1657;95;509
IPI00009346	IPI00009346	Q9P0S9	51522	TMEM14C	TMEM14C Transmembrane protein 14C	2	2	2	>IPI:IPI00009346.1|SWISS-PROT:Q9P0S9|TREMBL:Q53F27|ENSEMBL:ENSP00000229563;ENSP00000444561|REFSEQ:NP_001158730;NP_057546|H-INV:HIT000300984|VEGA:OTTHUMP00000016019 Tax_Id=9606 Gene_Symbol=TMEM14C Transmembrane protein 14C	1	2	2	2	0	1	0	1	0	0	2	0	1	1	0	1	0	1	0	0	2	0	1	1	0	1	0	1	0	0	2	0	1	1	34.8	34.8	34.8	11.564	112	112
IPI00917448;IPI00171701;IPI00009364	IPI00917448;IPI00171701;IPI00009364	B9A069	94101	ORMDL1	ORMDL1 Uncharacterized protein	1;1;1	1;1;1	1;1;1	>IPI:IPI00917448.1|TREMBL:B9A069|ENSEMBL:ENSP00000386253;ENSP00000402074;ENSP00000407234|VEGA:OTTHUMP00000205713;OTTHUMP00000205714;OTTHUMP00000205715 Tax_Id=9606 Gene_Symbol=ORMDL1 Uncharacterized protein;>IPI:IPI00171701.4|SWISS-PROT:Q53FV1|ENSEMBL:ENSP0	3	1	1	1	1	1	1	1	1	1	1	0	1	1	1	1	1	1	1	1	1	0	1	1	1	1	1	1	1	1	1	0	1	1	13.8	13.8	13.8	12.27	109	109;153;153
IPI00009368;IPI00964267;IPI00964643;IPI00963963	IPI00009368;IPI00964267	Q9H9B4	94081	SFXN1	SFXN1 Sideroflexin-1	9;5;4;2	9;5;4;2	9;5;4;2	>IPI:IPI00009368.4|SWISS-PROT:Q9H9B4|ENSEMBL:ENSP00000316905|REFSEQ:NP_073591|H-INV:HIT000260791|VEGA:OTTHUMP00000161114 Tax_Id=9606 Gene_Symbol=SFXN1 Sideroflexin-1;>IPI:IPI00964267.1|TREMBL:D6RFI0|ENSEMBL:ENSP00000421467|VEGA:OTTHUMP00000223227 Tax_Id=96	4	9	9	9	7	6	6	6	6	5	9	4	7	6	7	6	6	6	6	5	9	4	7	6	7	6	6	6	6	5	9	4	7	6	43.8	43.8	43.8	35.619	322	322;194;144;56
IPI01012107;IPI00009407;IPI01013359;IPI01013056	IPI01012107;IPI00009407;IPI01013359;IPI01013056	F5GXX5	1603	DAD1	DAD1 Uncharacterized protein	4;4;2;2	4;4;2;2	4;4;2;2	>IPI:IPI01012107.1|TREMBL:F5GXX5|ENSEMBL:ENSP00000440821|VEGA:OTTHUMP00000239717 Tax_Id=9606 Gene_Symbol=DAD1 Uncharacterized protein;>IPI:IPI00009407.8|SWISS-PROT:P61803|TREMBL:Q53G02|ENSEMBL:ENSP00000250498|REFSEQ:NP_001335|H-INV:HIT000100570|VEGA:OTTHUM	4	4	4	4	2	4	4	3	3	3	2	2	3	3	2	4	4	3	3	3	2	2	3	3	2	4	4	3	3	3	2	2	3	3	47.1	47.1	47.1	9.5541	85	85;113;65;78
IPI00472168;IPI01013545;IPI00009444	IPI00472168;IPI01013545;IPI00009444	D6RAN8	51264	MRPL27	MRPL27 Uncharacterized protein	2;2;2	2;2;2	2;2;2	>IPI:IPI00472168.2|TREMBL:D6RAN8|ENSEMBL:ENSP00000421865;ENSP00000426037|VEGA:OTTHUMP00000221194;OTTHUMP00000221195 Tax_Id=9606 Gene_Symbol=MRPL27 Uncharacterized protein;>IPI:IPI01013545.1|ENSEMBL:ENSP00000424321|VEGA:OTTHUMP00000221196 Tax_Id=9606 Gene_S	3	2	2	2	0	0	0	0	0	1	2	0	0	0	0	0	0	0	0	1	2	0	0	0	0	0	0	0	0	1	2	0	0	0	26.9	26.9	26.9	10.474	93	93;136;148
IPI00647259;IPI00552302;IPI00009456	IPI00647259;IPI00552302;IPI00009456	Q96B60	4907	NT5E	NT5E Uncharacterized protein	1;1;1	1;1;1	1;1;1	>IPI:IPI00647259.1|TREMBL:Q96B60|ENSEMBL:ENSP00000358660|VEGA:OTTHUMP00000016809 Tax_Id=9606 Gene_Symbol=NT5E Uncharacterized protein;>IPI:IPI00552302.4|TREMBL:B3KQI8;Q5JRQ2|ENSEMBL:ENSP00000358665;ENSP00000414674|REFSEQ:NP_001191742|VEGA:OTTHUMP0000001681	3	1	1	1	1	1	1	1	0	0	0	0	0	0	1	1	1	1	0	0	0	0	0	0	1	1	1	1	0	0	0	0	0	0	5.7	5.7	5.7	28.841	264	264;524;574
IPI00009464;IPI00220336;IPI01010048	IPI00009464;IPI00220336;IPI01010048	Q01780-1	5394	EXOSC10	EXOSC10 Isoform 1 of Exosome component 10	19;18;13	19;18;13	19;18;13	>IPI:IPI00009464.1|SWISS-PROT:Q01780-1|ENSEMBL:ENSP00000366135|REFSEQ:NP_001001998|H-INV:HIT000265014|VEGA:OTTHUMP00000002176 Tax_Id=9606 Gene_Symbol=EXOSC10 Isoform 1 of Exosome component 10;>IPI:IPI00220336.1|SWISS-PROT:Q01780-2|ENSEMBL:ENSP00000307307|R	3	19	19	19	4	6	5	5	4	10	8	5	6	4	4	6	5	5	4	10	8	5	6	4	4	6	5	5	4	10	8	5	6	4	26.2	26.2	26.2	100.83	885	885;860;679
IPI00009471	IPI00009471	Q9UNX4	10885	WDR3	WDR3 WD repeat-containing protein 3	15	15	15	>IPI:IPI00009471.1|SWISS-PROT:Q9UNX4|TREMBL:B3KMW5;Q59GA8;Q5TDG3|ENSEMBL:ENSP00000308179|REFSEQ:NP_006775|H-INV:HIT000066563|VEGA:OTTHUMP00000014051 Tax_Id=9606 Gene_Symbol=WDR3 WD repeat-containing protein 3	1	15	15	15	8	5	6	7	5	7	6	7	11	8	8	5	6	7	5	7	6	7	11	8	8	5	6	7	5	7	6	7	11	8	24.9	24.9	24.9	106.1	943	943
IPI00377080;IPI00916489;IPI00009480;IPI00916030;IPI00915801	IPI00377080;IPI00916489;IPI00009480;IPI00916030;IPI00915801	A8K1H6	10920	COPS8	COPS8 COP9 signalosome complex subunit 8 isoform 2	4;4;4;3;2	4;4;4;3;2	4;4;4;3;2	>IPI:IPI00377080.1|TREMBL:A8K1H6|ENSEMBL:ENSP00000375865|REFSEQ:NP_937832|VEGA:OTTHUMP00000202909 Tax_Id=9606 Gene_Symbol=COPS8 COP9 signalosome complex subunit 8 isoform 2;>IPI:IPI00916489.1|TREMBL:B4DFF9;E9PGT6|ENSEMBL:ENSP00000387212|VEGA:OTTHUMP0000020	5	4	4	4	4	4	2	4	2	1	3	3	1	4	4	4	2	4	2	1	3	3	1	4	4	4	2	4	2	1	3	3	1	4	47.5	47.5	47.5	17.909	160	160;173;209;206;83
IPI00009505;IPI00984268;IPI00216631	IPI00009505;IPI00984268	Q13425-1	6645	SNTB2	SNTB2 Isoform 1 of Beta-2-syntrophin	3;2;1	3;2;1	3;2;1	>IPI:IPI00009505.1|SWISS-PROT:Q13425-1|ENSEMBL:ENSP00000338191|REFSEQ:NP_006741|H-INV:HIT000219727|VEGA:OTTHUMP00000174888 Tax_Id=9606 Gene_Symbol=SNTB2 Isoform 1 of Beta-2-syntrophin;>IPI:IPI00984268.1|TREMBL:E9PP46|ENSEMBL:ENSP00000436443|VEGA:OTTHUMP000	3	3	3	3	0	0	1	0	0	0	1	0	0	2	0	0	1	0	0	0	1	0	0	2	0	0	1	0	0	0	1	0	0	2	5.9	5.9	5.9	57.949	540	540;191;267
IPI00183015;IPI00009540	IPI00183015;IPI00009540	Q9UDY8-2	10892	MALT1	MALT1 Isoform 2 of Mucosa-associated lymphoid tissue lymphoma translocation protein 1	3;3	3;3	3;3	>IPI:IPI00183015.2|SWISS-PROT:Q9UDY8-2|ENSEMBL:ENSP00000304161|REFSEQ:NP_776216|VEGA:OTTHUMP00000163648 Tax_Id=9606 Gene_Symbol=MALT1 Isoform 2 of Mucosa-associated lymphoid tissue lymphoma translocation protein 1;>IPI:IPI00009540.1|SWISS-PROT:Q9UDY8-1|TRE	2	3	3	3	1	1	2	2	1	0	0	0	0	0	1	1	2	2	1	0	0	0	0	0	1	1	2	2	1	0	0	0	0	0	4.3	4.3	4.3	91.08	813	813;824
IPI00477809;IPI00337823;IPI00009542;IPI00910881;IPI00549529;IPI00910470;IPI00909974;IPI00925538;IPI00788795;IPI00828043;IPI00927381;IPI00645649;IPI00328354;IPI00398845;IPI00791934;IPI00029683	IPI00477809;IPI00337823;IPI00009542;IPI00910881;IPI00549529	Q5H909	10916	MAGED2	MAGED2 Uncharacterized protein	23;23;23;20;20;9;6;1;1;1;1;1;1;1;1;1	23;23;23;20;20;9;6;1;1;1;1;1;1;1;1;1	23;23;23;20;20;9;6;1;1;1;1;1;1;1;1;1	>IPI:IPI00477809.2|TREMBL:Q5H909|ENSEMBL:ENSP00000336962;ENSP00000340290|VEGA:OTTHUMP00000023383 Tax_Id=9606 Gene_Symbol=MAGED2 Uncharacterized protein;>IPI:IPI00337823.1|SWISS-PROT:Q9UNF1-2 Tax_Id=9606 Gene_Symbol=MAGED2 Isoform 2 of Melanoma-associated a	16	23	23	23	11	11	11	15	12	12	10	11	14	10	11	11	11	15	12	12	10	11	14	10	11	11	11	15	12	12	10	11	14	10	52.2	52.2	52.2	63.138	588	588;588;606;520;521;204;229;284;309;357;681;706;778;834;1034;1431
IPI00009607;IPI00980330;IPI00019346	IPI00009607;IPI00980330;IPI00019346	Q9Y3L5	57826	RAP2C	RAP2C Ras-related protein Rap-2c	6;3;3	6;3;3	3;0;0	>IPI:IPI00009607.1|SWISS-PROT:Q9Y3L5|ENSEMBL:ENSP00000340274;ENSP00000359911|REFSEQ:NP_067006|H-INV:HIT000093860|VEGA:OTTHUMP00000024036;OTTHUMP00000024037 Tax_Id=9606 Gene_Symbol=RAP2C Ras-related protein Rap-2c;>IPI:IPI00980330.1|TREMBL:F6U784|ENSEMBL:EN	3	6	6	3	2	1	1	2	2	4	3	1	2	5	2	1	1	2	2	4	3	1	2	5	1	1	1	2	1	3	2	1	2	3	45.9	45.9	20.2	20.745	183	183;108;183
IPI00009634	IPI00009634	Q9Y6N5	58472	SQRDL	SQRDL Sulfide:quinone oxidoreductase, mitochondrial	1	1	1	>IPI:IPI00009634.1|SWISS-PROT:Q9Y6N5|TREMBL:B2R7T6;Q53HW7;Q9UHS8|ENSEMBL:ENSP00000260324|REFSEQ:NP_067022|H-INV:HIT000049411|VEGA:OTTHUMP00000162198 Tax_Id=9606 Gene_Symbol=SQRDL Sulfide:quinone oxidoreductase, mitochondrial	1	1	1	1	1	0	0	0	1	0	1	0	0	0	1	0	0	0	1	0	1	0	0	0	1	0	0	0	1	0	1	0	0	0	3.1	3.1	3.1	49.96	450	450
IPI00009659;IPI00797536;IPI00976316;IPI00982345	IPI00009659	Q9NQG5	58490	RPRD1B	RPRD1B Regulation of nuclear pre-mRNA domain-containing protein 1B	9;4;2;1	9;4;2;1	8;4;1;1	>IPI:IPI00009659.3|SWISS-PROT:Q9NQG5|ENSEMBL:ENSP00000362532|REFSEQ:NP_067038|H-INV:HIT000041874|VEGA:OTTHUMP00000030953 Tax_Id=9606 Gene_Symbol=RPRD1B Regulation of nuclear pre-mRNA domain-containing protein 1B	4	9	9	8	4	5	7	5	4	6	6	4	4	4	4	5	7	5	4	6	6	4	4	4	4	4	6	5	4	5	5	4	3	3	36.2	36.2	31.6	36.899	326	326;197;113;60
IPI00966395;IPI00009668;IPI00966940;IPI00966133	IPI00966395;IPI00009668	B3KVZ3	64946	CENPH	CENPH cDNA FLJ41767 fis, clone IMR322006495, highly similar to Centromere protein H	3;3;1;1	3;3;1;1	3;3;1;1	>IPI:IPI00966395.1|TREMBL:B3KVZ3|ENSEMBL:ENSP00000426014|VEGA:OTTHUMP00000221978 Tax_Id=9606 Gene_Symbol=CENPH cDNA FLJ41767 fis, clone IMR322006495, highly similar to Centromere protein H;>IPI:IPI00009668.3|SWISS-PROT:Q9H3R5|ENSEMBL:ENSP00000283006|REFSEQ	4	3	3	3	0	0	1	0	1	0	1	1	3	1	0	0	1	0	1	0	1	1	3	1	0	0	1	0	1	0	1	1	3	1	18	18	18	26.239	228	228;247;98;187
IPI00009680	IPI00009680	Q9H9J2	65080	MRPL44	MRPL44 39S ribosomal protein L44, mitochondrial	5	5	5	>IPI:IPI00009680.3|SWISS-PROT:Q9H9J2|ENSEMBL:ENSP00000258383|REFSEQ:NP_075066|H-INV:HIT000006037|VEGA:OTTHUMP00000164216 Tax_Id=9606 Gene_Symbol=MRPL44 39S ribosomal protein L44, mitochondrial	1	5	5	5	3	3	2	3	1	1	2	1	2	1	3	3	2	3	1	1	2	1	2	1	3	3	2	3	1	1	2	1	2	1	21.1	21.1	21.1	37.535	332	332
IPI00009747;IPI00923506;IPI00923487;IPI00792647;IPI00791839	IPI00009747;IPI00923506;IPI00923487;IPI00792647	P48449	4047	LSS	LSS Lanosterol synthase	12;11;10;6;1	12;11;10;6;1	12;11;10;6;1	>IPI:IPI00009747.1|SWISS-PROT:P48449|TREMBL:B2R694;B4DJZ9|ENSEMBL:ENSP00000348762;ENSP00000380837|REFSEQ:NP_001001438;NP_002331|H-INV:HIT000101689|VEGA:OTTHUMP00000115784;OTTHUMP00000115785 Tax_Id=9606 Gene_Symbol=LSS Lanosterol synthase;>IPI:IPI00923506.1	5	12	12	12	3	2	3	2	4	5	2	4	4	5	3	2	3	2	4	5	2	4	4	5	3	2	3	2	4	5	2	4	4	5	22.1	22.1	22.1	83.308	732	732;721;652;262;136
IPI01009524;IPI00009755	IPI01009524;IPI00009755	NA	56339	METTL3	METTL3 Protein	1;1	1;1	1;1	>IPI:IPI01009524.1|ENSEMBL:ENSP00000440598|VEGA:OTTHUMP00000239550 Tax_Id=9606 Gene_Symbol=METTL3 Protein;>IPI:IPI00009755.3|SWISS-PROT:Q86U44-1|TREMBL:B3KSH0;B4E2F6|ENSEMBL:ENSP00000298717|REFSEQ:NP_062826|H-INV:HIT000269831|VEGA:OTTHUMP00000239551 Tax_Id	2	1	1	1	0	0	0	0	0	1	0	1	1	0	0	0	0	0	0	1	0	1	1	0	0	0	0	0	0	1	0	1	1	0	3.6	3.6	3.6	36.031	336	336;580
IPI00009771	IPI00009771	Q03252	84823	LMNB2	LMNB2 Lamin-B2	24	21	21	>IPI:IPI00009771.6|SWISS-PROT:Q03252|ENSEMBL:ENSP00000327054|REFSEQ:NP_116126|H-INV:HIT000278695|VEGA:OTTHUMP00000198023 Tax_Id=9606 Gene_Symbol=LMNB2 Lamin-B2	1	24	21	21	10	15	12	14	13	7	11	10	12	11	7	13	11	12	12	7	8	7	10	9	7	13	11	12	12	7	8	7	10	9	39.8	37.1	37.1	69.948	620	620
IPI00009790;IPI00643196;IPI00642664;IPI00645848;IPI00639981;IPI00646468;IPI00552290;IPI00552617	IPI00009790;IPI00643196	Q01813	5214	PFKP	PFKP 6-phosphofructokinase type C	28;26;8;8;8;6;5;3	28;26;8;8;8;6;5;3	26;25;8;7;8;6;5;3	>IPI:IPI00009790.1|SWISS-PROT:Q01813|ENSEMBL:ENSP00000370517|REFSEQ:NP_002618|H-INV:HIT000040690|VEGA:OTTHUMP00000018966 Tax_Id=9606 Gene_Symbol=PFKP 6-phosphofructokinase type C;>IPI:IPI00643196.1|TREMBL:B3KS15;Q5VSR7|ENSEMBL:ENSP00000370465|VEGA:OTTHUMP0	8	28	28	26	25	21	23	22	23	26	21	19	21	20	25	21	23	22	23	26	21	19	21	20	23	19	21	20	21	24	19	17	20	18	47.3	47.3	43.8	85.595	784	784;776;202;210;240;166;103;166
IPI00009822;IPI00929464;IPI01025877;IPI01026447;IPI01026241;IPI01026576	IPI00009822;IPI00929464;IPI01025877	P61011	6729	SRP54	SRP54 Signal recognition particle 54 kDa protein	18;17;16;2;1;1	18;17;16;2;1;1	18;17;16;2;1;1	>IPI:IPI00009822.1|SWISS-PROT:P61011|TREMBL:B4DDS7|ENSEMBL:ENSP00000216774;ENSP00000451818|REFSEQ:NP_003127|H-INV:HIT000031539|VEGA:OTTHUMP00000178810 Tax_Id=9606 Gene_Symbol=SRP54 Signal recognition particle 54 kDa protein;>IPI:IPI00929464.1|TREMBL:B4DUW6	6	18	18	18	7	7	7	8	6	7	8	8	7	8	7	7	7	8	6	7	8	8	7	8	7	7	7	8	6	7	8	8	7	8	43.1	43.1	43.1	55.704	504	504;455;440;74;44;55
IPI00065554;IPI00879242;IPI00879259;IPI00872855;IPI00009841;IPI00953325;IPI00293254;IPI00878484;IPI00956178;IPI00335961	IPI00065554;IPI00879242;IPI00879259;IPI00872855;IPI00009841;IPI00953325;IPI00293254;IPI00878484	B0QYK1;Q96MN4	2130	EWSR1	EWSR1 RNA-binding protein EWS isoform 4	7;7;7;7;7;6;6;5;1;1	7;7;7;7;7;6;6;5;1;1	7;7;7;7;7;6;6;5;1;1	>IPI:IPI00065554.4|TREMBL:B0QYK1;Q96MN4|ENSEMBL:ENSP00000331699|REFSEQ:NP_001156758|VEGA:OTTHUMP00000199150 Tax_Id=9606 Gene_Symbol=EWSR1 RNA-binding protein EWS isoform 4;>IPI:IPI00879242.1|TREMBL:B0QYK0|ENSEMBL:ENSP00000330516|VEGA:OTTHUMP00000199149 Tax	10	7	7	7	6	5	5	5	5	6	6	6	5	3	6	5	5	5	5	6	6	6	5	3	6	5	5	5	5	6	6	6	5	3	16.5	16.5	16.5	62.507	600	600;618;655;656;661;583;583;308;293;354
IPI00009896;IPI00640017;IPI00647694	IPI00009896	P07099	2052	EPHX1	EPHX1 Epoxide hydrolase 1	12;2;2	12;2;2	12;2;2	>IPI:IPI00009896.1|SWISS-PROT:P07099|TREMBL:B2R8N0;Q6FGZ3|ENSEMBL:ENSP00000272167;ENSP00000355802|REFSEQ:NP_000111;NP_001129490|H-INV:HIT000335223|VEGA:OTTHUMP00000035867 Tax_Id=9606 Gene_Symbol=EPHX1 Epoxide hydrolase 1	3	12	12	12	6	6	5	5	4	4	6	3	4	6	6	6	5	5	4	4	6	3	4	6	6	6	5	5	4	4	6	3	4	6	40.9	40.9	40.9	52.948	455	455;136;161
IPI00009901;IPI00909458;IPI00943826;IPI00943759	IPI00009901	P61970	10204	NUTF2	NUTF2 Nuclear transport factor 2	6;1;1;1	6;1;1;1	6;1;1;1	>IPI:IPI00009901.1|SWISS-PROT:P61970|ENSEMBL:ENSP00000219169|REFSEQ:NP_005787|H-INV:HIT000300729|VEGA:OTTHUMP00000174844 Tax_Id=9606 Gene_Symbol=NUTF2 Nuclear transport factor 2	4	6	6	6	3	5	5	5	5	4	5	4	4	5	3	5	5	5	5	4	5	4	4	5	3	5	5	5	5	4	5	4	4	5	74.8	74.8	74.8	14.478	127	127;120;126;340
IPI00009904;IPI00852730	IPI00009904	P13667	9601	PDIA4	PDIA4 Protein disulfide-isomerase A4	34;1	34;1	34;1	>IPI:IPI00009904.1|SWISS-PROT:P13667|ENSEMBL:ENSP00000286091|REFSEQ:NP_004902|H-INV:HIT000035427|VEGA:OTTHUMP00000196763 Tax_Id=9606 Gene_Symbol=PDIA4 Protein disulfide-isomerase A4	2	34	34	34	22	22	23	22	22	25	22	21	22	25	22	22	23	22	22	25	22	21	22	25	22	22	23	22	22	25	22	21	22	25	52.4	52.4	52.4	72.932	645	645;163
IPI00009906	IPI00009906	Q9UH62	51566	ARMCX3	ARMCX3 Armadillo repeat-containing X-linked protein 3	5	5	5	>IPI:IPI00009906.5|SWISS-PROT:Q9UH62|TREMBL:A8K5B0|ENSEMBL:ENSP00000340672;ENSP00000439032|REFSEQ:NP_057691;NP_808816;NP_808817|H-INV:HIT000306837|VEGA:OTTHUMP00000023688 Tax_Id=9606 Gene_Symbol=ARMCX3 Armadillo repeat-containing X-linked protein 3	1	5	5	5	5	4	4	4	4	2	2	3	4	2	5	4	4	4	4	2	2	3	4	2	5	4	4	4	4	2	2	3	4	2	20.1	20.1	20.1	42.5	379	379
IPI01025199;IPI00009922;IPI01024994;IPI01026429;IPI01024987;IPI01026195;IPI01025364;IPI01026545;IPI01024921	IPI01025199;IPI00009922;IPI01024994;IPI01026429;IPI01024987;IPI01026195	NA	81892	SLIRP	SLIRP 12 kDa protein	9;9;7;7;7;6;2;2;1	9;9;7;7;7;6;2;2;1	9;9;7;7;7;6;2;2;1	>IPI:IPI01025199.1|ENSEMBL:ENSP00000238688 Tax_Id=9606 Gene_Symbol=SLIRP 12 kDa protein;>IPI:IPI00009922.3|SWISS-PROT:Q9GZT3|ENSEMBL:ENSP00000450909|REFSEQ:NP_112487|H-INV:HIT000002454 Tax_Id=9606 Gene_Symbol=SLIRP SRA stem-loop-interacting RNA-binding pro	9	9	9	9	4	3	4	5	5	4	6	4	4	4	4	3	4	5	5	4	6	4	4	4	4	3	4	5	5	4	6	4	4	4	78.5	78.5	78.5	12.122	107	107;109;96;98;124;76;56;72;40
IPI00009923;IPI00916535;IPI00218682	IPI00009923;IPI00916535;IPI00218682	P13674-1	5033	P4HA1	P4HA1 Isoform 1 of Prolyl 4-hydroxylase subunit alpha-1	13;12;12	13;12;12	13;12;12	>IPI:IPI00009923.1|SWISS-PROT:P13674-1|ENSEMBL:ENSP00000307318;ENSP00000378353;ENSP00000411688|REFSEQ:NP_001017962;NP_001136067|H-INV:HIT000051291|VEGA:OTTHUMP00000019793 Tax_Id=9606 Gene_Symbol=P4HA1 Isoform 1 of Prolyl 4-hydroxylase subunit alpha-1;>IPI:	3	13	13	13	7	8	5	8	7	6	4	8	5	5	7	8	5	8	7	6	4	8	5	5	7	8	5	8	7	6	4	8	5	5	31.8	31.8	31.8	61.049	534	534;516;534
IPI00009946;IPI00844363	IPI00009946	Q15785	10953	TOMM34	TOMM34 Mitochondrial import receptor subunit TOM34	11;5	11;5	11;5	>IPI:IPI00009946.4|SWISS-PROT:Q15785|TREMBL:B4DXU3|ENSEMBL:ENSP00000361900|REFSEQ:NP_006800|H-INV:HIT000383595|VEGA:OTTHUMP00000031079 Tax_Id=9606 Gene_Symbol=TOMM34 Mitochondrial import receptor subunit TOM34	2	11	11	11	5	8	5	5	4	3	6	4	9	5	5	8	5	5	4	3	6	4	9	5	5	8	5	5	4	3	6	4	9	5	45.3	45.3	45.3	34.559	309	309;182
IPI00643536;IPI00009949;IPI00827831;IPI00643918;IPI00910492	IPI00643536;IPI00009949;IPI00827831;IPI00643918;IPI00910492	B4DXW9;F5H4Z3;Q5QPM7	9491	PSMF1	PSMF1 Uncharacterized protein	3;3;2;2;2	3;3;2;2;2	3;3;2;2;2	>IPI:IPI00643536.2|TREMBL:B4DXW9;F5H4Z3;Q5QPM7|ENSEMBL:ENSP00000246015;ENSP00000371323|VEGA:OTTHUMP00000029952 Tax_Id=9606 Gene_Symbol=PSMF1 Uncharacterized protein;>IPI:IPI00009949.2|SWISS-PROT:Q92530|TREMBL:B4DUJ0|ENSEMBL:ENSP00000327704;ENSP00000338039|	5	3	3	3	2	3	0	1	3	1	2	2	0	1	2	3	0	1	3	1	2	2	0	1	2	3	0	1	3	1	2	2	0	1	16.7	16.7	16.7	28.956	263	263;271;165;183;201
IPI00966202;IPI00009950;IPI00967014;IPI00966452	IPI00966202;IPI00009950;IPI00967014;IPI00966452	B4DWN1;D6RIU4	10960	LMAN2	LMAN2 cDNA FLJ52285, highly similar to Vesicular integral-membrane protein VIP36	7;7;6;5	7;7;6;5	7;7;6;5	>IPI:IPI00966202.2|TREMBL:B4DWN1;D6RIU4|ENSEMBL:ENSP00000427377;ENSP00000445179|VEGA:OTTHUMP00000223590 Tax_Id=9606 Gene_Symbol=LMAN2 cDNA FLJ52285, highly similar to Vesicular integral-membrane protein VIP36;>IPI:IPI00009950.1|SWISS-PROT:Q12907|TREMBL:A8K	4	7	7	7	3	5	6	5	6	4	4	4	5	2	3	5	6	5	6	4	4	4	5	2	3	5	6	5	6	4	4	4	5	2	29.1	29.1	29.1	32.577	285	285;356;325;288
IPI00009958;IPI00980479;IPI00985306;IPI00974152;IPI00791215;IPI01011570;IPI00973119	IPI00009958;IPI00980479	Q92905	10987	COPS5	COPS5 COP9 signalosome complex subunit 5	8;4;2;1;1;1;1	8;4;2;1;1;1;1	8;4;2;1;1;1;1	>IPI:IPI00009958.6|SWISS-PROT:Q92905|ENSEMBL:ENSP00000350512|REFSEQ:NP_006828|H-INV:HIT000030207|VEGA:OTTHUMP00000226972 Tax_Id=9606 Gene_Symbol=COPS5 COP9 signalosome complex subunit 5;>IPI:IPI00980479.1|TREMBL:E5RHH5;Q59GH5|ENSEMBL:ENSP00000429774|VEGA:O	7	8	8	8	5	6	5	4	6	4	3	4	5	5	5	6	5	4	6	4	3	4	5	5	5	6	5	4	6	4	3	4	5	5	25.4	25.4	25.4	37.578	334	334;197;151;57;68;78;132
IPI00009960;IPI00926611;IPI00470829;IPI00910079	IPI00009960;IPI00926611;IPI00470829;IPI00910079	Q16891-1	10989	IMMT	IMMT Isoform 1 of Mitochondrial inner membrane protein	26;24;24;19	1;0;1;0	0;0;0;0	>IPI:IPI00009960.6|SWISS-PROT:Q16891-1|ENSEMBL:ENSP00000387262|REFSEQ:NP_006830|H-INV:HIT000101087|VEGA:OTTHUMP00000203278 Tax_Id=9606 Gene_Symbol=IMMT Isoform 1 of Mitochondrial inner membrane protein;>IPI:IPI00926611.1|TREMBL:B4DQY2;B9A067|ENSEMBL:ENSP00	4	26	1	0	13	15	18	15	11	16	15	14	15	16	0	1	1	1	1	0	0	0	0	0	0	0	0	0	0	0	0	0	0	0	44.2	5.3	0	83.677	758	758;711;726;659
IPI00009976	IPI00009976	Q13445	11018	TMED1	TMED1 Transmembrane emp24 domain-containing protein 1	3	3	3	>IPI:IPI00009976.1|SWISS-PROT:Q13445|ENSEMBL:ENSP00000214869|REFSEQ:NP_006849|H-INV:HIT000297748 Tax_Id=9606 Gene_Symbol=TMED1 Transmembrane emp24 domain-containing protein 1	1	3	3	3	1	1	0	1	2	0	0	1	0	1	1	1	0	1	2	0	0	1	0	1	1	1	0	1	2	0	0	1	0	1	13.7	13.7	13.7	25.206	227	227
IPI00642210;IPI00009982;IPI00981760;IPI00922525;IPI01013931	IPI00642210;IPI00009982;IPI00981760;IPI00922525;IPI01013931	B3KPI5;Q5SZR4	11022	TDRKH	TDRKH cDNA FLJ31840 fis, clone NT2RP7000109, highly similar to Tudor and KH domain-containing protein	2;2;1;1;1	2;2;1;1;1	2;2;1;1;1	>IPI:IPI00642210.2|TREMBL:B3KPI5;Q5SZR4|ENSEMBL:ENSP00000357813|VEGA:OTTHUMP00000015261 Tax_Id=9606 Gene_Symbol=TDRKH cDNA FLJ31840 fis, clone NT2RP7000109, highly similar to Tudor and KH domain-containing protein;>IPI:IPI00009982.1|SWISS-PROT:Q9Y2W6-2|TRE	5	2	2	2	1	0	1	1	2	1	1	1	0	0	1	0	1	1	2	1	1	1	0	0	1	0	1	1	2	1	1	1	0	0	6.1	6.1	6.1	61.52	557	557;606;131;140;516
IPI00010080;IPI00924637;IPI00924854	IPI00010080;IPI00924637	O95747	9943	OXSR1	OXSR1 Serine/threonine-protein kinase OSR1	11;8;2	11;8;2	8;5;0	>IPI:IPI00010080.2|SWISS-PROT:O95747|ENSEMBL:ENSP00000311713|REFSEQ:NP_005100|H-INV:HIT000058528|VEGA:OTTHUMP00000161719 Tax_Id=9606 Gene_Symbol=OXSR1 Serine/threonine-protein kinase OSR1;>IPI:IPI00924637.1|TREMBL:C9JIG9|ENSEMBL:ENSP00000415851|VEGA:OTTHUM	3	11	11	8	8	7	6	6	5	7	7	5	7	7	8	7	6	6	5	7	7	5	7	7	6	5	4	4	4	5	6	5	5	5	28.5	28.5	21.6	58.022	527	527;468;113
IPI00010090;IPI00956063	IPI00010090;IPI00956063	P48507	2730	GCLM	GCLM Glutamate--cysteine ligase regulatory subunit	8;7	8;7	8;7	>IPI:IPI00010090.1|SWISS-PROT:P48507|ENSEMBL:ENSP00000359258|REFSEQ:NP_002052|H-INV:HIT000193232|VEGA:OTTHUMP00000012299 Tax_Id=9606 Gene_Symbol=GCLM Glutamate--cysteine ligase regulatory subunit;>IPI:IPI00956063.1|TREMBL:D3DT44;Q5YKL1 Tax_Id=9606 Gene_Sym	2	8	8	8	1	6	3	3	4	1	4	4	4	6	1	6	3	3	4	1	4	4	4	6	1	6	3	3	4	1	4	4	4	6	37.6	37.6	37.6	30.727	274	274;254
IPI00010105;IPI00375391;IPI00640731;IPI00892804;IPI00893507;IPI00893107	IPI00010105;IPI00375391	P56537	3692	EIF6	EIF6 Eukaryotic translation initiation factor 6	8;4;3;1;1;1	8;4;3;1;1;1	8;4;3;1;1;1	>IPI:IPI00010105.1|SWISS-PROT:P56537|ENSEMBL:ENSP00000363559;ENSP00000363574|REFSEQ:NP_002203;NP_852133|H-INV:HIT000001733|VEGA:OTTHUMP00000030734;OTTHUMP00000061360 Tax_Id=9606 Gene_Symbol=EIF6 Eukaryotic translation initiation factor 6;>IPI:IPI00375391.1	6	8	8	8	5	6	5	6	5	6	6	7	5	6	5	6	5	6	5	6	6	7	5	6	5	6	5	6	5	6	6	7	5	6	56.7	56.7	56.7	26.599	245	245;226;108;59;108;186
IPI00010120;IPI00647506;IPI00010136;IPI00965405	IPI00010120;IPI00647506;IPI00010136	P56545-1	1488	NA	NA	6;6;6;1	4;4;4;0	4;4;4;0	>IPI:IPI00010120.4|SWISS-PROT:P56545-1|TREMBL:Q1WIS0|ENSEMBL:ENSP00000338615;ENSP00000410474;ENSP00000434630;ENSP00000436285|REFSEQ:NP_001077383;NP_001320|H-INV:HIT000028310|VEGA:OTTHUMP00000020699;OTTHUMP00000235908;OTTHUMP00000235909;OTTHUMP00000235910 T	4	6	4	4	3	0	3	2	4	2	2	2	3	4	3	0	2	1	3	1	2	1	3	4	3	0	2	1	3	1	2	1	3	4	17.3	13.3	13.3	48.944	445	445;513;985;168
IPI00010141	IPI00010141	Q9NRF9	54107	POLE3	POLE3 DNA polymerase epsilon subunit 3	4	4	4	>IPI:IPI00010141.4|SWISS-PROT:Q9NRF9|ENSEMBL:ENSP00000363284;ENSP00000363286|REFSEQ:NP_059139|H-INV:HIT000031483|VEGA:OTTHUMP00000021954;OTTHUMP00000021955 Tax_Id=9606 Gene_Symbol=POLE3 DNA polymerase epsilon subunit 3	1	4	4	4	2	1	2	2	1	2	1	3	2	2	2	1	2	2	1	2	1	3	2	2	2	1	2	2	1	2	1	3	2	2	35.4	35.4	35.4	16.859	147	147
IPI00982719;IPI00337747;IPI00010142;IPI00168518	IPI00982719;IPI00337747;IPI00010142;IPI00168518	NA	7327	UBE2G2	UBE2G2 ubiquitin-conjugating enzyme E2 G2 isoform 3	2;2;2;1	2;2;2;1	2;2;2;1	>IPI:IPI00982719.1|REFSEQ:NP_001189418 Tax_Id=9606 Gene_Symbol=UBE2G2 ubiquitin-conjugating enzyme E2 G2 isoform 3;>IPI:IPI00337747.1|TREMBL:A6NMQ7|ENSEMBL:ENSP00000331384|REFSEQ:NP_872630|VEGA:OTTHUMP00000214679 Tax_Id=9606 Gene_Symbol=UBE2G2 ubiquitin-co	4	2	2	2	1	0	0	0	0	0	1	1	0	0	1	0	0	0	0	0	1	1	0	0	1	0	0	0	0	0	1	1	0	0	38.9	38.9	38.9	10.762	95	95;137;165;128
IPI00010153;IPI00795751;IPI00794091;IPI00749373	IPI00010153;IPI00795751	P62829	9349	RPL23	RPL23 60S ribosomal protein L23	7;4;3;1	7;4;3;1	7;4;3;1	>IPI:IPI00010153.5|SWISS-PROT:P62829|TREMBL:Q9BTQ7|ENSEMBL:ENSP00000377865;ENSP00000420311|REFSEQ:NP_000969|H-INV:HIT000337801|VEGA:OTTHUMP00000164151;OTTHUMP00000164153 Tax_Id=9606 Gene_Symbol=RPL23 60S ribosomal protein L23;>IPI:IPI00795751.1|TREMBL:C9JD	4	7	7	7	4	4	5	5	6	5	5	5	4	7	4	4	5	5	6	5	5	5	4	7	4	4	5	5	6	5	5	5	4	7	62.9	62.9	62.9	14.865	140	140;91;114;107
IPI00010154;IPI00910113;IPI00878124	IPI00010154;IPI00910113	P31150	2664	GDI1	GDI1 Rab GDP dissociation inhibitor alpha	18;17;6	9;8;2	9;8;2	>IPI:IPI00010154.3|SWISS-PROT:P31150|TREMBL:B4DH24;B4E070|ENSEMBL:ENSP00000394071|REFSEQ:NP_001484|H-INV:HIT000035732|VEGA:OTTHUMP00000032118 Tax_Id=9606 Gene_Symbol=GDI1 Rab GDP dissociation inhibitor alpha;>IPI:IPI00910113.1|TREMBL:B4DHX4|ENSEMBL:ENSP000	3	18	9	9	14	16	15	16	14	13	14	13	14	13	7	7	7	8	6	6	8	6	6	6	7	7	7	8	6	6	8	6	6	6	49.2	27.7	27.7	50.582	447	447;417;147
IPI00010157;IPI00916229;IPI00909877;IPI00909932;IPI00021772	IPI00010157;IPI00916229	P31153	4144	MAT2A	MAT2A S-adenosylmethionine synthase isoform type-2	15;10;3;3;1	15;10;3;3;1	15;10;3;3;1	>IPI:IPI00010157.1|SWISS-PROT:P31153|TREMBL:B4DEX8|ENSEMBL:ENSP00000303147|REFSEQ:NP_005902|H-INV:HIT000030575|VEGA:OTTHUMP00000160677 Tax_Id=9606 Gene_Symbol=MAT2A S-adenosylmethionine synthase isoform type-2;>IPI:IPI00916229.1|TREMBL:B4DN45|ENSEMBL:ENSP0	5	15	15	15	10	8	8	7	7	11	11	7	11	10	10	8	8	7	7	11	11	7	11	10	10	8	8	7	7	11	11	7	11	10	48.1	48.1	48.1	43.66	395	395;299;115;176;395
IPI00010182;IPI00966070;IPI00218836;IPI00965476;IPI00921830;IPI00922055	IPI00010182;IPI00966070;IPI00218836;IPI00965476;IPI00921830;IPI00922055	P07108-1	1622	DBI	DBI Isoform 1 of Acyl-CoA-binding protein	3;3;3;3;3;3	3;3;3;3;3;3	3;3;3;3;3;3	>IPI:IPI00010182.4|SWISS-PROT:P07108-1|TREMBL:B8ZWD8|ENSEMBL:ENSP00000348116|REFSEQ:NP_001073331|VEGA:OTTHUMP00000203626 Tax_Id=9606 Gene_Symbol=DBI Isoform 1 of Acyl-CoA-binding protein;>IPI:IPI00966070.1|TREMBL:B8ZWD1|REFSEQ:NP_001171514 Tax_Id=9606 Gene	6	3	3	3	0	0	1	0	0	1	2	0	0	0	0	0	1	0	0	1	2	0	0	0	0	0	1	0	0	1	2	0	0	0	50.6	50.6	50.6	10.044	87	87;97;104;129;144;148
IPI00010187;IPI00910626	IPI00010187;IPI00910626	Q9BW60	64834	ELOVL1	ELOVL1 Elongation of very long chain fatty acids protein 1	3;2	3;2	3;2	>IPI:IPI00010187.1|SWISS-PROT:Q9BW60|TREMBL:Q502X7|ENSEMBL:ENSP00000361536|REFSEQ:NP_073732|H-INV:HIT000277465|VEGA:OTTHUMP00000008574 Tax_Id=9606 Gene_Symbol=ELOVL1 Elongation of very long chain fatty acids protein 1;>IPI:IPI00910626.1|TREMBL:B4DP24|ENSEM	2	3	3	3	1	0	1	1	1	2	3	1	1	1	1	0	1	1	1	2	3	1	1	1	1	0	1	1	1	2	3	1	1	1	14	14	14	32.662	279	279;252
IPI00640806;IPI00010190;IPI00894182;IPI00444050	IPI00640806;IPI00010190	Q9NUI1-3	26063	DECR2	DECR2 Isoform 3 of Peroxisomal 2,4-dienoyl-CoA reductase	3;3;1;1	3;3;1;1	3;3;1;1	>IPI:IPI00640806.2|SWISS-PROT:Q9NUI1-3|TREMBL:Q4VXZ8;Q9H3W9|ENSEMBL:ENSP00000400374|H-INV:HIT000035573|VEGA:OTTHUMP00000067571 Tax_Id=9606 Gene_Symbol=DECR2 Isoform 3 of Peroxisomal 2,4-dienoyl-CoA reductase;>IPI:IPI00010190.3|SWISS-PROT:Q9NUI1-1|ENSEMBL:E	4	3	3	3	1	2	1	2	0	0	0	0	0	0	1	2	1	2	0	0	0	0	0	0	1	2	1	2	0	0	0	0	0	0	17.2	17.2	17.2	25.588	244	244;292;94;211
IPI00968057;IPI00010200;IPI00979205;IPI00964960	IPI00968057;IPI00010200	E9PE26;Q6ZMY0	64848	YTHDC2	YTHDC2 Uncharacterized protein	4;4;1;1	4;4;1;1	4;4;1;1	>IPI:IPI00968057.1|TREMBL:E9PE26;Q6ZMY0|ENSEMBL:ENSP00000425272|H-INV:HIT000008867 Tax_Id=9606 Gene_Symbol=YTHDC2 Uncharacterized protein;>IPI:IPI00010200.3|SWISS-PROT:Q9H6S0|ENSEMBL:ENSP00000161863|REFSEQ:NP_073739|VEGA:OTTHUMP00000159057 Tax_Id=9606 Gene	4	4	4	4	2	1	1	0	1	1	1	1	1	1	2	1	1	0	1	1	1	1	1	1	2	1	1	0	1	1	1	1	1	1	3.5	3.5	3.5	150.94	1340	1340;1430;602;739
IPI00843996;IPI00010204	IPI00843996;IPI00010204	B4E241	6428	SRSF3	SRSF3 cDNA FLJ52832, highly similar to Splicing factor, arginine/serine-rich 3	6;6	5;5	5;5	>IPI:IPI00843996.1|TREMBL:B4E241|ENSEMBL:ENSP00000344762;ENSP00000436036|VEGA:OTTHUMP00000016295 Tax_Id=9606 Gene_Symbol=SRSF3 cDNA FLJ52832, highly similar to Splicing factor, arginine/serine-rich 3;>IPI:IPI00010204.1|SWISS-PROT:P84103|TREMBL:B2R6F3|ENSEM	2	6	5	5	5	4	4	5	5	5	5	5	6	4	4	3	3	4	4	4	4	4	5	3	4	3	3	4	4	4	4	4	5	3	46.8	46.8	46.8	14.203	124	124;164
IPI00010207;IPI00645510;IPI00477342	IPI00010207;IPI00645510;IPI00477342	P61960-1	51569	UFM1	UFM1 Isoform 1 of Ubiquitin-fold modifier 1	2;1;1	2;1;1	2;1;1	>IPI:IPI00010207.1|SWISS-PROT:P61960-1|ENSEMBL:ENSP00000239878|REFSEQ:NP_057701|H-INV:HIT000020345|VEGA:OTTHUMP00000018797 Tax_Id=9606 Gene_Symbol=UFM1 Isoform 1 of Ubiquitin-fold modifier 1;>IPI:IPI00645510.1|TREMBL:Q5VXS2|ENSEMBL:ENSP00000402378|VEGA:OTT	3	2	2	2	1	2	2	2	0	2	2	2	2	2	1	2	2	2	0	2	2	2	2	2	1	2	2	2	0	2	2	2	2	2	50.6	50.6	50.6	9.1175	85	85;81;103
IPI00010219;IPI00925465	IPI00010219;IPI00925465	Q9HBM1	57405	SPC25	SPC25 Kinetochore protein Spc25	4;3	4;3	4;3	>IPI:IPI00010219.1|SWISS-PROT:Q9HBM1|ENSEMBL:ENSP00000282074|REFSEQ:NP_065726|H-INV:HIT000039432|VEGA:OTTHUMP00000163044 Tax_Id=9606 Gene_Symbol=SPC25 Kinetochore protein Spc25;>IPI:IPI00925465.1|TREMBL:C9JW94|ENSEMBL:ENSP00000393322|VEGA:OTTHUMP0000020491	2	4	4	4	0	1	3	0	1	0	1	0	0	0	0	1	3	0	1	0	1	0	0	0	0	1	3	0	1	0	1	0	0	0	15.2	15.2	15.2	26.152	224	224;115
IPI00010232	IPI00010232	P56589	8504	PEX3	PEX3 Peroxisomal biogenesis factor 3	1	1	1	>IPI:IPI00010232.1|SWISS-PROT:P56589|TREMBL:B4DV31;Q6FGP5|ENSEMBL:ENSP00000356563|REFSEQ:NP_003621|H-INV:HIT000243885|VEGA:OTTHUMP00000017334 Tax_Id=9606 Gene_Symbol=PEX3 Peroxisomal biogenesis factor 3	1	1	1	1	0	0	0	0	0	1	0	0	1	1	0	0	0	0	0	1	0	0	1	1	0	0	0	0	0	1	0	0	1	1	2.7	2.7	2.7	42.139	373	373
IPI00219350;IPI00010244;IPI00219351	IPI00219350;IPI00010244;IPI00219351	P82912-2 Tax_Id=9606 Gene_Symbol=MRPS11 Isoform 2 of 28S ribosomal protein S11, mitochondrial;>IPI	64963	MRPS11	MRPS11 Isoform 2 of 28S ribosomal protein S11, mitochondrial	2;2;1	2;2;1	2;2;1	>IPI:IPI00219350.1|SWISS-PROT:P82912-2 Tax_Id=9606 Gene_Symbol=MRPS11 Isoform 2 of 28S ribosomal protein S11, mitochondrial;>IPI:IPI00010244.4|SWISS-PROT:P82912-1|TREMBL:Q53FX9;Q53GJ8|ENSEMBL:ENSP00000317376|REFSEQ:NP_073750|H-INV:HIT000059541|VEGA:OTTHUMP	3	2	2	2	0	0	0	1	0	1	2	1	0	0	0	0	0	1	0	1	2	1	0	0	0	0	0	1	0	1	2	1	0	0	23.3	23.3	23.3	20.459	193	193;194;161
IPI00010248;IPI00895915	IPI00010248;IPI00895915	Q9NZD8-1	51324	SPG21	SPG21 Isoform 1 of Maspardin	6;5	6;5	6;5	>IPI:IPI00010248.3|SWISS-PROT:Q9NZD8-1|ENSEMBL:ENSP00000204566;ENSP00000404111|REFSEQ:NP_001121361;NP_057714|H-INV:HIT000277026|VEGA:OTTHUMP00000164130 Tax_Id=9606 Gene_Symbol=SPG21 Isoform 1 of Maspardin;>IPI:IPI00895915.1|SWISS-PROT:Q9NZD8-2|ENSEMBL:ENSP	2	6	6	6	1	2	1	2	1	3	0	2	2	2	1	2	1	2	1	3	0	2	2	2	1	2	1	2	1	3	0	2	2	2	28.2	28.2	28.2	34.96	308	308;281
IPI00221114;IPI00010252;IPI00748247	IPI00221114;IPI00010252	Q9UPN9-2	51592	TRIM33	TRIM33 Isoform Beta of E3 ubiquitin-protein ligase TRIM33	7;7;3	7;7;3	7;7;3	>IPI:IPI00221114.2|SWISS-PROT:Q9UPN9-2|ENSEMBL:ENSP00000358556|REFSEQ:NP_148980|VEGA:OTTHUMP00000013663 Tax_Id=9606 Gene_Symbol=TRIM33 Isoform Beta of E3 ubiquitin-protein ligase TRIM33;>IPI:IPI00010252.4|SWISS-PROT:Q9UPN9-1|ENSEMBL:ENSP00000351250|REFSEQ:	3	7	7	7	2	1	3	1	2	1	4	3	0	2	2	1	3	1	2	1	4	3	0	2	2	1	3	1	2	1	4	3	0	2	7.9	7.9	7.9	120.54	1110	1110;1127;759
IPI00184433;IPI00010255;IPI00925356	IPI00184433;IPI00010255;IPI00925356	Q9UDT1	57414	RHBDD2	RHBDD2 Uncharacterized protein	1;1;1	1;1;1	1;1;1	>IPI:IPI00184433.2|TREMBL:Q9UDT1|ENSEMBL:ENSP00000403507|VEGA:OTTHUMP00000209880 Tax_Id=9606 Gene_Symbol=RHBDD2 Uncharacterized protein;>IPI:IPI00010255.3|SWISS-PROT:Q6NTF9|ENSEMBL:ENSP00000006777|REFSEQ:NP_001035546|H-INV:HIT000269902|VEGA:OTTHUMP00000209	3	1	1	1	1	1	1	1	1	0	0	0	0	1	1	1	1	1	1	0	0	0	0	1	1	1	1	1	1	0	0	0	0	1	20.3	20.3	20.3	8.3796	79	79;364;434
IPI01013635;IPI00939585;IPI00010276;IPI01013603;IPI00792543;IPI01014776;IPI00434966;IPI00877018;IPI00434965;IPI00796038;IPI00883925	IPI01013635;IPI00939585;IPI00010276;IPI01013603;IPI00792543;IPI01014776;IPI00434966;IPI00877018;IPI00434965;IPI00796038;IPI00883925	F5GYV5	51329	ARL6IP4	ARL6IP4 Uncharacterized protein	2;2;2;2;2;2;2;2;2;2;2	2;2;2;2;2;2;2;2;2;2;2	2;2;2;2;2;2;2;2;2;2;2	>IPI:IPI01013635.1|TREMBL:F5GYV5|ENSEMBL:ENSP00000441406|VEGA:OTTHUMP00000239437 Tax_Id=9606 Gene_Symbol=ARL6IP4 Uncharacterized protein;>IPI:IPI00939585.2|ENSEMBL:ENSP00000391598|VEGA:OTTHUMP00000239443 Tax_Id=9606 Gene_Symbol=ARL6IP4 24 kDa protein;>IPI:	11	2	2	2	1	1	1	1	1	0	0	1	1	1	1	1	1	1	1	0	0	1	1	1	1	1	1	1	1	0	0	1	1	1	16.6	16.6	16.6	23.687	211	211;216;218;226;229;307;338;341;352;421;435
IPI00010278	IPI00010278	Q9NP92	10884	MRPS30	MRPS30 28S ribosomal protein S30, mitochondrial	3	3	3	>IPI:IPI00010278.6|SWISS-PROT:Q9NP92|TREMBL:Q53GN7;Q53H77;Q9BUN6|ENSEMBL:ENSP00000424328|REFSEQ:NP_057724|H-INV:HIT000033411|VEGA:OTTHUMP00000122439 Tax_Id=9606 Gene_Symbol=MRPS30 28S ribosomal protein S30, mitochondrial	1	3	3	3	1	2	1	2	1	1	1	1	1	1	1	2	1	2	1	1	1	1	1	1	1	2	1	2	1	1	1	1	1	1	9.8	9.8	9.8	50.364	439	439
IPI00644889;IPI00105620;IPI00296554;IPI00010317	IPI00644889;IPI00105620;IPI00296554;IPI00010317	Q5VZM0	10325	RRAGB	RRAGB Uncharacterized protein	2;2;2;2	2;2;2;2	2;2;2;2	>IPI:IPI00644889.1|TREMBL:Q5VZM0|ENSEMBL:ENSP00000410630|VEGA:OTTHUMP00000023404 Tax_Id=9606 Gene_Symbol=RRAGB Uncharacterized protein;>IPI:IPI00105620.2|SWISS-PROT:Q7L523|ENSEMBL:ENSP00000369899|REFSEQ:NP_006561|H-INV:HIT000291199|VEGA:OTTHUMP00000021099	4	2	2	2	1	0	1	0	0	0	0	1	1	1	1	0	1	0	0	0	0	1	1	1	1	0	1	0	0	0	0	1	1	1	14.9	14.9	14.9	22.919	194	194;313;346;374
IPI00010338	IPI00010338	P13726	2152	F3	F3 Tissue factor	1	1	1	>IPI:IPI00010338.1|SWISS-PROT:P13726|TREMBL:B2R6M5;Q8NCW7|ENSEMBL:ENSP00000334145|REFSEQ:NP_001984|H-INV:HIT000191101|VEGA:OTTHUMP00000012426 Tax_Id=9606 Gene_Symbol=F3 Tissue factor	1	1	1	1	1	0	1	0	0	0	0	0	0	0	1	0	1	0	0	0	0	0	0	0	1	0	1	0	0	0	0	0	0	0	4.4	4.4	4.4	33.067	295	295
IPI00984635;IPI00010339	IPI00984635;IPI00010339	E9PNN3	5805	PTS	PTS Uncharacterized protein	2;2	2;2	2;2	>IPI:IPI00984635.1|TREMBL:E9PNN3|ENSEMBL:ENSP00000434688|VEGA:OTTHUMP00000235389 Tax_Id=9606 Gene_Symbol=PTS Uncharacterized protein;>IPI:IPI00010339.3|SWISS-PROT:Q03393|ENSEMBL:ENSP00000280362|REFSEQ:NP_000308|H-INV:HIT000101067|VEGA:OTTHUMP00000235385 Ta	2	2	2	2	1	2	2	1	2	0	0	0	0	0	1	2	2	1	2	0	0	0	0	0	1	2	2	1	2	0	0	0	0	0	32.5	32.5	32.5	8.9132	77	77;145
IPI00010346;IPI00965753;IPI01015957;IPI00965474;IPI00872224;IPI00965192	IPI00010346;IPI00965753;IPI01015957;IPI00965474;IPI00872224	Q9BYT8	57486	NLN	NLN Neurolysin, mitochondrial	12;10;10;7;6;4	12;10;10;7;6;4	12;10;10;7;6;4	>IPI:IPI00010346.1|SWISS-PROT:Q9BYT8|TREMBL:A8K9T8;B3KU23|ENSEMBL:ENSP00000370372|REFSEQ:NP_065777|H-INV:HIT000000942|VEGA:OTTHUMP00000123454 Tax_Id=9606 Gene_Symbol=NLN Neurolysin, mitochondrial;>IPI:IPI00965753.1|TREMBL:E9PCB6;Q8NDD9|ENSEMBL:ENSP00000423	6	12	12	12	3	2	3	5	4	4	3	3	2	2	3	2	3	5	4	4	3	3	2	2	3	2	3	5	4	4	3	3	2	2	21.9	21.9	21.9	80.651	704	704;600;607;607;381;281
IPI00922554;IPI00010348	IPI00922554;IPI00010348	B7Z4K6	1777	DNASE2	DNASE2 cDNA FLJ51996, highly similar to Deoxyribonuclease-2-alpha	2;2	2;2	2;2	>IPI:IPI00922554.1|TREMBL:B7Z4K6|ENSEMBL:ENSP00000445988 Tax_Id=9606 Gene_Symbol=DNASE2 cDNA FLJ51996, highly similar to Deoxyribonuclease-2-alpha;>IPI:IPI00010348.1|SWISS-PROT:O00115|TREMBL:B3KQS9;C0LQF2|ENSEMBL:ENSP00000222219|REFSEQ:NP_001366|H-INV:HIT0	2	2	2	2	0	1	0	0	0	0	0	1	0	1	0	1	0	0	0	0	0	1	0	1	0	1	0	0	0	0	0	1	0	1	8.2	8.2	8.2	33.615	305	305;360
IPI00010349;IPI01014611;IPI00917312	IPI00010349	O00116	8540	AGPS	AGPS Alkyldihydroxyacetonephosphate synthase, peroxisomal	19;9;5	19;9;5	19;9;5	>IPI:IPI00010349.1|SWISS-PROT:O00116|TREMBL:B7Z3Q4;Q53S12;Q53SG6;Q53SN7|ENSEMBL:ENSP00000264167|REFSEQ:NP_003650|H-INV:HIT000331898|VEGA:OTTHUMP00000163353 Tax_Id=9606 Gene_Symbol=AGPS Alkyldihydroxyacetonephosphate synthase, peroxisomal	3	19	19	19	9	8	9	12	12	10	9	8	10	10	9	8	9	12	12	10	9	8	10	10	9	8	9	12	12	10	9	8	10	10	38.4	38.4	38.4	72.911	658	658;321;189
IPI00181283;IPI00010400	IPI00181283;IPI00010400	Q8N1A4	5331	PLCB3	PLCB3 1-phosphatidylinositol-4,5-bisphosphate phosphodiesterase beta-3 isoform 2	13;13	13;13	13;13	>IPI:IPI00181283.2|TREMBL:Q8N1A4|ENSEMBL:ENSP00000324660|REFSEQ:NP_001171812|VEGA:OTTHUMP00000236936 Tax_Id=9606 Gene_Symbol=PLCB3 1-phosphatidylinositol-4,5-bisphosphate phosphodiesterase beta-3 isoform 2;>IPI:IPI00010400.1|SWISS-PROT:Q01970|ENSEMBL:ENSP0	2	13	13	13	2	2	2	3	3	5	10	5	6	7	2	2	2	3	3	5	10	5	6	7	2	2	2	3	3	5	10	5	6	7	15.3	15.3	15.3	131.2	1167	1167;1234
IPI00514669;IPI00746352;IPI00010402;IPI00955848	IPI00514669;IPI00746352;IPI00010402;IPI00955848	Q5T123	83442	SH3BGRL3	SH3BGRL3 Uncharacterized protein	3;3;3;3	3;3;3;3	3;3;3;3	>IPI:IPI00514669.1|TREMBL:Q5T123|ENSEMBL:ENSP00000363358|VEGA:OTTHUMP00000003459 Tax_Id=9606 Gene_Symbol=SH3BGRL3 Uncharacterized protein;>IPI:IPI00746352.1|SWISS-PROT:Q9H299|ENSEMBL:ENSP00000270792|REFSEQ:NP_112576|VEGA:OTTHUMP00000003458 Tax_Id=9606 Gene	4	3	3	3	2	2	2	3	3	2	2	2	2	3	2	2	2	3	3	2	2	2	2	3	2	2	2	3	3	2	2	2	2	3	33	33	33	9.3804	88	88;93;226;257
IPI00010404	IPI00010404	Q9BWJ5	83443	SF3B5	SF3B5 Splicing factor 3B subunit 5	4	4	4	>IPI:IPI00010404.1|SWISS-PROT:Q9BWJ5|ENSEMBL:ENSP00000356541|REFSEQ:NP_112577|H-INV:HIT000015197|VEGA:OTTHUMP00000017343 Tax_Id=9606 Gene_Symbol=SF3B5 Splicing factor 3B subunit 5	1	4	4	4	2	4	3	2	3	4	4	3	4	4	2	4	3	2	3	4	4	3	4	4	2	4	3	2	3	4	4	3	4	4	55.8	55.8	55.8	10.135	86	86
IPI00010414	IPI00010414	O00151	9124	PDLIM1	PDLIM1 PDZ and LIM domain protein 1	19	19	19	>IPI:IPI00010414.4|SWISS-PROT:O00151|ENSEMBL:ENSP00000360305|REFSEQ:NP_066272|H-INV:HIT000030002|VEGA:OTTHUMP00000020137 Tax_Id=9606 Gene_Symbol=PDLIM1 PDZ and LIM domain protein 1	1	19	19	19	13	13	11	14	12	16	14	13	12	14	13	13	11	14	12	16	14	13	12	14	13	13	11	14	12	16	14	13	12	14	79.9	79.9	79.9	36.071	329	329
IPI00219452;IPI00395748;IPI00010415;IPI01011431;IPI00219451	IPI00219452;IPI00395748;IPI00010415;IPI01011431;IPI00219451	O00154-6	11332	ACOT7	ACOT7 Isoform 6 of Cytosolic acyl coenzyme A thioester hydrolase	8;8;8;7;7	8;8;8;7;7	3;3;3;3;3	>IPI:IPI00219452.1|SWISS-PROT:O00154-6|ENSEMBL:ENSP00000367073|REFSEQ:NP_863656|VEGA:OTTHUMP00000001414 Tax_Id=9606 Gene_Symbol=ACOT7 Isoform 6 of Cytosolic acyl coenzyme A thioester hydrolase;>IPI:IPI00395748.2|SWISS-PROT:O00154-4|TREMBL:B3KQ12|ENSEMBL:EN	5	8	8	3	4	2	6	5	4	6	6	4	4	5	4	2	6	5	4	6	6	4	4	5	1	0	1	0	1	2	1	1	0	1	33.4	33.4	12.2	36.567	329	329;370;380;265;350
IPI00010438;IPI00216231	IPI00010438;IPI00216231	O00161-1	8773	SNAP23	SNAP23 Isoform SNAP-23a of Synaptosomal-associated protein 23	3;2	3;2	3;2	>IPI:IPI00010438.2|SWISS-PROT:O00161-1|TREMBL:A8K287|ENSEMBL:ENSP00000249647|REFSEQ:NP_003816|H-INV:HIT000039675|VEGA:OTTHUMP00000161203 Tax_Id=9606 Gene_Symbol=SNAP23 Isoform SNAP-23a of Synaptosomal-associated protein 23;>IPI:IPI00216231.2|SWISS-PROT:O00	2	3	3	3	0	1	1	2	1	0	0	0	1	1	0	1	1	2	1	0	0	0	1	1	0	1	1	2	1	0	0	0	1	1	18.5	18.5	18.5	23.354	211	211;158
IPI00604587;IPI00954512;IPI00010440;IPI00981100;IPI00641973	IPI00604587;IPI00954512;IPI00010440;IPI00981100;IPI00641973	O00165-5	10456	HAX1	HAX1 Isoform 5 of HCLS1-associated protein X-1	3;3;3;2;2	3;3;3;2;2	3;3;3;2;2	>IPI:IPI00604587.1|SWISS-PROT:O00165-5|ENSEMBL:ENSP00000411448|REFSEQ:NP_001018238|VEGA:OTTHUMP00000231810 Tax_Id=9606 Gene_Symbol=HAX1 Isoform 5 of HCLS1-associated protein X-1;>IPI:IPI00954512.1|SWISS-PROT:O00165-3 Tax_Id=9606 Gene_Symbol=HAX1 Isoform 3	5	3	3	3	0	1	0	0	0	0	2	1	0	0	0	1	0	0	0	0	2	1	0	0	0	1	0	0	0	0	2	1	0	0	29.9	29.9	29.9	26.099	231	231;253;279;151;287
IPI00010476	IPI00010476	O00180	3775	KCNK1	KCNK1 Potassium channel subfamily K member 1	1	1	1	>IPI:IPI00010476.1|SWISS-PROT:O00180|TREMBL:B2RA30|ENSEMBL:ENSP00000355580|REFSEQ:NP_002236|H-INV:HIT000219324|VEGA:OTTHUMP00000036029 Tax_Id=9606 Gene_Symbol=KCNK1 Potassium channel subfamily K member 1	1	1	1	1	0	0	0	1	0	0	0	0	0	0	0	0	0	1	0	0	0	0	0	0	0	0	0	1	0	0	0	0	0	0	5.7	5.7	5.7	38.143	336	336
IPI00012073;IPI00807553;IPI00807726;IPI00807597;IPI00807574;IPI00807455;IPI00010590;IPI01014355	IPI00012073;IPI00807553;IPI00807726;IPI00807597;IPI00807574;IPI00807455;IPI00010590;IPI01014355	Q9NW36	3070	HELLS	HELLS cDNA FLJ10339 fis, clone NT2RM2000740, weakly similar to POSSIBLE GLOBAL TRANSCRIPTION ACTIVATOR SNF2L	3;3;3;3;3;3;3;3	3;3;3;3;3;3;3;3	3;3;3;3;3;3;3;3	>IPI:IPI00012073.2|TREMBL:Q9NW36|ENSEMBL:ENSP00000360378|VEGA:OTTHUMP00000020128 Tax_Id=9606 Gene_Symbol=HELLS cDNA FLJ10339 fis, clone NT2RM2000740, weakly similar to POSSIBLE GLOBAL TRANSCRIPTION ACTIVATOR SNF2L;>IPI:IPI00807553.1|SWISS-PROT:Q9NRZ9-6 Tax	8	3	3	3	0	0	0	0	0	1	1	2	0	1	0	0	0	0	0	1	1	2	0	1	0	0	0	0	0	1	1	2	0	1	10	10	10	35.131	310	310;708;740;782;806;822;838;884
IPI00642137;IPI00010653;IPI00643219	IPI00642137;IPI00010653	NA	57109	REXO4	REXO4 41 kDa protein	3;3;1	3;3;1	3;3;1	>IPI:IPI00642137.1|ENSEMBL:ENSP00000403272|VEGA:OTTHUMP00000022485 Tax_Id=9606 Gene_Symbol=REXO4 41 kDa protein;>IPI:IPI00010653.6|SWISS-PROT:Q9GZR2-1|TREMBL:B4DJ95;B4E331|ENSEMBL:ENSP00000361010|REFSEQ:NP_065118|H-INV:HIT000025490|VEGA:OTTHUMP00000022484	3	3	3	3	1	0	1	1	1	0	0	2	2	0	1	0	1	1	1	0	0	2	2	0	1	0	1	1	1	0	0	2	2	0	8.6	8.6	8.6	40.771	374	374;422;189
IPI00215707;IPI00010676;IPI00215706	IPI00215707;IPI00010676;IPI00215706	Q03405-3	5329	PLAUR	PLAUR Isoform 3 of Urokinase plasminogen activator surface receptor	3;3;2	3;3;2	3;3;2	>IPI:IPI00215707.1|SWISS-PROT:Q03405-3|ENSEMBL:ENSP00000221264|REFSEQ:NP_001005377 Tax_Id=9606 Gene_Symbol=PLAUR Isoform 3 of Urokinase plasminogen activator surface receptor;>IPI:IPI00010676.1|SWISS-PROT:Q03405-1|ENSEMBL:ENSP00000339328|REFSEQ:NP_002650 T	3	3	3	3	3	1	0	1	2	0	0	0	1	0	3	1	0	1	2	0	0	0	1	0	3	1	0	1	2	0	0	0	1	0	14.1	14.1	14.1	32.03	290	290;335;281
IPI00921080;IPI00216221;IPI00216224;IPI00216223;IPI00216222;IPI00921401;IPI00216225;IPI00010697;IPI00917593	IPI00921080;IPI00216221;IPI00216224;IPI00216223;IPI00216222;IPI00921401;IPI00216225;IPI00010697	P23229-7	3655	ITGA6	ITGA6 Isoform 7 of Integrin alpha-6	5;5;5;5;5;5;5;5;2	5;5;5;5;5;5;5;5;2	5;5;5;5;5;5;5;5;2	>IPI:IPI00921080.1|SWISS-PROT:P23229-7|ENSEMBL:ENSP00000386614|VEGA:OTTHUMP00000205045 Tax_Id=9606 Gene_Symbol=ITGA6 Isoform 7 of Integrin alpha-6;>IPI:IPI00216221.2|SWISS-PROT:P23229-2|ENSEMBL:ENSP00000264107|REFSEQ:NP_000201|H-INV:HIT000321841|VEGA:OTTHU	9	5	5	5	5	4	4	4	2	1	2	1	1	2	5	4	4	4	2	1	2	1	1	2	5	4	4	4	2	1	2	1	1	2	7.9	7.9	7.9	106.58	954	954;1073;1086;1086;1091;1097;1112;1130;231
IPI01023032;IPI01022086;IPI01021424;IPI01021167;IPI00941514;IPI00084746;IPI01022288;IPI01021294;IPI01021248;IPI01020756;IPI01018665;IPI00642817;IPI00964044;IPI00894143;IPI00893641;IPI00893120;IPI00010700;IPI01022146;IPI00941298;IPI01021070;IPI00885161;IPI01022761;IPI01021410;IPI01021184	IPI01023032;IPI01022086;IPI01021424;IPI01021167;IPI00941514;IPI00084746;IPI01022288;IPI01021294;IPI01021248;IPI01020756;IPI01018665;IPI00642817;IPI00964044;IPI00894143;IPI00893641;IPI00893120;IPI00010700;IPI01022146;IPI00941298;IPI01021070;IPI00885161	C9J6L0	7916	PRRC2A	PRRC2A Uncharacterized protein	3;3;3;3;3;3;3;3;3;3;3;3;3;3;3;3;3;2;2;2;2;1;1;1	2;2;2;2;2;2;2;2;2;2;2;2;2;2;2;2;2;1;1;1;1;1;1;1	2;2;2;2;2;2;2;2;2;2;2;2;2;2;2;2;2;1;1;1;1;1;1;1	>IPI:IPI01023032.1|TREMBL:C9J6L0|ENSEMBL:ENSP00000450259 Tax_Id=9606 Gene_Symbol=PRRC2A Uncharacterized protein;>IPI:IPI01022086.1|TREMBL:C9JB33|ENSEMBL:ENSP00000447152;ENSP00000448376;ENSP00000450039 Tax_Id=9606 Gene_Symbol=PRRC2A Uncharacterized protein;	24	3	2	2	0	0	0	2	1	1	2	1	2	1	0	0	0	2	1	0	1	0	1	0	0	0	0	2	1	0	1	0	1	0	2.9	2.5	2.5	227.16	2138	2138;2138;2138;2138;2138;2144;2149;2149;2149;2149;2149;2156;2157;2157;2157;2157;2157;549;549;1533;1533;1382;1382;1382
IPI00010706;IPI01013481;IPI00915302	IPI00010706;IPI01013481;IPI00915302	P48637	2937	GSS	GSS Glutathione synthetase	15;10;9	15;10;9	15;10;9	>IPI:IPI00010706.1|SWISS-PROT:P48637|TREMBL:B7Z1C5|ENSEMBL:ENSP00000216951|REFSEQ:NP_000169|H-INV:HIT000033538|VEGA:OTTHUMP00000030711 Tax_Id=9606 Gene_Symbol=GSS Glutathione synthetase;>IPI:IPI01013481.1|TREMBL:B7Z514|ENSEMBL:ENSP00000439744 Tax_Id=9606 G	3	15	15	15	5	7	5	9	5	3	5	1	3	5	5	7	5	9	5	3	5	1	3	5	5	7	5	9	5	3	5	1	3	5	37.6	37.6	37.6	52.384	474	474;346;363
IPI00922513;IPI01010641;IPI00010717	IPI00922513;IPI01010641;IPI00010717	B7Z1C2	4598	MVK	MVK cDNA FLJ57872, highly similar to Mevalonate kinase	2;2;2	2;2;2	2;2;2	>IPI:IPI00922513.2|TREMBL:B7Z1C2|ENSEMBL:ENSP00000439134;ENSP00000439326;ENSP00000443182|VEGA:OTTHUMP00000240571;OTTHUMP00000240576 Tax_Id=9606 Gene_Symbol=MVK cDNA FLJ57872, highly similar to Mevalonate kinase;>IPI:IPI01010641.1|TREMBL:B7Z301;F5H8H2|ENSEM	3	2	2	2	0	0	0	0	1	0	1	1	0	1	0	0	0	0	1	0	1	1	0	1	0	0	0	0	1	0	1	1	0	1	19.3	19.3	19.3	21.315	202	202;344;396
IPI00010720;IPI00965722;IPI00965269;IPI00964855;IPI00964079;IPI00940257;IPI00909956;IPI00966991;IPI00966038	IPI00010720;IPI00965722;IPI00965269;IPI00964855;IPI00964079;IPI00940257	P48643	22948	CCT5	CCT5 T-complex protein 1 subunit epsilon	37;33;33;33;33;29;14;3;3	37;33;33;33;33;29;14;3;3	37;33;33;33;33;29;14;3;3	>IPI:IPI00010720.1|SWISS-PROT:P48643|TREMBL:A8K2X8;B4DX08;Q9BU08|ENSEMBL:ENSP00000280326|REFSEQ:NP_036205|H-INV:HIT000095964|VEGA:OTTHUMP00000161671 Tax_Id=9606 Gene_Symbol=CCT5 T-complex protein 1 subunit epsilon;>IPI:IPI00965722.2|TREMBL:B4DYC8;E7ENZ3|EN	9	37	37	37	25	21	27	26	24	29	26	27	27	22	25	21	27	26	24	29	26	27	27	22	25	21	27	26	24	29	26	27	27	22	78.6	78.6	78.6	59.67	541	541;486;503;514;520;448;283;44;62
IPI00010740;IPI00216613;IPI00966239	IPI00010740;IPI00216613	P23246-1	6421	SFPQ	SFPQ Isoform Long of Splicing factor, proline- and glutamine-rich	29;27;3	29;27;3	28;26;3	>IPI:IPI00010740.1|SWISS-PROT:P23246-1|TREMBL:Q6PIX2;Q86VG2;Q9BSV4|ENSEMBL:ENSP00000349748|REFSEQ:NP_005057|H-INV:HIT000323115|VEGA:OTTHUMP00000004329 Tax_Id=9606 Gene_Symbol=SFPQ Isoform Long of Splicing factor, proline- and glutamine-rich;>IPI:IPI0021661	3	29	29	28	18	19	19	18	17	20	21	19	19	17	18	19	19	18	17	20	21	19	19	17	17	18	18	17	16	19	20	18	19	16	43.3	43.3	42.1	76.149	707	707;669;88
IPI00010746;IPI00979883;IPI00794618;IPI00972989	IPI00010746;IPI00979883;IPI00794618	P48651	9791	PTDSS1	PTDSS1 Phosphatidylserine synthase 1	6;4;4;1	6;4;4;1	6;4;4;1	>IPI:IPI00010746.1|SWISS-PROT:P48651|TREMBL:A8KAH1|ENSEMBL:ENSP00000430548|REFSEQ:NP_055569|H-INV:HIT000031770|VEGA:OTTHUMP00000227218 Tax_Id=9606 Gene_Symbol=PTDSS1 Phosphatidylserine synthase 1;>IPI:IPI00979883.2|TREMBL:B4DE85|ENSEMBL:ENSP00000430928|VEG	4	6	6	6	2	2	1	0	0	1	4	2	3	5	2	2	1	0	0	1	4	2	3	5	2	2	1	0	0	1	4	2	3	5	18.4	18.4	18.4	55.527	473	473;301;327;108
IPI00010779;IPI00910322;IPI00847219;IPI00238725	IPI00010779;IPI00910322	P67936-1	7171	TPM4	TPM4 Isoform 1 of Tropomyosin alpha-4 chain	25;14;1;1	15;9;1;1	6;6;0;0	>IPI:IPI00010779.4|SWISS-PROT:P67936-1|TREMBL:B4DVY2|ENSEMBL:ENSP00000300933|REFSEQ:NP_003281 Tax_Id=9606 Gene_Symbol=TPM4 Isoform 1 of Tropomyosin alpha-4 chain;>IPI:IPI00910322.1|TREMBL:B4DTB1 Tax_Id=9606 Gene_Symbol=TPM4 cDNA FLJ52936, weakly similar to	4	25	15	6	19	19	19	19	21	19	18	17	19	17	11	13	14	13	14	14	12	11	13	12	5	5	5	5	5	5	5	4	6	5	69	48.8	15.3	28.521	248	248;154;751;916
IPI00010796;IPI00878551;IPI01012981;IPI00879437;IPI00911004	IPI00010796;IPI00878551;IPI01012981	P07237	5034	P4HB	P4HB Protein disulfide-isomerase	34;32;31;14;6	34;32;31;14;6	34;32;31;14;6	>IPI:IPI00010796.1|SWISS-PROT:P07237|TREMBL:B4DJS0|ENSEMBL:ENSP00000327801|REFSEQ:NP_000909|H-INV:HIT000040847|VEGA:OTTHUMP00000196834 Tax_Id=9606 Gene_Symbol=P4HB Protein disulfide-isomerase;>IPI:IPI00878551.2|TREMBL:B3KTQ9;B4DLN6;B4DUA5;F5H8J2;Q96C96|ENS	5	34	34	34	24	21	23	22	20	26	26	25	24	24	24	21	23	22	20	26	26	25	24	24	24	21	23	22	20	26	26	25	24	24	63.4	63.4	63.4	57.116	508	508;452;492;279;223
IPI00010810;IPI00895865	IPI00010810;IPI00895865	P13804	2108	ETFA	ETFA Electron transfer flavoprotein subunit alpha, mitochondrial	14;13	14;13	14;13	>IPI:IPI00010810.1|SWISS-PROT:P13804|TREMBL:Q53XN3|ENSEMBL:ENSP00000267950|REFSEQ:NP_000117|H-INV:HIT000273184 Tax_Id=9606 Gene_Symbol=ETFA Electron transfer flavoprotein subunit alpha, mitochondrial;>IPI:IPI00895865.1|TREMBL:B4DT43|ENSEMBL:ENSP00000399273	2	14	14	14	11	11	10	9	10	12	13	12	12	11	11	11	10	9	10	12	13	12	12	11	11	11	10	9	10	12	13	12	12	11	58.3	58.3	58.3	35.079	333	333;284
IPI01026455;IPI00908766;IPI00982019;IPI00010845;IPI00984633	IPI01026455;IPI00908766;IPI00982019;IPI00010845;IPI00984633	E9PN51	4728	NDUFS8	NDUFS8 Uncharacterized protein	2;2;2;2;1	2;2;2;2;1	2;2;2;2;1	>IPI:IPI01026455.1|TREMBL:E9PN51|ENSEMBL:ENSP00000432968|VEGA:OTTHUMP00000235731 Tax_Id=9606 Gene_Symbol=NDUFS8 Uncharacterized protein;>IPI:IPI00908766.1|TREMBL:B4DYI3;F8W9K7|ENSEMBL:ENSP00000403972|VEGA:OTTHUMP00000235725 Tax_Id=9606 Gene_Symbol=NDUFS8 c	5	2	2	2	2	1	2	2	2	2	2	2	2	2	2	1	2	2	2	2	2	2	2	2	2	1	2	2	2	2	2	2	2	2	19.1	19.1	19.1	12.405	110	110;171;184;210;138
IPI01014410;IPI00010860;IPI01014017;IPI01013622;IPI00216220;IPI00791380;IPI01013452;IPI00790782;IPI01013039	IPI01014410;IPI00010860;IPI01014017;IPI01013622;IPI00216220;IPI00791380	NA	5715	PSMD9	PSMD9 25 kDa protein	7;7;6;6;6;4;3;2;2	7;7;6;6;6;4;3;2;2	7;7;6;6;6;4;3;2;2	>IPI:IPI01014410.1|ENSEMBL:ENSP00000261817|VEGA:OTTHUMP00000239796 Tax_Id=9606 Gene_Symbol=PSMD9 25 kDa protein;>IPI:IPI00010860.2|SWISS-PROT:O00233-1|ENSEMBL:ENSP00000440485|REFSEQ:NP_002804|H-INV:HIT000030848|VEGA:OTTHUMP00000239793 Tax_Id=9606 Gene_Symb	9	7	7	7	5	3	3	3	5	4	7	3	2	3	5	3	3	3	5	4	7	3	2	3	5	3	3	3	5	4	7	3	2	3	36	36	36	24.553	222	222;223;153;179;209;85;128;118;134
IPI00010865;IPI00640088;IPI00514910;IPI00908480	IPI00010865;IPI00640088;IPI00514910	P67870	1460	NA	NA	6;6;5;2	6;6;5;2	6;6;5;2	>IPI:IPI00010865.1|SWISS-PROT:P67870|TREMBL:B0UXA9|ENSEMBL:ENSP00000365025;ENSP00000365026;ENSP00000365042;ENSP00000372919;ENSP00000372925;ENSP00000382980;ENSP00000390900;ENSP00000391038;ENSP00000393756;ENSP00000394855;ENSP00000395275;ENSP00000400188;ENSP0	4	6	6	6	4	5	5	4	5	5	6	4	4	4	4	5	5	4	5	5	6	4	4	4	4	5	5	4	5	5	6	4	4	4	37.7	37.7	37.7	24.942	215	215;234;228;110
IPI00010882;IPI00604566	IPI00010882;IPI00604566	O00273-1	1676	DFFA	DFFA Isoform DFF45 of DNA fragmentation factor subunit alpha (Fragment)	9;7	9;7	9;7	>IPI:IPI00010882.3|SWISS-PROT:O00273-1|TREMBL:Q53HN4;Q5T6G6|ENSEMBL:ENSP00000366237|REFSEQ:NP_004392|H-INV:HIT000222599|VEGA:OTTHUMP00000001903 Tax_Id=9606 Gene_Symbol=DFFA Isoform DFF45 of DNA fragmentation factor subunit alpha (Fragment);>IPI:IPI00604566	2	9	9	9	2	4	0	3	2	4	3	1	2	2	2	4	0	3	2	4	3	1	2	2	2	4	0	3	2	4	3	1	2	2	35.3	35.3	35.3	36.521	331	331;268
IPI00010896	IPI00010896	O00299	1192	NA	NA	13	13	13	>IPI:IPI00010896.3|SWISS-PROT:O00299|TREMBL:Q53FB0;Q5SRT3|ENSEMBL:ENSP00000364934;ENSP00000364935;ENSP00000364940;ENSP00000372896;ENSP00000372897;ENSP00000379229;ENSP00000382926;ENSP00000382931;ENSP00000391395;ENSP00000398056;ENSP00000400280;ENSP0000040053	1	13	13	13	10	12	11	12	12	9	10	10	13	12	10	12	11	12	12	9	10	10	13	12	10	12	11	12	12	9	10	10	13	12	70.1	70.1	70.1	26.922	241	241
IPI00010948	IPI00010948	Q12899	7726	NA	NA	1	1	1	>IPI:IPI00010948.2|SWISS-PROT:Q12899|TREMBL:Q5SRL2|ENSEMBL:ENSP00000331131;ENSP00000373102;ENSP00000379806;ENSP00000389203;ENSP00000390258;ENSP00000391879;ENSP00000392805;ENSP00000393011;ENSP00000394371;ENSP00000394421;ENSP00000395491;ENSP00000396188;ENSP0	1	1	1	1	0	0	0	1	1	0	0	0	0	0	0	0	0	1	1	0	0	0	0	0	0	0	0	1	1	0	0	0	0	0	4.3	4.3	4.3	62.165	539	539
IPI00010951	IPI00010951	P58107	83481	EPPK1	EPPK1 Epiplakin	91	85	85	>IPI:IPI00010951.2|SWISS-PROT:P58107|TREMBL:E9PPU0;Q9NSU9|ENSEMBL:ENSP00000436337|REFSEQ:NP_112598|H-INV:HIT000026013|VEGA:OTTHUMP00000228909 Tax_Id=9606 Gene_Symbol=EPPK1 Epiplakin	1	91	85	85	59	52	47	58	57	52	49	50	53	46	54	46	43	52	52	48	44	46	49	42	54	46	43	52	52	48	44	46	49	42	56.1	48.9	48.9	555.61	5090	5090
IPI00010953;IPI01008948;IPI01013822;IPI00555694	IPI00010953;IPI01008948;IPI01013822;IPI00555694	F2Z3K0;Q9NUN4	54536	EXOC6	EXOC6 Uncharacterized protein	1;1;1;1	1;1;1;1	1;1;1;1	>IPI:IPI00010953.5|TREMBL:F2Z3K0;Q9NUN4|ENSEMBL:ENSP00000435649|VEGA:OTTHUMP00000020106 Tax_Id=9606 Gene_Symbol=EXOC6 Uncharacterized protein;>IPI:IPI01008948.1|TREMBL:B2RDH5;B4DEZ1;E9PHI3;Q9NTA6|ENSEMBL:ENSP00000360607;ENSP00000398982|REFSEQ:NP_001013870|	4	1	1	1	0	0	0	1	0	0	0	0	0	0	0	0	0	1	0	0	0	0	0	0	0	0	0	1	0	0	0	0	0	0	5.2	5.2	5.2	46.527	404	404;799;804;820
IPI00011062;IPI00889534;IPI01015455;IPI00397498;IPI01014091;IPI00926199	IPI00011062;IPI00889534;IPI01015455;IPI00397498	P31327-1	1373	CPS1	CPS1 Isoform 1 of Carbamoyl-phosphate synthase [ammonia], mitochondrial	74;74;74;54;22;5	74;74;74;54;22;5	72;72;72;52;22;5	>IPI:IPI00011062.1|SWISS-PROT:P31327-1|TREMBL:Q53TL5;Q5R207;Q5R209|ENSEMBL:ENSP00000233072|REFSEQ:NP_001866|VEGA:OTTHUMP00000163944 Tax_Id=9606 Gene_Symbol=CPS1 Isoform 1 of Carbamoyl-phosphate synthase [ammonia], mitochondrial;>IPI:IPI00889534.1|TREMBL:A8	6	74	74	72	53	52	57	53	56	59	62	58	57	62	53	52	57	53	56	59	62	58	57	62	52	51	56	52	55	58	61	56	56	61	61.9	61.9	60.8	164.94	1500	1500;1506;1508;1049;513;157
IPI00011077	IPI00011077	Q9BYC8	64983	MRPL32	MRPL32 39S ribosomal protein L32, mitochondrial precursor	2	2	2	>IPI:IPI00011077.4|SWISS-PROT:Q9BYC8|TREMBL:A4D1V4|ENSEMBL:ENSP00000223324|REFSEQ:NP_114109|H-INV:HIT000059527|VEGA:OTTHUMP00000207368 Tax_Id=9606 Gene_Symbol=MRPL32 39S ribosomal protein L32, mitochondrial precursor	1	2	2	2	0	1	1	0	0	1	1	1	0	1	0	1	1	0	0	1	1	1	0	1	0	1	1	0	0	1	1	1	0	1	17.7	17.7	17.7	22.913	203	203
IPI01012657;IPI00234463;IPI00011102;IPI00878374;IPI00878583;IPI00878751;IPI00556134;IPI00848174;IPI00027729;IPI00878570	IPI01012657;IPI00234463;IPI00011102;IPI00878374;IPI00878583;IPI00878751;IPI00556134;IPI00848174;IPI00027729	NA	1453	CSNK1D	CSNK1D 41 kDa protein	3;3;3;2;2;2;2;2;2;1	3;3;3;2;2;2;2;2;2;1	3;3;3;2;2;2;2;2;2;1	>IPI:IPI01012657.1|ENSEMBL:ENSP00000381531 Tax_Id=9606 Gene_Symbol=CSNK1D 41 kDa protein;>IPI:IPI00234463.4|SWISS-PROT:P48730-2|TREMBL:B4DIJ9|ENSEMBL:ENSP00000376146|REFSEQ:NP_620693|H-INV:HIT000037316 Tax_Id=9606 Gene_Symbol=CSNK1D Isoform 2 of Casein kin	10	3	3	3	0	0	0	0	0	1	0	0	1	1	0	0	0	0	0	1	0	0	1	1	0	0	0	0	0	1	0	0	1	1	10.3	10.3	10.3	40.957	358	358;409;415;270;311;336;342;416;416;225
IPI00011107;IPI01015385;IPI01010649	IPI00011107;IPI01015385;IPI01010649	P48735	3418	IDH2	IDH2 Isocitrate dehydrogenase [NADP], mitochondrial	19;18;15	19;18;15	18;17;15	>IPI:IPI00011107.2|SWISS-PROT:P48735|TREMBL:Q53GL5|ENSEMBL:ENSP00000331897|REFSEQ:NP_002159|H-INV:HIT000286253|VEGA:OTTHUMP00000194691 Tax_Id=9606 Gene_Symbol=IDH2 Isocitrate dehydrogenase [NADP], mitochondrial;>IPI:IPI01015385.1|TREMBL:B4DFL2|ENSEMBL:ENSP	3	19	19	18	10	15	15	14	15	11	13	13	13	11	10	15	15	14	15	11	13	13	13	11	10	15	15	14	15	10	12	12	12	11	42.3	42.3	40.3	50.909	452	452;400;419
IPI00946732;IPI00011118;IPI01014515;IPI00945295	IPI00946732;IPI00011118;IPI01014515	P31350	6241	RRM2	RRM2 Ribonucleoside-diphosphate reductase subunit M2	14;14;10;1	14;14;10;1	12;12;8;1	>IPI:IPI00946732.1|SWISS-PROT:P31350|TREMBL:B3KS26;Q8N6S3|ENSEMBL:ENSP00000302955|REFSEQ:NP_001025|VEGA:OTTHUMP00000220215 Tax_Id=9606 Gene_Symbol=RRM2 Ribonucleoside-diphosphate reductase subunit M2;>IPI:IPI00011118.2|TREMBL:D6W4Z6|ENSEMBL:ENSP00000353770	4	14	14	12	5	4	5	7	6	8	8	6	5	3	5	4	5	7	6	8	8	6	5	3	5	3	4	6	6	7	8	6	5	3	48.1	48.1	41.9	44.877	389	389;449;289;33
IPI00011126;IPI01015427;IPI00895901	IPI00011126;IPI01015427	P62191	5700	PSMC1	PSMC1 26S protease regulatory subunit 4	20;17;2	20;17;2	20;17;2	>IPI:IPI00011126.6|SWISS-PROT:P62191|TREMBL:Q53HB3;Q53XL8;Q6NW36|ENSEMBL:ENSP00000261303|REFSEQ:NP_002793|H-INV:HIT000029694 Tax_Id=9606 Gene_Symbol=PSMC1 26S protease regulatory subunit 4;>IPI:IPI01015427.1|TREMBL:B4DR63|ENSEMBL:ENSP00000445147 Tax_Id=960	3	20	20	20	11	9	9	10	8	12	9	10	10	11	11	9	9	10	8	12	9	10	10	11	11	9	9	10	8	12	9	10	10	11	57.3	57.3	57.3	49.184	440	440;367;84
IPI00473049;IPI00011159;IPI00401785;IPI00877865;IPI00745275;IPI00877983;IPI01014152;IPI00477139;IPI00946699;IPI00383597	IPI00473049;IPI00011159;IPI00401785;IPI00877865;IPI00745275;IPI00877983;IPI01014152;IPI00477139;IPI00946699;IPI00383597	P48751-2 Tax_Id=9606 Gene_Symbol=SLC4A3 Isoform CAE3 of Anion exchange protein 3;>IPI	6508	SLC4A3	SLC4A3 Isoform CAE3 of Anion exchange protein 3	2;2;2;1;1;1;1;1;1;1	2;2;2;1;1;1;1;1;1;1	2;2;2;1;1;1;1;1;1;1	>IPI:IPI00473049.2|SWISS-PROT:P48751-2 Tax_Id=9606 Gene_Symbol=SLC4A3 Isoform CAE3 of Anion exchange protein 3;>IPI:IPI00011159.2|SWISS-PROT:P48751-1|TREMBL:B4DR53;B4DS65|ENSEMBL:ENSP00000314006;ENSP00000350756;ENSP00000362865|REFSEQ:NP_005061|H-INV:HIT000	10	2	2	2	0	1	0	0	0	0	1	0	0	0	0	1	0	0	0	0	1	0	0	0	0	1	0	0	0	0	1	0	0	0	3.4	3.4	3.4	103.74	936	936;1232;1259;207;227;518;1159;1227;1232;1241
IPI00011200;IPI00642548;IPI01010638;IPI01010953	IPI00011200;IPI00642548;IPI01010638	O43175	26227	PHGDH	PHGDH D-3-phosphoglycerate dehydrogenase	19;16;14;1	19;16;14;1	19;16;14;1	>IPI:IPI00011200.5|SWISS-PROT:O43175|TREMBL:B3KSC3|ENSEMBL:ENSP00000358417|REFSEQ:NP_006614|H-INV:HIT000035203|VEGA:OTTHUMP00000013926 Tax_Id=9606 Gene_Symbol=PHGDH D-3-phosphoglycerate dehydrogenase;>IPI:IPI00642548.2|TREMBL:Q5SZU1|ENSEMBL:ENSP00000358415	4	19	19	19	13	15	12	13	14	16	15	12	14	13	13	15	12	13	14	16	15	12	14	13	13	15	12	13	14	16	15	12	14	13	43.2	43.2	43.2	56.65	533	533;499;406;96
IPI00643577;IPI00011201;IPI01013591;IPI00747874;IPI00922516	IPI00643577;IPI00011201	Q9BWL6	4200	ME2	ME2 NAD-dependent malic enzyme, mitochondrial isoform 2 precursor	6;6;1;1;1	6;6;1;1;1	5;5;0;0;0	>IPI:IPI00643577.1|TREMBL:Q9BWL6|ENSEMBL:ENSP00000372384|REFSEQ:NP_001161807 Tax_Id=9606 Gene_Symbol=ME2 NAD-dependent malic enzyme, mitochondrial isoform 2 precursor;>IPI:IPI00011201.1|SWISS-PROT:P23368|TREMBL:B2R8J2|ENSEMBL:ENSP00000321070|REFSEQ:NP_0023	5	6	6	5	2	0	1	0	0	3	1	1	2	1	2	0	1	0	0	3	1	1	2	1	2	0	1	0	0	3	1	1	1	1	16.9	16.9	15	53.586	479	479;584;252;259;342
IPI00964788;IPI00011217	IPI00964788;IPI00011217	NA	4724	NDUFS4	NDUFS4 13 kDa protein	2;2	2;2	2;2	>IPI:IPI00964788.1|ENSEMBL:ENSP00000424570|VEGA:OTTHUMP00000221839 Tax_Id=9606 Gene_Symbol=NDUFS4 13 kDa protein;>IPI:IPI00011217.3|SWISS-PROT:O43181|ENSEMBL:ENSP00000296684|REFSEQ:NP_002486|H-INV:HIT000062512|VEGA:OTTHUMP00000122466 Tax_Id=9606 Gene_Symbo	2	2	2	2	1	1	2	1	0	1	1	1	1	2	1	1	2	1	0	1	1	1	1	2	1	1	2	1	0	1	1	1	1	2	22.4	22.4	22.4	13.498	116	116;175
IPI00011229;IPI00879328;IPI00852597;IPI00853455;IPI00658053;IPI00892793	IPI00011229;IPI00879328;IPI00852597;IPI00853455	P07339	1509	CTSD	CTSD Cathepsin D	9;6;6;6;4;3	9;6;6;6;4;3	9;6;6;6;4;3	>IPI:IPI00011229.1|SWISS-PROT:P07339|ENSEMBL:ENSP00000236671|REFSEQ:NP_001900|H-INV:HIT000292605|VEGA:OTTHUMP00000042282 Tax_Id=9606 Gene_Symbol=CTSD Cathepsin D;>IPI:IPI00879328.1|TREMBL:F8WD96|ENSEMBL:ENSP00000404902|VEGA:OTTHUMP00000198692 Tax_Id=9606 G	6	9	9	9	6	7	7	6	7	5	6	5	5	5	6	7	7	6	7	5	6	5	5	5	6	7	7	6	7	5	6	5	5	5	27.4	27.4	27.4	44.552	412	412;276;299;379;199;189
IPI00011250;IPI00514154	IPI00011250;IPI00514154	P15374	7347	UCHL3	UCHL3 Ubiquitin carboxyl-terminal hydrolase isozyme L3	7;4	7;4	7;4	>IPI:IPI00011250.3|SWISS-PROT:P15374|ENSEMBL:ENSP00000366819|REFSEQ:NP_005993|H-INV:HIT000038282|VEGA:OTTHUMP00000018509 Tax_Id=9606 Gene_Symbol=UCHL3 Ubiquitin carboxyl-terminal hydrolase isozyme L3;>IPI:IPI00514154.2|TREMBL:E9PBF1;Q5TBK7|ENSEMBL:ENSP0000	2	7	7	7	5	5	4	4	4	5	5	5	5	6	5	5	4	4	4	5	5	5	5	6	5	5	4	4	4	5	5	5	5	6	45.7	45.7	45.7	26.182	230	230;251
IPI00011253;IPI00974484;IPI00978298;IPI00984887;IPI00983557;IPI00978911;IPI00979604;IPI00975755;IPI00977127;IPI00980283;IPI00977579;IPI00981193;IPI00939811;IPI00979522;IPI00980569;IPI00855830	IPI00011253;IPI00974484;IPI00978298;IPI00984887;IPI00983557;IPI00978911;IPI00979604;IPI00975755	P23396	6188	RPS3	RPS3 40S ribosomal p	17;16;15;11;11;10;9;9;7;6;6;6;5;3;1;1	17;16;15;11;11;10;9;9;7;6;6;6;5;3;1;1	17;16;15;11;11;10;9;9;7;6;6;6;5;3;1;1	>IPI:IPI00011253.3|SWISS-PROT:P23396|TREMBL:Q53G83;Q9NQS8|ENSEMBL:ENSP00000433821;ENSP00000434643;ENSP00000436971|REFSEQ:NP_000996|H-INV:HIT000287076|VEGA:OTTHUMP00000229804;OTTHUMP00000229805;OTTHUMP00000229882 Tax_Id=9606 Gene_Symbol=RPS3 40S ribosomal p	16	17	17	17	13	12	13	14	16	14	12	11	12	12	13	12	13	14	16	14	12	11	12	12	13	12	13	14	16	14	12	11	12	12	74.1	74.1	74.1	26.688	243	243;259;231;158;171;164;117;135;123;91;115;128;103;44;33;36
IPI00642213;IPI00216044;IPI00011268;IPI00641351;IPI00514496;IPI00640938	IPI00642213;IPI00216044;IPI00011268;IPI00641351;IPI00514496	Q5QPL9	22913	RALY	RALY Uncharacterized protein	12;12;12;9;8;5	12;12;12;9;8;5	12;12;12;9;8;5	>IPI:IPI00642213.1|TREMBL:Q5QPL9|ENSEMBL:ENSP00000415973|VEGA:OTTHUMP00000030678 Tax_Id=9606 Gene_Symbol=RALY Uncharacterized protein;>IPI:IPI00216044.1|SWISS-PROT:Q9UKM9-2|TREMBL:A8K4T9|ENSEMBL:ENSP00000364255|REFSEQ:NP_031393|VEGA:OTTHUMP00000030673 Tax_	6	12	12	12	8	3	3	3	4	7	7	7	9	6	8	3	3	3	4	7	7	7	9	6	8	3	3	3	4	7	7	7	9	6	48.1	48.1	48.1	24.665	237	237;290;307;181;240;89
IPI00011284;IPI00375513;IPI00878254;IPI00878855;IPI00880186;IPI00878765	IPI00011284;IPI00375513;IPI00878254;IPI00878855	P21964-1	1312	NA	NA	9;8;6;5;3;2	9;8;6;5;3;2	9;8;6;5;3;2	>IPI:IPI00011284.1|SWISS-PROT:P21964-1|TREMBL:B8XPJ7;B8XPJ8|ENSEMBL:ENSP00000354511;ENSP00000385150;ENSP00000385917|REFSEQ:NP_000745;NP_001128633;NP_001128634|H-INV:HIT000292981|VEGA:OTTHUMP00000197748;OTTHUMP00000197749;OTTHUMP00000197846 Tax_Id=9606 Gene	6	9	9	9	3	4	4	3	2	5	6	4	5	3	3	4	4	3	2	5	6	4	5	3	3	4	4	3	2	5	6	4	5	3	52.8	52.8	52.8	30.037	271	271;221;223;235;199;152
IPI00011285;IPI00910547;IPI00909108;IPI00978538;IPI00981107;IPI00984911;IPI00984376;IPI00979704;IPI00982252;IPI00980386;IPI00981550;IPI00976884;IPI00983797;IPI00979141	IPI00011285;IPI00910547	P07384	823	NA	NA	23;20;6;4;3;3;3;3;3;3;3;3;3;2	23;20;6;4;3;3;3;3;3;3;3;3;3;2	23;20;6;4;3;3;3;3;3;3;3;3;3;2	>IPI:IPI00011285.1|SWISS-PROT:P07384|TREMBL:B2RDI5|ENSEMBL:ENSP00000279247;ENSP00000431686;ENSP00000431984;ENSP00000434176;ENSP00000435272|REFSEQ:NP_001185797;NP_001185798;NP_005177|H-INV:HIT000321029|VEGA:OTTHUMP00000230448;OTTHUMP00000230452;OTTHUMP00000	14	23	23	23	13	13	16	14	14	14	10	9	12	10	13	13	16	14	14	14	10	9	12	10	13	13	16	14	14	14	10	9	12	10	37.8	37.8	37.8	81.889	714	714;660;515;201;122;136;148;152;162;163;170;191;191;63
IPI00983417;IPI00011302;IPI00980045;IPI00983742	IPI00983417;IPI00011302;IPI00980045;IPI00983742	E9PNW4	966	CD59	CD59 Uncharacterized protein	4;4;4;3	4;4;4;3	4;4;4;3	>IPI:IPI00983417.1|TREMBL:E9PNW4|ENSEMBL:ENSP00000437122|VEGA:OTTHUMP00000232609 Tax_Id=9606 Gene_Symbol=CD59 Uncharacterized protein;>IPI:IPI00011302.1|SWISS-PROT:P13987|TREMBL:Q6FHM9|ENSEMBL:ENSP00000340210;ENSP00000379191;ENSP00000402425;ENSP00000403511	4	4	4	4	3	3	2	3	3	3	3	4	3	3	3	3	2	3	3	3	3	4	3	3	3	3	2	3	3	3	3	4	3	3	29.6	29.6	29.6	11.985	108	108;128;130;71
IPI00011307;IPI00915768;IPI00743626;IPI00916740;IPI00946561;IPI00947072;IPI01015122	IPI00011307;IPI00915768;IPI00743626;IPI00916740	P13995	10797	MTHFD2	MTHFD2 Bifunctional methylenetetrahydrofolate dehydrogenase/cyclohydrolase, mitochondrial	6;3;3;3;1;1;1	6;3;3;3;1;1;1	6;3;3;3;1;1;1	>IPI:IPI00011307.4|SWISS-PROT:P13995|TREMBL:B2R7W0|ENSEMBL:ENSP00000377617|REFSEQ:NP_006627|H-INV:HIT000299317|VEGA:OTTHUMP00000160246 Tax_Id=9606 Gene_Symbol=MTHFD2 Bifunctional methylenetetrahydrofolate dehydrogenase/cyclohydrolase, mitochondrial;>IPI:IP	7	6	6	6	2	1	1	1	2	2	2	3	3	2	2	1	1	1	2	2	2	3	3	2	2	1	1	1	2	2	2	3	3	2	31.4	31.4	31.4	37.895	350	350;222;248;267;36;37;186
IPI00011416;IPI00908564	IPI00011416	Q13011	1891	ECH1	ECH1 Delta(3,5)-Delta(2,4)-dienoyl-CoA isomerase, mitochondrial	16;5	16;5	11;1	>IPI:IPI00011416.2|SWISS-PROT:Q13011|ENSEMBL:ENSP00000221418|REFSEQ:NP_001389|H-INV:HIT000035456 Tax_Id=9606 Gene_Symbol=ECH1 Delta(3,5)-Delta(2,4)-dienoyl-CoA isomerase, mitochondrial	2	16	16	11	8	6	7	6	8	10	10	8	9	9	8	6	7	6	8	10	10	8	9	9	5	5	5	4	5	7	8	4	6	5	73.5	73.5	50.6	35.816	328	328;191
IPI00011448;IPI00945241	IPI00011448	Q9H3R2	56667	MUC13	MUC13 mucin-13	7;1	7;1	7;1	>IPI:IPI00011448.1|SWISS-PROT:Q9H3R2|ENSEMBL:ENSP00000312235|REFSEQ:NP_149038|H-INV:HIT000059160|VEGA:OTTHUMP00000215538 Tax_Id=9606 Gene_Symbol=MUC13 mucin-13	2	7	7	7	7	5	3	5	3	5	3	5	3	6	7	5	3	5	3	5	3	5	3	6	7	5	3	5	3	5	3	5	3	6	20.1	20.1	20.1	54.603	512	512;184
IPI00011454;IPI00983378;IPI00984677	IPI00011454;IPI00983378	Q14697-2	23193	GANAB	GANAB Isoform 2 of Neutral alpha-glucosidase AB	38;30;7	38;30;7	2;2;2	>IPI:IPI00011454.1|SWISS-PROT:Q14697-2|TREMBL:B4DZ53|ENSEMBL:ENSP00000340466|REFSEQ:NP_938149|H-INV:HIT000071272|VEGA:OTTHUMP00000236516 Tax_Id=9606 Gene_Symbol=GANAB Isoform 2 of Neutral alpha-glucosidase AB;>IPI:IPI00983378.1|TREMBL:B4DIW2;E9PKU7|ENSEMBL	3	38	38	2	26	26	25	26	22	27	28	27	29	26	26	26	25	26	22	27	28	27	29	26	1	1	2	2	1	2	2	1	0	1	48.1	48.1	3.1	109.44	966	966;852;119
IPI00011488;IPI00645585;IPI01015033;IPI00385784	IPI00011488;IPI00645585;IPI01015033	Q13043-1	6789	STK4	STK4 Isoform 1 of Serine/threonine-protein kinase 4	5;4;3;2	3;2;2;1	3;2;2;1	>IPI:IPI00011488.4|SWISS-PROT:Q13043-1|TREMBL:Q59FZ4|ENSEMBL:ENSP00000361892|REFSEQ:NP_006273|VEGA:OTTHUMP00000043418 Tax_Id=9606 Gene_Symbol=STK4 Isoform 1 of Serine/threonine-protein kinase 4;>IPI:IPI00645585.2|SWISS-PROT:Q13043-2|TREMBL:A0PJ51|ENSEMBL:E	4	5	3	3	1	0	1	0	2	1	1	1	1	1	0	0	0	0	1	0	0	1	0	1	0	0	0	0	1	0	0	1	0	1	13.1	7.6	7.6	55.63	487	487;462;432;101
IPI00299177;IPI00011511;IPI00902875;IPI00853431	IPI00299177;IPI00011511;IPI00902875	Q9BXW7-2	27440	CECR5	CECR5 Isoform 1 of Cat eye syndrome critical region protein 5	6;6;3;2	6;6;3;2	6;6;3;2	>IPI:IPI00299177.4|SWISS-PROT:Q9BXW7-2|ENSEMBL:ENSP00000155674|REFSEQ:NP_060299|H-INV:HIT000075872|VEGA:OTTHUMP00000196150 Tax_Id=9606 Gene_Symbol=CECR5 Isoform 1 of Cat eye syndrome critical region protein 5;>IPI:IPI00011511.1|SWISS-PROT:Q9BXW7-1|ENSEMBL:	4	6	6	6	2	2	2	3	3	3	3	3	4	3	2	2	2	3	3	3	3	3	4	3	2	2	2	3	3	3	3	3	4	3	29.5	29.5	29.5	43.588	393	393;423;287;223
IPI00639833;IPI00554527;IPI00016698;IPI00011527	IPI00639833;IPI00554527;IPI00016698;IPI00011527	Q4V326	26749	GAGE2E	GAGE2E G antigen 2E	2;2;2;2	2;2;2;2	2;2;2;2	>IPI:IPI00639833.1|SWISS-PROT:Q4V326|ENSEMBL:ENSP00000384742|REFSEQ:NP_001120672|VEGA:OTTHUMP00000070311 Tax_Id=9606 Gene_Symbol=GAGE2E G antigen 2E;>IPI:IPI00554527.1|SWISS-PROT:Q6NT46|ENSEMBL:ENSP00000355421|REFSEQ:NP_001120684|VEGA:OTTHUMP00000025841 Ta	4	2	2	2	1	1	1	1	1	1	1	1	1	2	1	1	1	1	1	1	1	1	1	2	1	1	1	1	1	1	1	1	1	2	30.2	30.2	30.2	12.763	116	116;116;116;116
IPI00979109;IPI00011528;IPI00644499;IPI00789964	IPI00979109;IPI00011528	NA	1477	CSTF1	CSTF1 Conserved hypothetical protein	8;8;3;1	8;8;3;1	8;8;3;1	>IPI:IPI00979109.2|ENSEMBL:ENSP00000398984|H-INV:HIT000273559 Tax_Id=9606 Gene_Symbol=CSTF1 Conserved hypothetical protein;>IPI:IPI00011528.1|SWISS-PROT:Q05048|TREMBL:B4DDG3;Q5QPD8|ENSEMBL:ENSP00000217109|REFSEQ:NP_001028693;NP_001028694;NP_001315|H-INV:HI	4	8	8	8	2	3	2	4	3	4	5	2	2	2	2	3	2	4	3	4	5	2	2	2	2	3	2	4	3	4	5	2	2	2	28.5	28.5	28.5	46.798	418	418;431;345;142
IPI01012616;IPI00011564	IPI01012616;IPI00011564	B4E1S6	6385	SDC4	SDC4 Syndecan	2;2	2;2	2;2	>IPI:IPI01012616.1|TREMBL:B4E1S6|ENSEMBL:ENSP00000445353 Tax_Id=9606 Gene_Symbol=SDC4 Syndecan;>IPI:IPI00011564.1|SWISS-PROT:P31431|TREMBL:Q6FGN3|ENSEMBL:ENSP00000361818|REFSEQ:NP_002990|H-INV:HIT000100490|VEGA:OTTHUMP00000031788 Tax_Id=9606 Gene_Symbol=SD	2	2	2	2	1	0	0	0	0	2	0	1	0	1	1	0	0	0	0	2	0	1	0	1	1	0	0	0	0	2	0	1	0	1	19.8	19.8	19.8	13.91	126	126;198
IPI00011569;IPI00942045;IPI00396015;IPI00847501;IPI00396018;IPI01014477;IPI01010553;IPI00472339;IPI00796495;IPI00887706	IPI00011569;IPI00942045;IPI00396015;IPI00847501;IPI00396018	Q13085-1	31	ACACA	ACACA Isoform 1 of Acetyl-CoA carboxylase 1	40;40;40;39;38;14;6;3;1;1	40;40;40;39;38;14;6;3;1;1	35;35;35;34;33;13;6;2;0;1	>IPI:IPI00011569.2|SWISS-PROT:Q13085-1|TREMBL:B2ZZ90|ENSEMBL:ENSP00000377928|REFSEQ:NP_942133;NP_942136|H-INV:HIT000251156|VEGA:OTTHUMP00000164076 Tax_Id=9606 Gene_Symbol=ACACA Isoform 1 of Acetyl-CoA carboxylase 1;>IPI:IPI00942045.1|ENSEMBL:ENSP0000041585	10	40	40	35	9	11	6	10	10	13	15	13	12	14	9	11	6	10	10	13	15	13	12	14	7	7	5	6	8	11	13	12	10	11	23.8	23.8	20.5	265.55	2346	2346;2370;2383;2288;2268;1045;445;120;42;47
IPI00011578;IPI00018311;IPI00657724;IPI00654584;IPI00964352;IPI00922797	IPI00011578;IPI00018311;IPI00657724;IPI00654584;IPI00964352;IPI00922797	Q9Y639-1	27020	NPTN	NPTN Isoform 1 of Neuroplastin	5;5;4;4;4;3	5;5;4;4;4;3	5;5;4;4;4;3	>IPI:IPI00011578.1|SWISS-PROT:Q9Y639-1|TREMBL:B2RAL7|ENSEMBL:ENSP00000342958|REFSEQ:NP_059429|VEGA:OTTHUMP00000174916 Tax_Id=9606 Gene_Symbol=NPTN Isoform 1 of Neuroplastin;>IPI:IPI00018311.1|SWISS-PROT:Q9Y639-2|ENSEMBL:ENSP00000290401|REFSEQ:NP_036560|VEG	6	5	5	5	2	2	3	2	2	2	1	2	3	3	2	2	3	2	2	2	1	2	3	3	2	2	3	2	2	2	1	2	3	3	25.5	25.5	25.5	31.291	282	282;398;278;338;394;193
IPI00011592;IPI00909090;IPI00909455;IPI00470463	IPI00011592;IPI00909090	O43237	1783	DYNC1LI2	DYNC1LI2 Cytoplasmic dynein 1 light intermediate chain 2	10;9;4;2	9;9;3;1	9;9;3;1	>IPI:IPI00011592.3|SWISS-PROT:O43237|TREMBL:B4DHD8|ENSEMBL:ENSP00000258198|REFSEQ:NP_006132|H-INV:HIT000063309|VEGA:OTTHUMP00000174820 Tax_Id=9606 Gene_Symbol=DYNC1LI2 Cytoplasmic dynein 1 light intermediate chain 2;>IPI:IPI00909090.1|TREMBL:B4DZP4|ENSEMBL	4	10	9	9	6	6	5	6	8	4	4	2	3	2	5	5	4	5	7	3	3	1	2	1	5	5	4	5	7	3	3	1	2	1	33.7	31.1	31.1	54.099	492	492;415;271;209
IPI00893858;IPI00011593	IPI00893858;IPI00011593	B4DYV4;C9JCN8	2355	FOSL2	FOSL2 cDNA FLJ54924, highly similar to Fos-related antigen 2	1;1	1;1	1;1	>IPI:IPI00893858.2|TREMBL:B4DYV4;C9JCN8|ENSEMBL:ENSP00000396497;ENSP00000439303|VEGA:OTTHUMP00000200848 Tax_Id=9606 Gene_Symbol=FOSL2 cDNA FLJ54924, highly similar to Fos-related antigen 2;>IPI:IPI00011593.1|SWISS-PROT:P15408-1|TREMBL:B2RD58;B3KP27;Q6FG46|	2	1	1	1	1	0	1	0	1	0	0	0	0	0	1	0	1	0	1	0	0	0	0	0	1	0	1	0	1	0	0	0	0	0	4.2	4.2	4.2	31.095	287	287;326
IPI00011603;IPI01015295;IPI01014869;IPI00383659	IPI00011603;IPI01015295;IPI01014869	O43242	5709	PSMD3	PSMD3 26S proteasome non-ATPase regulatory subunit 3	19;18;11;4	19;18;11;4	19;18;11;4	>IPI:IPI00011603.2|SWISS-PROT:O43242|TREMBL:B4DEB0;B4DPM7;B4DV84;Q6IBN0;Q8N9M2;Q96N86|ENSEMBL:ENSP00000264639|REFSEQ:NP_002800|H-INV:HIT000291193|VEGA:OTTHUMP00000164347 Tax_Id=9606 Gene_Symbol=PSMD3 26S proteasome non-ATPase regulatory subunit 3;>IPI:IPI0	4	19	19	19	8	11	10	15	11	10	13	10	10	7	8	11	10	15	11	10	13	10	10	7	8	11	10	15	11	10	13	10	10	7	42.7	42.7	42.7	60.977	534	534;521;356;115
IPI00011604	IPI00011604	P23434	2653	GCSH	GCSH Glycine cleavage system H protein, mitochondrial	2	2	2	>IPI:IPI00011604.2|SWISS-PROT:P23434|TREMBL:Q53XL7;Q6IAT2;Q6QN92|ENSEMBL:ENSP00000319531|REFSEQ:NP_004474|H-INV:HIT000100404|VEGA:OTTHUMP00000174971 Tax_Id=9606 Gene_Symbol=GCSH Glycine cleavage system H protein, mitochondrial	1	2	2	2	2	1	1	1	1	2	2	2	2	2	2	1	1	1	1	2	2	2	2	2	2	1	1	1	1	2	2	2	2	2	17.3	17.3	17.3	18.884	173	173
IPI00219197;IPI01013458;IPI00219198;IPI00011609	IPI00219197;IPI01013458;IPI00219198;IPI00011609	Q05086-2	7337	UBE3A	UBE3A Isoform I of Ubiquitin-protein ligase E3A	3;3;3;3	3;3;3;3	3;3;3;3	>IPI:IPI00219197.3|SWISS-PROT:Q05086-2|TREMBL:Q96GR7;Q9H2G0;Q9UBN9|ENSEMBL:ENSP00000401265;ENSP00000411258|REFSEQ:NP_570853|H-INV:HIT000221864 Tax_Id=9606 Gene_Symbol=UBE3A Isoform I of Ubiquitin-protein ligase E3A;>IPI:IPI01013458.1|TREMBL:F8W9C2|ENSEMBL:	4	3	3	3	1	0	0	0	1	1	1	1	0	1	1	0	0	0	1	1	1	1	0	1	1	0	0	0	1	1	1	1	0	1	5.8	5.8	5.8	97.967	852	852;872;872;875
IPI00011619;IPI00922088	IPI00011619	O43252	9061	PAPSS1	PAPSS1 Bifunctional 3-phosphoadenosine 5-phosphosulfate synthase 1	8;3	7;2	7;2	>IPI:IPI00011619.4|SWISS-PROT:O43252|TREMBL:Q05BW9;Q4W5F0;Q4W5H3;Q6IAX6|ENSEMBL:ENSP00000265174|REFSEQ:NP_005434|H-INV:HIT000096473|VEGA:OTTHUMP00000161864 Tax_Id=9606 Gene_Symbol=PAPSS1 Bifunctional 3-phosphoadenosine 5-phosphosulfate synthase 1	2	8	7	7	5	2	3	2	3	4	4	5	1	2	4	2	3	2	3	3	3	4	1	2	4	2	3	2	3	3	3	4	1	2	20.2	17.9	17.9	70.832	624	624;159
IPI00011631;IPI01015739;IPI01014384	IPI00011631;IPI01015739	O43264	9183	ZW10	ZW10 Centromere/kinetochore protein zw10 homolog	13;10;2	13;10;2	13;10;2	>IPI:IPI00011631.6|SWISS-PROT:O43264|TREMBL:B2R7C2;B4E1J7|ENSEMBL:ENSP00000200135|REFSEQ:NP_004715|H-INV:HIT000220331|VEGA:OTTHUMP00000238248 Tax_Id=9606 Gene_Symbol=ZW10 Centromere/kinetochore protein zw10 homolog;>IPI:IPI01015739.1|TREMBL:A1A528;B4DUQ3|E	3	13	13	13	3	4	6	7	6	4	4	4	3	5	3	4	6	7	6	4	4	4	3	5	3	4	6	7	6	4	4	4	3	5	23.4	23.4	23.4	88.828	779	779;672;135
IPI00011635;IPI01010851;IPI00925297;IPI00218043;IPI00384014;IPI00220829	IPI00011635;IPI01010851;IPI00925297	Q9BXK5-1	23786	BCL2L13	BCL2L13 Isoform 2 of Bcl-2-like protein 13	7;5;5;2;2;2	7;5;5;2;2;2	7;5;5;2;2;2	>IPI:IPI00011635.3|SWISS-PROT:Q9BXK5-1|TREMBL:B2RB43|ENSEMBL:ENSP00000318883|REFSEQ:NP_056182|H-INV:HIT000267455|VEGA:OTTHUMP00000196198 Tax_Id=9606 Gene_Symbol=BCL2L13 Isoform 2 of Bcl-2-like protein 13;>IPI:IPI01010851.1|TREMBL:B3KPE7;B7Z737|ENSEMBL:ENSP	6	7	7	7	1	2	2	3	3	2	1	1	1	1	1	2	2	3	3	2	1	1	1	1	1	2	2	3	3	2	1	1	1	1	25.4	25.4	25.4	52.723	485	485;323;361;104;171;201
IPI00011675;IPI00916851;IPI00917345;IPI00917048;IPI00218327;IPI00218324;IPI00985149;IPI00218325;IPI00218326;IPI00884908;IPI00719187;IPI00027693;IPI01009049	IPI00011675;IPI00916851;IPI00917345;IPI00917048;IPI00218327;IPI00218324;IPI00985149;IPI00218325;IPI00218326	P23497-1	6672	SP100	SP100 Isoform Sp100-HMG of Nuclear autoantigen Sp-100	4;2;2;2;2;2;2;2;2;1;1;1;1	2;2;2;2;2;2;2;2;2;1;1;1;1	2;2;2;2;2;2;2;2;2;1;1;1;1	>IPI:IPI00011675.1|SWISS-PROT:P23497-1|TREMBL:Q53TD0|ENSEMBL:ENSP00000264052|REFSEQ:NP_003104|H-INV:HIT000064691|VEGA:OTTHUMP00000164262 Tax_Id=9606 Gene_Symbol=SP100 Isoform Sp100-HMG of Nuclear autoantigen Sp-100;>IPI:IPI00916851.1|TREMBL:C9JBL0|ENSEMBL:	13	4	2	2	0	1	0	3	1	0	0	0	1	1	0	1	0	2	1	0	0	0	0	1	0	1	0	2	1	0	0	0	0	1	4.3	2.5	2.5	100.42	879	879;193;445;455;473;480;688;688;885;129;403;438;580
IPI00011689	IPI00011689	O00418	29904	EEF2K	EEF2K Eukaryotic elongation factor 2 kinase	1	1	1	>IPI:IPI00011689.2|SWISS-PROT:O00418|ENSEMBL:ENSP00000263026|REFSEQ:NP_037434|H-INV:HIT000222677|VEGA:OTTHUMP00000119998 Tax_Id=9606 Gene_Symbol=EEF2K Eukaryotic elongation factor 2 kinase	1	1	1	1	0	0	0	0	0	0	0	0	1	0	0	0	0	0	0	0	0	0	1	0	0	0	0	0	0	0	0	0	1	0	2.3	2.3	2.3	82.143	725	725
IPI00011698;IPI00927280	IPI00011698;IPI00927280	O00422	10284	SAP18	SAP18 histone deacetylase complex subunit SAP18	5;4	5;4	5;4	>IPI:IPI00011698.4|SWISS-PROT:O00422|ENSEMBL:ENSP00000371973|REFSEQ:NP_005861|H-INV:HIT000270087|VEGA:OTTHUMP00000018107 Tax_Id=9606 Gene_Symbol=SAP18 histone deacetylase complex subunit SAP18;>IPI:IPI00927280.1|ENSEMBL:ENSP00000391846|VEGA:OTTHUMP00000211	2	5	5	5	1	1	2	2	2	2	2	2	3	2	1	1	2	2	2	2	2	2	3	2	1	1	2	2	2	2	2	2	3	2	26.2	26.2	26.2	19.526	172	172;160
IPI00011702	IPI00011702	O43156	9675	TTI1	TTI1 TEL2-interacting protein 1	6	6	6	>IPI:IPI00011702.4|SWISS-PROT:O43156|TREMBL:A3KMG5;D6W4K3;Q3B768|ENSEMBL:ENSP00000362546;ENSP00000362547;ENSP00000407270|REFSEQ:NP_055472|H-INV:HIT000036134|VEGA:OTTHUMP00000030950;OTTHUMP00000030952 Tax_Id=9606 Gene_Symbol=TTI1 TEL2-interacting protein 1	1	6	6	6	0	2	1	3	3	0	2	1	1	0	0	2	1	3	3	0	2	1	1	0	0	2	1	3	3	0	2	1	1	0	7.8	7.8	7.8	122.07	1089	1089
IPI00011726;IPI00221327;IPI00647050	IPI00011726;IPI00221327;IPI00647050	O00442-1	8634	RTCD1	RTCD1 Isoform 1 of RNA 3-terminal phosphate cyclase	2;2;1	2;2;1	2;2;1	>IPI:IPI00011726.1|SWISS-PROT:O00442-1|TREMBL:B4DSL0|ENSEMBL:ENSP00000359146|REFSEQ:NP_003720|VEGA:OTTHUMP00000012593 Tax_Id=9606 Gene_Symbol=RTCD1 Isoform 1 of RNA 3-terminal phosphate cyclase;>IPI:IPI00221327.1|SWISS-PROT:O00442-2|TREMBL:A8K8K1|ENSEMBL:	3	2	2	2	1	1	0	2	1	2	1	0	0	0	1	1	0	2	1	2	1	0	0	0	1	1	0	2	1	2	1	0	0	0	6.6	6.6	6.6	39.336	366	366;379;49
IPI00011770	IPI00011770	O00483	4697	NDUFA4	NDUFA4 NADH dehydrogenase [ubiquinone] 1 alpha subcomplex subunit 4	4	4	4	>IPI:IPI00011770.1|SWISS-PROT:O00483|ENSEMBL:ENSP00000339720|REFSEQ:NP_002480|H-INV:HIT000270254|VEGA:OTTHUMP00000115954 Tax_Id=9606 Gene_Symbol=NDUFA4 NADH dehydrogenase [ubiquinone] 1 alpha subcomplex subunit 4	1	4	4	4	3	3	1	2	3	3	3	3	2	3	3	3	1	2	3	3	3	3	2	3	3	3	1	2	3	3	3	3	2	3	46.9	46.9	46.9	9.3697	81	81
IPI00011875;IPI00966544;IPI00883647;IPI00967665;IPI00967365	IPI00011875;IPI00966544;IPI00883647	Q13123	3550	IK	IK Protein Red	6;4;4;1;1	6;4;4;1;1	6;4;4;1;1	>IPI:IPI00011875.2|SWISS-PROT:Q13123|TREMBL:B2R5Y4;B4DEH2;Q95HA6;Q9UK43|ENSEMBL:ENSP00000396301|REFSEQ:NP_006074|H-INV:HIT000385054|VEGA:OTTHUMP00000223684 Tax_Id=9606 Gene_Symbol=IK Protein Red;>IPI:IPI00966544.1|TREMBL:D6REL4|ENSEMBL:ENSP00000426764|VEGA	5	6	6	6	1	0	0	2	0	1	2	2	1	0	1	0	0	2	0	1	2	2	1	0	1	0	0	2	0	1	2	2	1	0	14.5	14.5	14.5	65.601	557	557;213;267;107;140
IPI00011876;IPI00903024;IPI00915917;IPI00016626	IPI00011876	Q13126	4507	MTAP	MTAP cDNA FLJ59758, highly similar to S-methyl-5-thioadenosine phosphorylase	8;3;1;1	8;3;1;1	6;1;0;1	>IPI:IPI00011876.3|SWISS-PROT:Q13126|TREMBL:B4DUC8;Q05DJ2;Q6FHP1;Q6FHT1|ENSEMBL:ENSP00000369519|REFSEQ:NP_002442|H-INV:HIT000218674|VEGA:OTTHUMP00000021152 Tax_Id=9606 Gene_Symbol=MTAP cDNA FLJ59758, highly similar to S-methyl-5-thioadenosine phosphorylase	4	8	8	6	6	4	7	4	3	2	2	4	5	5	6	4	7	4	3	2	2	4	5	5	4	3	6	2	2	2	1	3	3	4	45	45	33.3	33.186	300	300;143;50;125
IPI00925085;IPI00011898	IPI00925085;IPI00011898	E9PC74;Q59HD8	8893	EIF2B5	EIF2B5 Uncharacterized protein	5;5	5;5	5;5	>IPI:IPI00925085.1|TREMBL:E9PC74;Q59HD8|ENSEMBL:ENSP00000409142;ENSP00000442939|VEGA:OTTHUMP00000210847 Tax_Id=9606 Gene_Symbol=EIF2B5 Uncharacterized protein;>IPI:IPI00011898.3|SWISS-PROT:Q13144|ENSEMBL:ENSP00000273783|REFSEQ:NP_003898|H-INV:HIT000016513|	2	5	5	5	1	3	2	4	2	2	3	1	0	2	1	3	2	4	2	2	3	1	0	2	1	3	2	4	2	2	3	1	0	2	10.2	10.2	10.2	78.346	705	705;721
IPI00011913	IPI00011913	Q13151	10949	HNRNPA0	HNRNPA0 Heterogeneous nuclear ribonucleoprotein A0	11	11	11	>IPI:IPI00011913.1|SWISS-PROT:Q13151|ENSEMBL:ENSP00000316042|REFSEQ:NP_006796|H-INV:HIT000038484|VEGA:OTTHUMP00000159432 Tax_Id=9606 Gene_Symbol=HNRNPA0 Heterogeneous nuclear ribonucleoprotein A0	1	11	11	11	7	8	8	8	9	8	7	7	7	7	7	8	8	8	9	8	7	7	7	7	7	8	8	8	9	8	7	7	7	7	54.4	54.4	54.4	30.84	305	305
IPI00011916;IPI00893242;IPI00893993;IPI00893909	IPI00011916;IPI00893242;IPI00893993	Q13155	7965	AIMP2	AIMP2 Aminoacyl tRNA synthase complex-interacting multifunctional protein 2	9;7;7;1	9;7;7;1	9;7;7;1	>IPI:IPI00011916.1|SWISS-PROT:Q13155|TREMBL:B2R7M3|ENSEMBL:ENSP00000223029|REFSEQ:NP_006294|H-INV:HIT000275410|VEGA:OTTHUMP00000151158 Tax_Id=9606 Gene_Symbol=AIMP2 Aminoacyl tRNA synthase complex-interacting multifunctional protein 2;>IPI:IPI00893242.1|TR	4	9	9	9	5	7	5	9	6	6	5	5	6	6	5	7	5	9	6	6	5	5	6	6	5	7	5	9	6	6	5	5	6	6	46.2	46.2	46.2	35.348	320	320;242;251;48
IPI00011919	IPI00011919	Q13158	8772	FADD	FADD Protein FADD	2	2	2	>IPI:IPI00011919.1|SWISS-PROT:Q13158|TREMBL:B4DDS8;Q6LCB0;Q6LCG1|ENSEMBL:ENSP00000301838|REFSEQ:NP_003815|H-INV:HIT000285012|VEGA:OTTHUMP00000235551 Tax_Id=9606 Gene_Symbol=FADD Protein FADD	1	2	2	2	1	0	1	1	0	0	2	2	1	1	1	0	1	1	0	0	2	2	1	1	1	0	1	1	0	0	2	2	1	1	21.2	21.2	21.2	23.279	208	208
IPI00011937;IPI00647280;IPI00639945;IPI00640466	IPI00011937;IPI00647280;IPI00639945	Q13162	10549	PRDX4	PRDX4 Peroxiredoxin-4	13;9;8;4	10;6;5;4	10;6;5;4	>IPI:IPI00011937.1|SWISS-PROT:Q13162|ENSEMBL:ENSP00000368646|REFSEQ:NP_006397|H-INV:HIT000037681|VEGA:OTTHUMP00000023056 Tax_Id=9606 Gene_Symbol=PRDX4 Peroxiredoxin-4;>IPI:IPI00647280.2|TREMBL:A6NJJ0;E9PEN3|ENSEMBL:ENSP00000368654|VEGA:OTTHUMP00000023057 T	4	13	10	10	12	10	8	9	11	10	12	9	10	9	9	8	7	7	9	9	10	7	8	8	9	8	7	7	9	9	10	7	8	8	60.1	54.6	54.6	30.54	271	271;257;161;186
IPI00807691;IPI00220886;IPI00011970;IPI00920990	IPI00807691;IPI00220886;IPI00011970;IPI00920990	P56937-3	51478	HSD17B7	HSD17B7 Isoform 3 of 3-keto-steroid reductase	2;2;2;1	2;2;2;1	2;2;2;1	>IPI:IPI00807691.2|SWISS-PROT:P56937-3|TREMBL:B4DF79;Q5T250;Q9H9C0|ENSEMBL:ENSP00000356894;ENSP00000412146|VEGA:OTTHUMP00000032329 Tax_Id=9606 Gene_Symbol=HSD17B7 Isoform 3 of 3-keto-steroid reductase;>IPI:IPI00220886.1|SWISS-PROT:P56937-2 Tax_Id=9606 Gene	4	2	2	2	0	1	1	2	0	1	1	0	1	0	0	1	1	2	0	1	1	0	1	0	0	1	1	2	0	1	1	0	1	0	10.1	10.1	10.1	34.475	306	306;333;341;223
IPI00829749;IPI00011996;IPI00965499	IPI00829749;IPI00011996	Q9H832-2	65264	UBE2Z	UBE2Z Ubiquitin-conjugating enzyme E2Z (Putative), isoform CRA_a	7;7;3	7;7;3	7;7;3	>IPI:IPI00829749.2|SWISS-PROT:Q9H832-2|TREMBL:D3DTW2;F8WBS1|ENSEMBL:ENSP00000386109 Tax_Id=9606 Gene_Symbol=UBE2Z Ubiquitin-conjugating enzyme E2Z (Putative), isoform CRA_a;>IPI:IPI00011996.5|SWISS-PROT:Q9H832-1|TREMBL:B4DL66|ENSEMBL:ENSP00000354201|REFSEQ	3	7	7	7	3	3	3	5	5	2	2	2	0	1	3	3	3	5	5	2	2	2	0	1	3	3	3	5	5	2	2	2	0	1	22.7	22.7	22.7	32.758	299	299;354;181
IPI00011997;IPI00867735	IPI00011997;IPI00867735	Q9H7E9-1	65265	C8orf33	C8orf33 Isoform 1 of UPF0488 protein C8orf33	2;2	2;2	2;2	>IPI:IPI00011997.4|SWISS-PROT:Q9H7E9-1|ENSEMBL:ENSP00000330361|REFSEQ:NP_075568|H-INV:HIT000007916|VEGA:OTTHUMP00000229101 Tax_Id=9606 Gene_Symbol=C8orf33 Isoform 1 of UPF0488 protein C8orf33;>IPI:IPI00867735.1|SWISS-PROT:Q9H7E9-2 Tax_Id=9606 Gene_Symbol=C	2	2	2	2	1	0	1	2	0	0	1	0	0	1	1	0	1	2	0	0	1	0	0	1	1	0	1	2	0	0	1	0	0	1	17	17	17	24.992	229	229;242
IPI00954799;IPI00954913;IPI00872386;IPI00641339;IPI00954889;IPI00645994;IPI00011998;IPI00954861;IPI01018330;IPI00646673	IPI00954799;IPI00954913;IPI00872386;IPI00641339;IPI00954889;IPI00645994;IPI00011998;IPI00954861;IPI01018330;IPI00646673	B7Z7X7;F5GXV6	9564	BCAR1	BCAR1 breast cancer anti-estrogen resistance protein 1 isoform 8	3;3;3;3;3;3;3;3;2;2	3;3;3;3;3;3;3;3;2;2	3;3;3;3;3;3;3;3;2;2	>IPI:IPI00954799.1|TREMBL:B7Z7X7;F5GXV6|ENSEMBL:ENSP00000440370|REFSEQ:NP_001164191 Tax_Id=9606 Gene_Symbol=BCAR1 breast cancer anti-estrogen resistance protein 1 isoform 8;>IPI:IPI00954913.1|TREMBL:F5GXA2|ENSEMBL:ENSP00000440415|REFSEQ:NP_001164190 Tax_Id	10	3	3	3	1	0	1	2	1	0	0	1	1	1	1	0	1	2	1	0	0	1	1	1	1	0	1	2	1	0	0	1	1	1	6.8	6.8	6.8	77.73	722	722;868;870;870;888;888;888;916;660;841
IPI00012007;IPI00935818	IPI00012007;IPI00935818	P23526	191	AHCY	AHCY Adenosylhomocysteinase	20;18	20;18	20;18	>IPI:IPI00012007.6|SWISS-PROT:P23526|TREMBL:B3KUN3|ENSEMBL:ENSP00000217426|REFSEQ:NP_000678|H-INV:HIT000035325|VEGA:OTTHUMP00000030684 Tax_Id=9606 Gene_Symbol=AHCY Adenosylhomocysteinase;>IPI:IPI00935818.1|TREMBL:F5H737;Q1RMG2|ENSEMBL:ENSP00000442820|REFSE	2	20	20	20	18	15	16	16	16	16	17	17	17	18	18	15	16	16	16	16	17	17	17	18	18	15	16	16	16	16	17	17	17	18	51.9	51.9	51.9	47.716	432	432;404
IPI00012011;IPI00978796;IPI00984795;IPI00979518;IPI00979735;IPI00909841;IPI00978302;IPI01018892	IPI00012011;IPI00978796;IPI00984795;IPI00979518;IPI00979735;IPI00909841;IPI00978302;IPI01018892	P23528	1072	CFL1	CFL1 Cofilin-1	18;17;17;16;13;11;10;10	18;17;17;16;13;11;10;10	14;13;13;12;9;10;9;10	>IPI:IPI00012011.6|SWISS-PROT:P23528|ENSEMBL:ENSP00000309629;ENSP00000432660|REFSEQ:NP_005498|H-INV:HIT000022544|VEGA:OTTHUMP00000233679 Tax_Id=9606 Gene_Symbol=CFL1 Cofilin-1;>IPI:IPI00978796.1|ENSEMBL:ENSP00000432155;ENSP00000432226;ENSP00000433131;ENSP0	8	18	18	14	13	13	14	11	13	15	15	15	12	14	13	13	14	11	13	15	15	15	12	14	10	11	12	9	11	11	13	12	10	11	77.7	77.7	59	18.502	166	166;149;204;160;122;112;79;91
IPI00012048;IPI00375531	IPI00012048;IPI00375531	P15531-1	4830	NME1;NME2;NME1-NME2	NME1	13;13	2;2	2;2	>IPI:IPI00012048.1|SWISS-PROT:P15531-1|ENSEMBL:ENSP00000376892|REFSEQ:NP_000260|VEGA:OTTHUMP00000174723 Tax_Id=9606 Gene_Symbol=NME1;NME2;NME1-NME2 Isoform 1 of Nucleoside diphosphate kinase A;>IPI:IPI00375531.2|SWISS-PROT:P15531-2|ENSEMBL:ENSP00000013034;	2	13	2	2	11	12	10	11	10	10	10	11	11	11	2	2	2	2	1	2	1	2	2	2	2	2	2	2	1	2	1	2	2	2	86.2	25	25	17.149	152	152;177
IPI00910902;IPI00619966;IPI00619898;IPI00012069	IPI00910902;IPI00619966;IPI00619898;IPI00012069	B4DLR8	1728	NQO1	NQO1 cDNA FLJ50573, highly similar to Homo sapiens NAD(P)H dehydrogenase, quinone 1 (NQO1), transcript variant 3, mRNA	8;8;8;8	8;8;8;8	8;8;8;8	>IPI:IPI00910902.1|TREMBL:B4DLR8|ENSEMBL:ENSP00000398330 Tax_Id=9606 Gene_Symbol=NQO1 cDNA FLJ50573, highly similar to Homo sapiens NAD(P)H dehydrogenase, quinone 1 (NQO1), transcript variant 3, mRNA;>IPI:IPI00619966.1|TREMBL:B4DQP5;B7ZAD1|ENSEMBL:ENSP0000	4	8	8	8	6	5	5	7	5	5	6	7	5	4	6	5	5	7	5	5	6	7	5	4	6	5	5	7	5	5	6	7	5	4	47.5	47.5	47.5	22.793	202	202;240;240;274
IPI00012074;IPI00941649;IPI00856038;IPI00910614	IPI00012074;IPI00941649;IPI00856038;IPI00910614	O43390-1	10236	HNRNPR	HNRNPR Isoform 1 of Heterogeneous nuclear ribonucleoprotein	27;26;24;22	20;19;18;16	5;4;5;1	>IPI:IPI00012074.3|SWISS-PROT:O43390-1|TREMBL:B2R7W4|ENSEMBL:ENSP00000304405;ENSP00000363741|REFSEQ:NP_005817|H-INV:HIT000061569|VEGA:OTTHUMP00000003258;OTTHUMP00000003260 Tax_Id=9606 Gene_Symbol=HNRNPR Isoform 1 of Heterogeneous nuclear ribonucleoprotein	4	27	20	5	13	20	17	18	15	22	20	18	18	17	8	14	13	13	11	16	15	12	13	12	0	4	2	3	2	3	3	2	3	2	49.9	39.3	11.1	70.942	633	633;637;595;532
IPI00908588;IPI00012079;IPI01022506;IPI00798302;IPI00910983;IPI01020867;IPI01021042;IPI01021052;IPI01021182;IPI01021378;IPI01021513;IPI00816329	IPI00908588;IPI00012079;IPI01022506;IPI00798302;IPI00910983	B4DEP6;E7EPC9	1975	EIF4B	EIF4B cDNA FLJ59206, highly similar to Eukaryotic translation initiation factor 4B	20;20;20;18;12;8;8;7;7;5;4;1	20;20;20;18;12;8;8;7;7;5;4;1	20;20;20;18;12;8;8;7;7;5;4;1	>IPI:IPI00908588.1|TREMBL:B4DEP6;E7EPC9|ENSEMBL:ENSP00000414531 Tax_Id=9606 Gene_Symbol=EIF4B cDNA FLJ59206, highly similar to Eukaryotic translation initiation factor 4B;>IPI:IPI00012079.12|SWISS-PROT:P23588|ENSEMBL:ENSP00000262056|REFSEQ:NP_001408|H-INV:	12	20	20	20	11	12	10	8	7	12	12	13	9	12	11	12	10	8	7	12	12	13	9	12	11	12	10	8	7	12	12	13	9	12	40.9	40.9	40.9	66.127	587	587;611;616;572;368;227;275;170;360;185;175;67
IPI00979679;IPI01011079;IPI00012102;IPI00908404;IPI01010051;IPI01015586;IPI01010523	IPI00979679;IPI01011079;IPI00012102;IPI00908404;IPI01010051;IPI01015586;IPI01010523	B4DTT0;Q7Z3X3	2799	GNS	GNS Putative uncharacterized protein DKFZp686E12166	10;10;10;10;7;5;5	10;10;10;10;7;5;5	10;10;10;10;7;5;5	>IPI:IPI00979679.2|TREMBL:B4DTT0;Q7Z3X3|ENSEMBL:ENSP00000413130;ENSP00000442017|H-INV:HIT000291413|VEGA:OTTHUMP00000239539 Tax_Id=9606 Gene_Symbol=GNS Putative uncharacterized protein DKFZp686E12166;>IPI:IPI01011079.1|TREMBL:B4DYH8|ENSEMBL:ENSP00000444819|	7	10	10	10	5	9	8	7	5	3	4	5	2	1	5	9	8	7	5	3	4	5	2	1	5	9	8	7	5	3	4	5	2	1	26	26	26	56.374	496	496;532;552;584;344;248;303
IPI00927397;IPI00012149	IPI00927397;IPI00012149	C9JX83	10199	MPHOSPH10	MPHOSPH10 Uncharacterized protein	6;6	6;6	6;6	>IPI:IPI00927397.1|TREMBL:C9JX83|ENSEMBL:ENSP00000393034|VEGA:OTTHUMP00000203603 Tax_Id=9606 Gene_Symbol=MPHOSPH10 Uncharacterized protein;>IPI:IPI00012149.1|SWISS-PROT:O00566|TREMBL:B3KPV5|ENSEMBL:ENSP00000244230|REFSEQ:NP_005782|H-INV:HIT000388981|VEGA:O	2	6	6	6	0	2	2	1	0	0	2	2	1	1	0	2	2	1	0	0	2	2	1	1	0	2	2	1	0	0	2	2	1	1	17.6	17.6	17.6	62.62	541	541;681
IPI00012197	IPI00012197	Q9H773	79077	DCTPP1	DCTPP1 dCTP pyrophosphatase 1	6	6	6	>IPI:IPI00012197.1|SWISS-PROT:Q9H773|ENSEMBL:ENSP00000322524|REFSEQ:NP_077001|H-INV:HIT000030331|VEGA:OTTHUMP00000163253 Tax_Id=9606 Gene_Symbol=DCTPP1 dCTP pyrophosphatase 1	1	6	6	6	2	2	3	4	2	4	4	4	4	4	2	2	3	4	2	4	4	4	4	4	2	2	3	4	2	4	4	4	4	4	52.4	52.4	52.4	18.681	170	170
IPI00012199;IPI01009116;IPI00412260	IPI00012199	Q9H6F5	79080	CCDC86	CCDC86 Coiled-coil domain-containing protein 86	5;2;1	5;2;1	5;2;1	>IPI:IPI00012199.1|SWISS-PROT:Q9H6F5|ENSEMBL:ENSP00000227520|REFSEQ:NP_077003|H-INV:HIT000009248|VEGA:OTTHUMP00000236554 Tax_Id=9606 Gene_Symbol=CCDC86 Coiled-coil domain-containing protein 86	3	5	5	5	0	1	1	2	0	3	4	1	3	2	0	1	1	2	0	3	4	1	3	2	0	1	1	2	0	3	4	1	3	2	18.6	18.6	18.6	40.235	360	360;104;163
IPI00012202;IPI00908660;IPI00647794;IPI00909184	IPI00012202;IPI00908660;IPI00647794	Q9BQA1	79084	WDR77	WDR77 Methylosome protein 50	8;5;5;3	8;5;5;3	8;5;5;3	>IPI:IPI00012202.1|SWISS-PROT:Q9BQA1|ENSEMBL:ENSP00000235090|REFSEQ:NP_077007|H-INV:HIT000037763|VEGA:OTTHUMP00000013472 Tax_Id=9606 Gene_Symbol=WDR77 Methylosome protein 50;>IPI:IPI00908660.1|TREMBL:B4DP38|ENSEMBL:ENSP00000400321 Tax_Id=9606 Gene_Symbol=W	4	8	8	8	4	4	4	5	4	3	3	2	3	5	4	4	4	5	4	3	3	2	3	5	4	4	4	5	4	3	3	2	3	5	31.9	31.9	31.9	36.724	342	342;278;291;112
IPI00012268;IPI01014808;IPI00926258;IPI00926410;IPI00384420;IPI00795529;IPI00925437;IPI00925595;IPI00925813	IPI00012268;IPI01014808;IPI00926258;IPI00926410	Q13200	5708	PSMD2	PSMD2 26S proteasome non-ATPase regulatory subunit 2	38;35;30;28;18;10;8;6;2	38;35;30;28;18;10;8;6;2	38;35;30;28;18;10;8;6;2	>IPI:IPI00012268.3|SWISS-PROT:Q13200|TREMBL:Q53XQ4;Q59EG8;Q9NSM5|ENSEMBL:ENSP00000310129|REFSEQ:NP_002799|H-INV:HIT000031345|VEGA:OTTHUMP00000210627 Tax_Id=9606 Gene_Symbol=PSMD2 26S proteasome non-ATPase regulatory subunit 2;>IPI:IPI01014808.1|TREMBL:B4DM	9	38	38	38	22	22	23	28	24	19	25	20	26	22	22	22	23	28	24	19	25	20	26	22	22	22	23	28	24	19	25	20	26	22	54.7	54.7	54.7	100.2	908	908;900;778;749;591;217;203;143;59
IPI00448569;IPI00556335;IPI00012283;IPI00030027	IPI00448569;IPI00556335;IPI00012283;IPI00030027	Q6PI51 Tax_Id=9606 Gene_Symbol=SEMA3B SEMA3B protein (Fragment);>IPI	7869	SEMA3B	SEMA3B SEMA3B protein (Fragment)	2;2;2;1	2;2;2;1	2;2;2;1	>IPI:IPI00448569.3|TREMBL:Q6PI51 Tax_Id=9606 Gene_Symbol=SEMA3B SEMA3B protein (Fragment);>IPI:IPI00556335.2|SWISS-PROT:Q13214-2|TREMBL:B4DEK9;Q59FY7|REFSEQ:NP_001005914 Tax_Id=9606 Gene_Symbol=SEMA3B Isoform 2 of Semaphorin-3B;>IPI:IPI00012283.2|SWISS-PRO	4	2	2	2	0	1	0	2	0	0	0	0	0	0	0	1	0	2	0	0	0	0	0	0	0	1	0	2	0	0	0	0	0	0	6.1	6.1	6.1	63.653	573	573;748;749;457
IPI00012303;IPI00942368;IPI01011716;IPI00954180;IPI00852838;IPI00852768;IPI00030385;IPI00892906;IPI00965813;IPI01021263;IPI00852953;IPI00893579	IPI00012303;IPI00942368;IPI01011716;IPI00954180;IPI00852838;IPI00852768	Q13228-1	8991	SELENBP1	SELENBP1 Isoform 1 of Selenium-binding protein 1	15;13;11;11;10;9;6;5;5;4;3;1	15;13;11;11;10;9;6;5;5;4;3;1	15;13;11;11;10;9;6;5;5;4;3;1	>IPI:IPI00012303.5|SWISS-PROT:Q13228-1|ENSEMBL:ENSP00000357861|REFSEQ:NP_003935|H-INV:HIT000034168|VEGA:OTTHUMP00000082403 Tax_Id=9606 Gene_Symbol=SELENBP1 Isoform 1 of Selenium-binding protein 1;>IPI:IPI00942368.1|TREMBL:B4E1F3|ENSEMBL:ENSP00000413960 Tax	12	15	15	15	7	11	9	8	6	6	7	6	5	5	7	11	9	8	6	6	7	6	5	5	7	11	9	8	6	6	7	6	5	5	43.9	43.9	43.9	52.39	472	472;410;349;408;306;295;235;165;201;126;81;47
IPI00012315	IPI00012315	Q13232	4832	NME3	NME3 Nucleoside diphosphate kinase 3	3	3	3	>IPI:IPI00012315.2|SWISS-PROT:Q13232|TREMBL:Q9NUF9|ENSEMBL:ENSP00000219302|REFSEQ:NP_002504|H-INV:HIT000029460|VEGA:OTTHUMP00000158800 Tax_Id=9606 Gene_Symbol=NME3 Nucleoside diphosphate kinase 3	1	3	3	3	2	2	1	1	0	1	1	1	1	0	2	2	1	1	0	1	1	1	1	0	2	2	1	1	0	1	1	1	1	0	23.7	23.7	23.7	19.015	169	169
IPI00012340;IPI01022396;IPI00793205	IPI00012340;IPI01022396	Q13242	8683	SRSF9	SRSF9 Serine/arginine-rich splicing factor 9	8;6;3	8;6;3	8;6;3	>IPI:IPI00012340.1|SWISS-PROT:Q13242|TREMBL:A8K3M9|ENSEMBL:ENSP00000229390|REFSEQ:NP_003760|H-INV:HIT000282291|VEGA:OTTHUMP00000045455 Tax_Id=9606 Gene_Symbol=SRSF9 Serine/arginine-rich splicing factor 9;>IPI:IPI01022396.1|ENSEMBL:ENSP00000449030 Tax_Id=96	3	8	8	8	5	6	7	6	6	4	4	4	6	6	5	6	7	6	6	4	4	4	6	6	5	6	7	6	6	4	4	4	6	6	39.4	39.4	39.4	25.542	221	221;110;125
IPI00012341;IPI00915825;IPI01025047;IPI01009006;IPI00221286;IPI00413654	IPI00012341;IPI00915825;IPI01025047;IPI01009006;IPI00221286;IPI00413654	Q13243-1	6430	SRSF5	SRSF5 Isoform SRP40-1 of Serine/arginine-rich splicing factor 5	6;6;5;5;4;4	5;5;4;4;4;3	5;5;4;4;4;3	>IPI:IPI00012341.1|SWISS-PROT:Q13243-1|ENSEMBL:ENSP00000377892;ENSP00000451088;ENSP00000452123|REFSEQ:NP_001034554;NP_008856|H-INV:HIT000096066 Tax_Id=9606 Gene_Symbol=SRSF5 Isoform SRP40-1 of Serine/arginine-rich splicing factor 5;>IPI:IPI00915825.1|TREMB	6	6	5	5	4	3	5	4	3	3	3	3	5	4	3	2	4	3	2	2	2	2	4	3	3	2	4	3	2	2	2	2	4	3	19.5	16.2	16.2	31.263	272	272;326;124;138;107;269
IPI00556297;IPI00215879;IPI00012345;IPI01015447;IPI00000015;IPI00018203;IPI00908618	IPI00556297;IPI00215879;IPI00012345;IPI01015447;IPI00000015	Q59GY3 Tax_Id=9606 Gene_Symbol=SRSF6 Arginine/serine-rich splicing factor 6 variant (Fragment);>IPI	6431	SRSF6	SRSF6 Arginine/serine-rich splicing factor 6 variant (Fragment)	10;10;10;5;5;4;4	10;10;10;5;5;4;4	9;9;9;4;4;4;3	>IPI:IPI00556297.1|TREMBL:Q59GY3 Tax_Id=9606 Gene_Symbol=SRSF6 Arginine/serine-rich splicing factor 6 variant (Fragment);>IPI:IPI00215879.1|SWISS-PROT:Q13247-3 Tax_Id=9606 Gene_Symbol=SRSF6 Isoform SRP55-3 of Serine/arginine-rich splicing factor 6;>IPI:IPI	7	10	10	9	7	5	6	5	5	7	4	5	8	4	7	5	6	5	5	7	4	5	8	4	6	4	5	4	4	6	3	4	7	3	31.5	31.5	28.3	31.865	279	279;335;344;406;494;135;158
IPI00012353;IPI00967738;IPI00795627;IPI00963941;IPI00793640;IPI00794210	IPI00012353;IPI00967738;IPI00795627;IPI00963941	P09001	11222	MRPL3	MRPL3 39S ribosomal protein L3, mitochondrial	5;5;5;4;1;1	5;5;5;4;1;1	5;5;5;4;1;1	>IPI:IPI00012353.1|SWISS-PROT:P09001|TREMBL:B4DW56|ENSEMBL:ENSP00000264995|REFSEQ:NP_009139|H-INV:HIT000280740|VEGA:OTTHUMP00000215980 Tax_Id=9606 Gene_Symbol=MRPL3 39S ribosomal protein L3, mitochondrial;>IPI:IPI00967738.1|ENSEMBL:ENSP00000424107|VEGA:OTT	6	5	5	5	2	0	0	0	0	2	1	1	3	2	2	0	0	0	0	2	1	1	3	2	2	0	0	0	0	2	1	1	3	2	18.1	18.1	18.1	38.632	348	348;363;375;176;28;155
IPI00012369;IPI00877695	IPI00012369	Q13257	4085	MAD2L1	MAD2L1 Mitotic spindle assembly checkpoint protein MAD2A	5;1	5;1	5;1	>IPI:IPI00012369.1|SWISS-PROT:Q13257|ENSEMBL:ENSP00000296509|REFSEQ:NP_002349|H-INV:HIT000029548|VEGA:OTTHUMP00000163919 Tax_Id=9606 Gene_Symbol=MAD2L1 Mitotic spindle assembly checkpoint protein MAD2A	2	5	5	5	2	2	2	5	2	2	2	2	1	2	2	2	2	5	2	2	2	2	1	2	2	2	2	5	2	2	2	2	1	2	24.4	24.4	24.4	23.51	205	205;90
IPI00012382;IPI00909847	IPI00012382	P09012	6626	SNRPA	SNRPA U1 small nuclear ribonucleoprotein A	10;4	10;4	8;3	>IPI:IPI00012382.3|SWISS-PROT:P09012|TREMBL:B2R802|ENSEMBL:ENSP00000243563|REFSEQ:NP_004587|H-INV:HIT000029593 Tax_Id=9606 Gene_Symbol=SNRPA U1 small nuclear ribonucleoprotein A	2	10	10	8	6	5	5	5	6	6	6	8	7	6	6	5	5	5	6	6	6	8	7	6	5	4	4	4	5	6	6	6	5	4	36.5	36.5	31.2	31.279	282	282;203
IPI00012429;IPI00607576;IPI01018849;IPI00607692;IPI00945163	IPI00012429;IPI00607576;IPI01018849;IPI00607692;IPI00945163	Q9H330-2	23731	C9orf5	C9orf5 Uncharacterised protein family UPF0118 protein	2;2;1;1;1	2;2;1;1;1	2;2;1;1;1	>IPI:IPI00012429.3|SWISS-PROT:Q9H330-2|TREMBL:B4DSW7|ENSEMBL:ENSP00000363714|REFSEQ:NP_114401|H-INV:HIT000071849|VEGA:OTTHUMP00000021880 Tax_Id=9606 Gene_Symbol=C9orf5 Uncharacterised protein family UPF0118 protein;>IPI:IPI00607576.1|SWISS-PROT:Q9H330-1|EN	5	2	2	2	2	1	1	0	2	2	2	0	0	0	2	1	1	0	2	2	2	0	0	0	2	1	1	0	2	2	2	0	0	0	3.2	3.2	3.2	98.385	886	886;911;431;502;503
IPI00012442;IPI00442863;IPI01011685;IPI00974560;IPI00982712;IPI00979451;IPI00982147;IPI00973731;IPI00982785;IPI00973932	IPI00012442;IPI00442863;IPI01011685	Q13283	10146	G3BP1	G3BP1 Ras GTPase-activat	17;11;10;6;5;5;5;5;4;2	17;11;10;6;5;5;5;5;4;2	16;10;10;5;4;4;4;4;3;1	>IPI:IPI00012442.1|SWISS-PROT:Q13283|TREMBL:B7Z8K4;Q32P45;Q53HH4;Q5U0Q1;Q6FI03|ENSEMBL:ENSP00000348578;ENSP00000377681|REFSEQ:NP_005745;NP_938405|H-INV:HIT000056659|VEGA:OTTHUMP00000160618;OTTHUMP00000224181 Tax_Id=9606 Gene_Symbol=G3BP1 Ras GTPase-activat	10	17	17	16	10	10	8	11	10	11	13	11	12	9	10	10	8	11	10	11	13	11	12	9	9	9	7	10	9	10	12	10	11	8	48.1	48.1	45.5	52.164	466	466;308;284;148;106;117;122;153;105;37
IPI00012450;IPI00917177	IPI00012450;IPI00917177	Q13287	9111	NMI	NMI N-myc-interactor	2;1	2;1	2;1	>IPI:IPI00012450.4|SWISS-PROT:Q13287|TREMBL:A4UCT9;A8K683;B4DQD4;Q8WTW2|ENSEMBL:ENSP00000243346|REFSEQ:NP_004679|H-INV:HIT000219275|VEGA:OTTHUMP00000162693 Tax_Id=9606 Gene_Symbol=NMI N-myc-interactor;>IPI:IPI00917177.1|TREMBL:C9JW17|ENSEMBL:ENSP0000038737	2	2	2	2	2	0	0	1	2	1	1	0	0	0	2	0	0	1	2	1	1	0	0	0	2	0	0	1	2	1	1	0	0	0	8.1	8.1	8.1	35.056	307	307;29
IPI00012451;IPI00946201;IPI00946384;IPI00101927	IPI00012451;IPI00946201	Q9HAV0	59345	GNB4	GNB4 Guanine nucleotide-binding protein subunit beta-4	10;6;2;1	3;2;1;0	3;2;1;0	>IPI:IPI00012451.3|SWISS-PROT:Q9HAV0|TREMBL:A8K3F6;B4DLV5|ENSEMBL:ENSP00000232564;ENSP00000419693|REFSEQ:NP_067642|H-INV:HIT000004364|VEGA:OTTHUMP00000165227;OTTHUMP00000212176 Tax_Id=9606 Gene_Symbol=GNB4 Guanine nucleotide-binding protein subunit beta-4;	4	10	3	3	5	3	5	5	5	5	5	5	7	6	1	1	0	2	1	1	2	1	1	1	1	1	0	2	1	1	2	1	1	1	29.7	12.6	12.6	37.567	340	340;79;165;669
IPI00792405;IPI00012463;IPI00790602;IPI01015120;IPI01015660;IPI00981859;IPI00973742;IPI01012863	IPI00792405;IPI00012463;IPI00790602;IPI01015120;IPI01015660;IPI00981859	Q6P1N9-2	83940	TATDN1	TATDN1 Isoform 2 of Putative deoxyribonuclease TATDN1	8;8;7;7;5;4;3;3	8;8;7;7;5;4;3;3	8;8;7;7;5;4;3;3	>IPI:IPI00792405.1|SWISS-PROT:Q6P1N9-2|ENSEMBL:ENSP00000428336|REFSEQ:NP_001139632|VEGA:OTTHUMP00000228329 Tax_Id=9606 Gene_Symbol=TATDN1 Isoform 2 of Putative deoxyribonuclease TATDN1;>IPI:IPI00012463.4|SWISS-PROT:Q6P1N9-1|ENSEMBL:ENSP00000276692|REFSEQ:N	8	8	8	8	1	3	1	3	1	5	0	2	0	1	1	3	1	3	1	5	0	2	0	1	1	3	1	3	1	5	0	2	0	1	36	36	36	28.166	250	250;297;210;322;207;202;93;110
IPI00217168;IPI00217166;IPI00217165;IPI00217164;IPI00217170;IPI00217169;IPI00217171;IPI00012490	IPI00217168;IPI00217166;IPI00217165;IPI00217164;IPI00217170;IPI00217169;IPI00217171;IPI00012490	P23634-5	493	ATP2B4	ATP2B4 Isoform ZK of Plasma membrane calcium-transporting ATPase 4	10;10;10;10;10;10;10;10	3;3;3;3;3;3;3;3	3;3;3;3;3;3;3;3	>IPI:IPI00217168.1|SWISS-PROT:P23634-5|ENSEMBL:ENSP00000433577|VEGA:OTTHUMP00000034090 Tax_Id=9606 Gene_Symbol=ATP2B4 Isoform ZK of Plasma membrane calcium-transporting ATPase 4;>IPI:IPI00217166.1|SWISS-PROT:P23634-4|TREMBL:A1X4Q2|ENSEMBL:ENSP00000375816 T	8	10	3	3	6	7	6	6	7	5	4	5	4	4	2	1	1	1	1	1	1	1	0	1	2	1	1	1	1	1	1	1	0	1	12.2	4	4	124.01	1122	1122;1134;1158;1170;1193;1205;1229;1241
IPI00012493;IPI00794659;IPI00791265;IPI00796373;IPI00794061	IPI00012493;IPI00794659;IPI00791265;IPI00796373	P60866	6224	SNORD54;RPS20	SNORD54	4;4;3;2;1	4;4;3;2;1	4;4;3;2;1	>IPI:IPI00012493.1|SWISS-PROT:P60866|ENSEMBL:ENSP00000009589;ENSP00000427788|REFSEQ:NP_001014|H-INV:HIT000050232|VEGA:OTTHUMP00000226397;OTTHUMP00000226399 Tax_Id=9606 Gene_Symbol=SNORD54;RPS20 40S ribosomal protein S20;>IPI:IPI00794659.1|TREMBL:B4DW28|ENS	5	4	4	4	3	3	4	3	4	2	4	3	3	3	3	3	4	3	4	2	4	3	3	3	3	3	4	3	4	2	4	3	3	3	28.6	28.6	28.6	13.373	119	119;142;61;46;64
IPI00012503;IPI00873020;IPI00744835;IPI00219825;IPI01013537;IPI00556640	IPI00012503;IPI00873020;IPI00744835;IPI00219825;IPI01013537;IPI00556640	P07602-1	5660	PSAP	PSAP Isoform Sap-mu-0 of Proactivator polypeptide	9;9;9;9;8;5	9;9;9;9;8;5	9;9;9;9;8;5	>IPI:IPI00012503.1|SWISS-PROT:P07602-1|TREMBL:Q53Y86|ENSEMBL:ENSP00000378394|REFSEQ:NP_002769|VEGA:OTTHUMP00000019776 Tax_Id=9606 Gene_Symbol=PSAP Isoform Sap-mu-0 of Proactivator polypeptide;>IPI:IPI00873020.1|TREMBL:F8W6Z6|ENSEMBL:ENSP00000350063 Tax_Id=	6	9	9	9	5	4	7	4	7	4	4	5	5	5	5	4	7	4	7	4	4	5	5	5	5	4	7	4	7	4	4	5	5	5	19.3	19.3	19.3	58.112	524	524;527;527;559;450;240
IPI00983298;IPI00956295;IPI01011983;IPI00012512;IPI00856004;IPI00985118	IPI00983298;IPI00956295;IPI01011983;IPI00012512;IPI00856004	E9PK85	22800	RRAS2	RRAS2 Uncharacterized protein	4;4;4;4;3;1	4;4;4;4;3;1	3;3;3;3;3;1	>IPI:IPI00983298.1|TREMBL:E9PK85|ENSEMBL:ENSP00000435453|VEGA:OTTHUMP00000230876 Tax_Id=9606 Gene_Symbol=RRAS2 Uncharacterized protein;>IPI:IPI00956295.1|TREMBL:B7Z6C4|ENSEMBL:ENSP00000437547|REFSEQ:NP_001170785 Tax_Id=9606 Gene_Symbol=RRAS2 ras-related pr	6	4	4	3	3	3	1	3	2	1	3	3	2	2	3	3	1	3	2	1	3	3	2	2	3	2	1	2	2	1	2	2	2	2	28.9	28.9	19.3	19.569	166	166;169;204;210;127;69
IPI00012535;IPI01019083;IPI01013215	IPI00012535;IPI01019083;IPI01013215	P31689	3301	DNAJA1	DNAJA1 DnaJ homolog subfamily A member 1	12;7;7	12;7;7	12;7;7	>IPI:IPI00012535.1|SWISS-PROT:P31689|TREMBL:Q5T7Q0;Q86TL9|ENSEMBL:ENSP00000369127|REFSEQ:NP_001530|H-INV:HIT000020396|VEGA:OTTHUMP00000021193 Tax_Id=9606 Gene_Symbol=DNAJA1 DnaJ homolog subfamily A member 1;>IPI:IPI01019083.1|TREMBL:B7Z5C0|ENSEMBL:ENSP0000	3	12	12	12	8	5	6	7	8	8	9	8	8	8	8	5	6	7	8	8	9	8	8	8	8	5	6	7	8	8	9	8	8	8	51.4	51.4	51.4	44.868	397	397;240;258
IPI00855725;IPI00297543;IPI00855872;IPI01026516;IPI00219049;IPI00012545;IPI01026473;IPI00445166	IPI00855725;IPI00297543;IPI00855872;IPI01026516;IPI00219049;IPI00012545	O43493-4	10618	TGOLN2	TGOLN2 Isoform 4 of Trans-Golgi network integral membrane protein 2	3;3;3;3;3;3;1;1	3;3;3;3;3;3;1;1	3;3;3;3;3;3;1;1	>IPI:IPI00855725.1|SWISS-PROT:O43493-4|ENSEMBL:ENSP00000381312|REFSEQ:NP_001193773|VEGA:OTTHUMP00000202897 Tax_Id=9606 Gene_Symbol=TGOLN2 Isoform 4 of Trans-Golgi network integral membrane protein 2;>IPI:IPI00297543.3|SWISS-PROT:O43493-2|ENSEMBL:ENSP000003	8	3	3	3	2	1	2	2	1	0	0	1	1	0	2	1	2	2	1	0	0	1	1	0	2	1	2	2	1	0	0	1	1	0	11.1	11.1	11.1	39.562	379	379;437;447;453;453;480;281;281
IPI00012575	IPI00012575	O00625	8544	PIR	PIR Pirin	7	7	7	>IPI:IPI00012575.1|SWISS-PROT:O00625|ENSEMBL:ENSP00000369785;ENSP00000369786|REFSEQ:NP_001018119;NP_003653|H-INV:HIT000325368|VEGA:OTTHUMP00000022961;OTTHUMP00000022962 Tax_Id=9606 Gene_Symbol=PIR Pirin	1	7	7	7	4	3	3	2	2	5	7	5	4	5	4	3	3	2	2	5	7	5	4	5	4	3	3	2	2	5	7	5	4	5	25.9	25.9	25.9	32.113	290	290
IPI00012578;IPI00946316	IPI00012578	O00629	3840	KPNA4	KPNA4 Importin subunit alpha-4	10;2	10;2	8;2	>IPI:IPI00012578.1|SWISS-PROT:O00629|ENSEMBL:ENSP00000334373|REFSEQ:NP_002259|H-INV:HIT000051166|VEGA:OTTHUMP00000213880 Tax_Id=9606 Gene_Symbol=KPNA4 Importin subunit alpha-4	2	10	10	8	4	5	6	6	5	7	4	5	7	4	4	5	6	6	5	7	4	5	7	4	4	4	5	5	4	6	4	4	5	4	30.9	30.9	27.3	57.886	521	521;170
IPI00012585;IPI00967527;IPI00964815;IPI00963880;IPI00964416;IPI00964710	IPI00012585;IPI00967527	P07686	3074	HEXB	HEXB Beta-hexosaminidase subunit beta	11;10;5;5;1;1	11;10;5;5;1;1	11;10;5;5;1;1	>IPI:IPI00012585.1|SWISS-PROT:P07686|ENSEMBL:ENSP00000261416|REFSEQ:NP_000512|H-INV:HIT000078589|VEGA:OTTHUMP00000128232 Tax_Id=9606 Gene_Symbol=HEXB Beta-hexosaminidase subunit beta;>IPI:IPI00967527.1|TREMBL:Q5URX0|ENSEMBL:ENSP00000426285|VEGA:OTTHUMP0000	6	11	11	11	3	6	6	7	4	4	4	3	5	3	3	6	6	7	4	4	4	3	5	3	3	6	6	7	4	4	4	3	5	3	24.1	24.1	24.1	63.111	556	556;331;170;202;35;52
IPI00218207;IPI00012645	IPI00218207;IPI00012645	O15020-2	6712	SPTBN2	SPTBN2 Isoform 2 of Spectrin beta chain, brain 2	10;10	2;2	2;2	>IPI:IPI00218207.2|SWISS-PROT:O15020-2|ENSEMBL:ENSP00000433593|VEGA:OTTHUMP00000235547 Tax_Id=9606 Gene_Symbol=SPTBN2 Isoform 2 of Spectrin beta chain, brain 2;>IPI:IPI00012645.2|SWISS-PROT:O15020-1|ENSEMBL:ENSP00000311489;ENSP00000432568|REFSEQ:NP_008877|	2	10	2	2	3	6	2	3	3	7	4	4	3	5	0	1	0	0	0	1	1	0	0	1	0	1	0	0	0	1	1	0	0	1	5.1	1.6	1.6	268.31	2365	2365;2390
IPI00012750	IPI00012750	P62851	6230	RPS25	RPS25 40S ribosomal protein S25	5	5	5	>IPI:IPI00012750.3|SWISS-PROT:P62851|ENSEMBL:ENSP00000435096|REFSEQ:NP_001019|H-INV:HIT000031580|VEGA:OTTHUMP00000232696 Tax_Id=9606 Gene_Symbol=RPS25 40S ribosomal protein S25	1	5	5	5	3	4	3	2	3	2	2	4	1	1	3	4	3	2	3	2	2	4	1	1	3	4	3	2	3	2	2	4	1	1	29.6	29.6	29.6	13.742	125	125
IPI00908843;IPI00012756	IPI00908843;IPI00012756	B4DDV1	24138	IFIT5	IFIT5 cDNA FLJ53857, highly similar to Interferon-induced protein with tetratricopeptide repeats 5	2;2	2;2	2;2	>IPI:IPI00908843.1|TREMBL:B4DDV1|ENSEMBL:ENSP00000414042 Tax_Id=9606 Gene_Symbol=IFIT5 cDNA FLJ53857, highly similar to Interferon-induced protein with tetratricopeptide repeats 5;>IPI:IPI00012756.1|SWISS-PROT:Q13325|TREMBL:B2R5X9;Q6IAX3|ENSEMBL:ENSP000003	2	2	2	2	0	0	1	1	0	0	0	0	0	0	0	0	1	1	0	0	0	0	0	0	0	0	1	1	0	0	0	0	0	0	6	6	6	50.519	434	434;482
IPI00012772;IPI00909884;IPI00976899;IPI01015034;IPI00976256;IPI00975850;IPI00792050	IPI00012772;IPI00909884;IPI00976899;IPI01015034;IPI00976256;IPI00975850	P62917	6132	RPL8	RPL8 60S ribosomal protein L8	9;8;8;8;7;6;3	9;8;8;8;7;6;3	9;8;8;8;7;6;3	>IPI:IPI00012772.8|SWISS-PROT:P62917|ENSEMBL:ENSP00000262584;ENSP00000378378|REFSEQ:NP_000964;NP_150644|H-INV:HIT000334555|VEGA:OTTHUMP00000229065;OTTHUMP00000229067 Tax_Id=9606 Gene_Symbol=RPL8 60S ribosomal protein L8;>IPI:IPI00909884.1|TREMBL:B4DVG7;E7E	7	9	9	9	6	7	7	7	7	7	6	7	8	6	6	7	7	7	7	7	6	7	8	6	6	7	7	7	7	7	6	7	8	6	42.4	42.4	42.4	28.024	257	257;188;205;235;167;221;148
IPI00879166;IPI00879374;IPI00012773;IPI00215764;IPI00879971;IPI00877659;IPI00879783;IPI00220288;IPI00917955;IPI00165357;IPI00880118;IPI01022811;IPI00877838;IPI01015920	IPI00879166;IPI00879374;IPI00012773;IPI00215764;IPI00879971;IPI00877659;IPI00879783;IPI00220288;IPI00917955;IPI00165357	E9PHA7;Q86SW2	9112	MTA1	MTA1 Uncharacterized protein	6;6;6;5;5;3;3;3;3;3;2;1;1;1	5;5;5;4;4;2;2;2;2;2;1;1;1;1	5;5;5;4;4;2;2;2;2;2;1;1;1;1	>IPI:IPI00879166.1|TREMBL:E9PHA7;Q86SW2|ENSEMBL:ENSP00000384180|VEGA:OTTHUMP00000197218 Tax_Id=9606 Gene_Symbol=MTA1 Uncharacterized protein;>IPI:IPI00879374.1|TREMBL:E7ESY4|ENSEMBL:ENSP00000385702|VEGA:OTTHUMP00000197217 Tax_Id=9606 Gene_Symbol=MTA1 Uncha	14	6	5	5	1	3	2	1	2	3	2	2	1	2	1	3	2	1	1	2	1	1	0	1	1	3	2	1	1	2	1	1	0	1	10.7	9.3	9.3	79.192	698	698;703;715;430;628;392;514;515;590;594;537;57;91;255
IPI00645816;IPI00012788	IPI00645816;IPI00012788	O15446-1	10849	CD3EAP	CD3EAP Isoform 1 of DNA-directed RNA polymerase I subunit RPA34	4;4	4;4	4;4	>IPI:IPI00645816.1|SWISS-PROT:O15446-1|TREMBL:A0JLT1;A8K818;Q05BI1|ENSEMBL:ENSP00000310966|REFSEQ:NP_036231|H-INV:HIT000221981 Tax_Id=9606 Gene_Symbol=CD3EAP Isoform 1 of DNA-directed RNA polymerase I subunit RPA34;>IPI:IPI00012788.1|SWISS-PROT:O15446-2 Ta	2	4	4	4	1	1	1	1	2	1	2	2	1	2	1	1	1	1	2	1	2	2	1	2	1	1	1	1	2	1	2	2	1	2	14.3	14.3	14.3	54.985	510	510;512
IPI00012795;IPI00642205	IPI00012795	Q13347	8668	EIF3I	EIF3I Eukaryotic translation initiation factor 3 subunit I	15;5	15;5	15;5	>IPI:IPI00012795.3|SWISS-PROT:Q13347|TREMBL:Q53HU7;Q5U0F4;Q9P1D9|ENSEMBL:ENSP00000362688|REFSEQ:NP_003748|H-INV:HIT000301875|VEGA:OTTHUMP00000008492 Tax_Id=9606 Gene_Symbol=EIF3I Eukaryotic translation initiation factor 3 subunit I	2	15	15	15	6	8	10	8	8	12	10	8	9	10	6	8	10	8	8	12	10	8	9	10	6	8	10	8	8	12	10	8	9	10	66.8	66.8	66.8	36.501	325	325;125
IPI00303933;IPI01010885;IPI00012828;IPI00926442;IPI00927496;IPI00011522	IPI00303933;IPI01010885;IPI00012828;IPI00926442;IPI00927496;IPI00011522	Q96CA6	30	ACAA1	ACAA1 3-ketoacyl-CoA thiolase, peroxisomal isoform b	4;4;4;3;3;2	4;4;4;3;3;2	2;2;2;1;1;2	>IPI:IPI00303933.4|TREMBL:Q96CA6|ENSEMBL:ENSP00000301810|REFSEQ:NP_001123882|VEGA:OTTHUMP00000209029 Tax_Id=9606 Gene_Symbol=ACAA1 3-ketoacyl-CoA thiolase, peroxisomal isoform b;>IPI:IPI01010885.1|TREMBL:F5GXL8;Q8NCW8|ENSEMBL:ENSP00000350838 Tax_Id=9606 Ge	6	4	4	2	2	1	0	0	1	0	2	1	0	2	2	1	0	0	1	0	2	1	0	2	1	1	0	0	1	0	1	0	0	2	24.5	24.5	14.2	34.664	331	331;356;424;290;383;153
IPI00012833	IPI00012833	P60510	5531	PPP4C	PPP4C Serine/threonine-protein phosphatase 4 catalytic subunit	8	7	7	>IPI:IPI00012833.1|SWISS-PROT:P60510|TREMBL:Q5U086|ENSEMBL:ENSP00000279387|REFSEQ:NP_002711|H-INV:HIT000292498|VEGA:OTTHUMP00000162993 Tax_Id=9606 Gene_Symbol=PPP4C Serine/threonine-protein phosphatase 4 catalytic subunit	1	8	7	7	6	6	5	4	5	3	5	4	3	5	5	5	4	4	4	2	4	3	2	4	5	5	4	4	4	2	4	3	2	4	42.3	37.8	37.8	35.08	307	307
IPI00185637;IPI00220145;IPI00012834;IPI00442098;IPI01026019;IPI00935184;IPI01025215;IPI00384127;IPI01025329;IPI01025594;IPI01026567;IPI01025794	IPI00185637;IPI00220145;IPI00012834;IPI00442098;IPI01026019;IPI00935184;IPI01025215;IPI00384127	Q13362-2	5527	PPP2R5C	PPP2R5C Isoform Gamma-1 of Serine/threonine-protein phosphatase 2A 56 kDa regulatory subunit gamma isoform	12;12;12;12;12;12;10;6;3;2;2;2	7;7;7;7;7;7;6;4;2;2;1;1	5;5;5;5;5;5;4;2;2;0;1;1	>IPI:IPI00185637.2|SWISS-PROT:Q13362-2|TREMBL:Q96L51|ENSEMBL:ENSP00000408389|REFSEQ:NP_848702 Tax_Id=9606 Gene_Symbol=PPP2R5C Isoform Gamma-1 of Serine/threonine-protein phosphatase 2A 56 kDa regulatory subunit gamma isoform;>IPI:IPI00220145.4|SWISS-PROT:Q	12	12	7	5	4	4	7	5	5	6	7	6	6	7	1	0	3	1	2	4	4	3	3	3	0	0	2	1	2	3	4	2	2	2	32.3	16.3	12.5	52.625	449	449;485;524;540;553;555;384;260;150;69;151;216
IPI00554626;IPI00012835;IPI00968298;IPI00964612;IPI00964334;IPI00966719;IPI00964890;IPI00965152	IPI00554626;IPI00012835;IPI00968298;IPI00964612;IPI00964334;IPI00966719	Q7Z2Q5	1487	CTBP1	CTBP1 C-terminal-binding protein 1 isoform 2	7;7;6;5;5;4;2;1	7;7;6;5;5;4;2;1	5;5;4;3;3;3;2;1	>IPI:IPI00554626.3|TREMBL:Q7Z2Q5|ENSEMBL:ENSP00000372411|REFSEQ:NP_001012632|H-INV:HIT000053871|VEGA:OTTHUMP00000217684 Tax_Id=9606 Gene_Symbol=CTBP1 C-terminal-binding protein 1 isoform 2;>IPI:IPI00012835.1|SWISS-PROT:Q13363|TREMBL:Q4KMQ8|ENSEMBL:ENSP0000	8	7	7	5	2	1	2	5	2	2	2	3	1	1	2	1	2	5	2	2	2	3	1	1	2	1	1	4	1	1	2	2	1	1	25.9	25.9	21.7	46.404	429	429;440;187;171;202;145;287;184
IPI00012837;IPI00909299;IPI00029722;IPI01014265	IPI00012837	P33176	3799	KIF5B	KIF5B Kinesin-1 heavy chain	49;23;11;10	49;23;11;10	39;19;2;2	>IPI:IPI00012837.1|SWISS-PROT:P33176|TREMBL:A8K048;D3DRX6;Q2TA90;Q66K46;Q6P164|ENSEMBL:ENSP00000307078|REFSEQ:NP_004512|H-INV:HIT000322766|VEGA:OTTHUMP00000019411 Tax_Id=9606 Gene_Symbol=KIF5B Kinesin-1 heavy chain	4	49	49	39	31	23	29	26	24	29	29	19	23	31	31	23	29	26	24	29	29	19	23	31	24	19	23	20	18	21	22	17	20	24	56.3	56.3	45	109.68	963	963;438;1032;943
IPI00012866;IPI01009564;IPI01025067;IPI01025286	IPI00012866;IPI01009564	P31749	207	AKT1	AKT1 RAC	5;4;1;1	5;4;1;1	4;3;1;1	>IPI:IPI00012866.2|SWISS-PROT:P31749|TREMBL:B0LPE5;B3KVH4|ENSEMBL:ENSP00000270202;ENSP00000384293;ENSP00000385326;ENSP00000450688;ENSP00000451166;ENSP00000451828|REFSEQ:NP_001014431;NP_001014432;NP_005154|H-INV:HIT000266047 Tax_Id=9606 Gene_Symbol=AKT1 RAC	4	5	5	4	2	1	2	1	4	2	2	0	0	0	2	1	2	1	4	2	2	0	0	0	1	1	2	1	3	1	1	0	0	0	16.7	16.7	12.3	55.686	480	480;418;92;105
IPI00012870;IPI00794313;IPI01010542;IPI01011038;IPI00784816;IPI00797722;IPI00788928;IPI00790293;IPI00798192;IPI00797131;IPI00440705;IPI01025645;IPI00219411;IPI00031747	IPI00012870;IPI00794313;IPI01010542;IPI01011038;IPI00784816	P31751	208	AKT2	AKT2 RAC-beta serine/threonine-protein kinase	3;2;2;2;2;1;1;1;1;1;1;1;1;1	2;1;2;1;2;1;1;1;1;1;1;0;0;0	2;1;2;1;2;1;1;1;1;1;1;0;0;0	>IPI:IPI00012870.1|SWISS-PROT:P31751|TREMBL:B4DG79;Q05BV0|ENSEMBL:ENSP00000375892;ENSP00000399532|REFSEQ:NP_001617|H-INV:HIT000196919|VEGA:OTTHUMP00000174417 Tax_Id=9606 Gene_Symbol=AKT2 RAC-beta serine/threonine-protein kinase;>IPI:IPI00794313.1|TREMBL:C9	14	3	2	2	2	0	0	0	1	2	3	0	0	1	1	0	0	0	0	1	2	0	0	1	1	0	0	0	0	1	2	0	0	1	11.9	7.5	7.5	55.768	481	481;210;288;382;438;67;96;107;119;133;147;162;465;479
IPI00219093;IPI00219092;IPI00328761;IPI00328760;IPI00012896;IPI00375387;IPI00375388	IPI00219093;IPI00219092;IPI00328761;IPI00328760;IPI00012896;IPI00375387;IPI00375388	P23760-3	5077	PAX3	PAX3 Isoform Pax3B of Paired box protein Pax-3	1;1;1;1;1;1;1	1;1;1;1;1;1;1	1;1;1;1;1;1;1	>IPI:IPI00219093.1|SWISS-PROT:P23760-3|ENSEMBL:ENSP00000258387|REFSEQ:NP_039230|VEGA:OTTHUMP00000164209 Tax_Id=9606 Gene_Symbol=PAX3 Isoform Pax3B of Paired box protein Pax-3;>IPI:IPI00219092.1|SWISS-PROT:P23760-2|TREMBL:C7FNH7|ENSEMBL:ENSP00000386817|REFS	7	1	1	1	1	0	0	0	0	1	0	1	1	0	1	0	0	0	0	1	0	1	1	0	1	0	0	0	0	1	0	1	1	0	4.4	4.4	4.4	22.743	206	206;215;403;407;479;484;505
IPI00012912	IPI00012912	P23786	1376	CPT2	CPT2 Carnitine O-palmitoyltransferase 2, mitochondrial	8	8	8	>IPI:IPI00012912.1|SWISS-PROT:P23786|TREMBL:Q53G79|ENSEMBL:ENSP00000360541|REFSEQ:NP_000089|H-INV:HIT000217930|VEGA:OTTHUMP00000010493 Tax_Id=9606 Gene_Symbol=CPT2 Carnitine O-palmitoyltransferase 2, mitochondrial	1	8	8	8	2	4	5	2	4	2	1	3	1	2	2	4	5	2	4	2	1	3	1	2	2	4	5	2	4	2	1	3	1	2	16.7	16.7	16.7	73.776	658	658
IPI00012970;IPI00890827;IPI00890743;IPI01012187;IPI00514237	IPI00012970;IPI00890827;IPI00890743;IPI01012187	O00743-1	5537	PPP6C	PPP6C Isoform 1 of Serine/threonine-protein phosphatase 6 catalytic subunit	10;9;9;5;2	10;9;9;5;2	10;9;9;5;2	>IPI:IPI00012970.1|SWISS-PROT:O00743-1|ENSEMBL:ENSP00000362648|REFSEQ:NP_002712|H-INV:HIT000032970|VEGA:OTTHUMP00000022122 Tax_Id=9606 Gene_Symbol=PPP6C Isoform 1 of Serine/threonine-protein phosphatase 6 catalytic subunit;>IPI:IPI00890827.1|SWISS-PROT:O00	5	10	10	10	5	7	9	7	7	6	5	8	6	6	5	7	9	7	7	6	5	8	6	6	5	7	9	7	7	6	5	8	6	6	40.3	40.3	40.3	35.144	305	305;283;342;158;125
IPI00925850;IPI00644131;IPI00012989	IPI00925850;IPI00644131;IPI00012989	B4E0K9	4125	MAN2B1	MAN2B1 cDNA FLJ54572, highly similar to Lysosomal alpha-mannosidase	3;3;3	3;3;3	3;3;3	>IPI:IPI00925850.2|TREMBL:B4E0K9|ENSEMBL:ENSP00000390583;ENSP00000438266|VEGA:OTTHUMP00000209825 Tax_Id=9606 Gene_Symbol=MAN2B1 cDNA FLJ54572, highly similar to Lysosomal alpha-mannosidase;>IPI:IPI00644131.1|TREMBL:Q93093|ENSEMBL:ENSP00000221363|REFSEQ:NP_	3	3	3	3	1	2	0	0	0	0	0	0	1	0	1	2	0	0	0	0	0	0	1	0	1	2	0	0	0	0	0	0	1	0	4.4	4.4	4.4	107.46	950	950;1010;1011
IPI01025254;IPI00647126;IPI00012998;IPI00030654;IPI00910864;IPI01021069	IPI01025254;IPI00647126;IPI00012998;IPI00030654	Q16630-3 Tax_Id=9606 Gene_Symbol=MIR1279;CPSF6 Isoform 3 of Cleavage and polyadenylation specificity factor subunit 6;>IPI	11052	MIR1279;CPSF6	MIR1279	7;7;7;7;2;1	7;7;7;7;2;1	7;7;7;7;2;1	>IPI:IPI01025254.1|SWISS-PROT:Q16630-3 Tax_Id=9606 Gene_Symbol=MIR1279;CPSF6 Isoform 3 of Cleavage and polyadenylation specificity factor subunit 6;>IPI:IPI00647126.2|TREMBL:C9JGC2;F8WJN3|ENSEMBL:ENSP00000391437 Tax_Id=9606 Gene_Symbol=MIR1279;CPSF6 Unchar	6	7	7	7	3	3	3	5	4	5	5	5	4	3	3	3	3	5	4	5	5	5	4	3	3	3	3	5	4	5	5	5	4	3	17.4	17.4	17.4	52.325	478	478;479;551;588;300;107
IPI00013002;IPI00335561;IPI00375615;IPI00335560;IPI00375616	IPI00013002;IPI00335561;IPI00375615	O00762	11065	UBE2C	UBE2C Ubiquitin-conjugating enzyme E2 C	9;7;7;4;2	9;7;7;4;2	9;7;7;4;2	>IPI:IPI00013002.1|SWISS-PROT:O00762|TREMBL:B2R4U3;Q5TZN3|ENSEMBL:ENSP00000348838|REFSEQ:NP_008950|H-INV:HIT000053581|VEGA:OTTHUMP00000031653 Tax_Id=9606 Gene_Symbol=UBE2C Ubiquitin-conjugating enzyme E2 C;>IPI:IPI00335561.2|TREMBL:E1P5N7|ENSEMBL:ENSP00000	5	9	9	9	4	4	4	3	2	7	5	4	3	4	4	4	4	3	2	7	5	4	3	4	4	4	4	3	2	7	5	4	3	4	75.4	75.4	75.4	19.652	179	179;140;150;161;50
IPI00013004;IPI00418202;IPI00791490;IPI00216320;IPI00793433	IPI00013004;IPI00418202;IPI00791490;IPI00216320	O00764-1	8566	PDXK	PDXK Isoform 1 of Pyridoxal kinase	12;11;10;9;1	12;11;10;9;1	12;11;10;9;1	>IPI:IPI00013004.1|SWISS-PROT:O00764-1|ENSEMBL:ENSP00000291565|REFSEQ:NP_003672|H-INV:HIT000029363|VEGA:OTTHUMP00000109454 Tax_Id=9606 Gene_Symbol=PDXK Isoform 1 of Pyridoxal kinase;>IPI:IPI00418202.2|SWISS-PROT:O00764-3|TREMBL:F2Z2Y4|ENSEMBL:ENSP000004207	5	12	12	12	12	10	11	11	11	8	7	11	10	9	12	10	11	11	11	8	7	11	10	9	12	10	11	11	11	8	7	11	10	9	43.6	43.6	43.6	35.102	312	312;272;259;284;87
IPI00013068;IPI00984035;IPI01015563;IPI00974080;IPI00976006;IPI00977156;IPI00974151;IPI00974294;IPI00973922;IPI00977424	IPI00013068;IPI00984035	P60228	3646	EIF3E	EIF3E Eukaryotic translation initiation factor 3 subunit E	19;14;7;7;6;5;2;1;1;1	19;14;7;7;6;5;2;1;1;1	19;14;7;7;6;5;2;1;1;1	>IPI:IPI00013068.1|SWISS-PROT:P60228|TREMBL:B2R806;B3KW56;Q6IAX5|ENSEMBL:ENSP00000220849|REFSEQ:NP_001559|H-INV:HIT000294580|VEGA:OTTHUMP00000227726 Tax_Id=9606 Gene_Symbol=EIF3E Eukaryotic translation initiation factor 3 subunit E;>IPI:IPI00984035.1|TREMB	10	19	19	19	9	9	11	13	10	10	12	12	9	11	9	9	11	13	10	10	12	12	9	11	9	9	11	13	10	10	12	12	9	11	49.4	49.4	49.4	52.22	445	445;352;171;226;156;75;75;45;56;74
IPI00167147;IPI00013070;IPI00736859;IPI01009355;IPI00402391;IPI00258093;IPI00386971	IPI00167147;IPI00013070;IPI00736859;IPI01009355;IPI00402391	Q9BUJ2-2 Tax_Id=9606 Gene_Symbol=HNRNPUL1 Isoform 2 of Heterogeneous nuclear ribonucleoprotein U-like protein 1;>IPI	11100	HNRNPUL1	HNRNPUL1 Isoform 2 of Heterogeneous nuclear ribonucleoprotein U-like protein 1	23;23;22;22;18;1;1	23;23;22;22;18;1;1	23;23;22;22;18;1;1	>IPI:IPI00167147.1|SWISS-PROT:Q9BUJ2-2 Tax_Id=9606 Gene_Symbol=HNRNPUL1 Isoform 2 of Heterogeneous nuclear ribonucleoprotein U-like protein 1;>IPI:IPI00013070.2|SWISS-PROT:Q9BUJ2-1|TREMBL:A8K5K0;A8K6U7|ENSEMBL:ENSP00000375863|REFSEQ:NP_008971|H-INV:HIT0000	7	23	23	23	12	11	11	13	11	16	15	14	12	13	12	11	11	13	11	16	15	14	12	13	12	11	11	13	11	16	15	14	12	13	35.9	35.9	35.9	90.291	804	804;856;756;767;752;122;390
IPI00013122	IPI00013122	Q16543	11140	CDC37	CDC37 Hsp90 co-chaperone Cdc37	11	11	11	>IPI:IPI00013122.1|SWISS-PROT:Q16543|TREMBL:A1L0W4;Q6FG59|ENSEMBL:ENSP00000222005|REFSEQ:NP_008996|H-INV:HIT000304645 Tax_Id=9606 Gene_Symbol=CDC37 Hsp90 co-chaperone Cdc37	1	11	11	11	7	9	7	7	8	6	6	5	6	5	7	9	7	7	8	6	6	5	6	5	7	9	7	7	8	6	6	5	6	5	32.8	32.8	32.8	44.468	378	378
IPI00791542;IPI00793335;IPI00013146;IPI00789525;IPI00945124;IPI00792175;IPI00944990;IPI00946566	IPI00791542;IPI00793335;IPI00013146;IPI00789525	E9PGX2;Q59GX8;Q96Q16	56945	MRPS22	MRPS22 Uncharacterized protein	9;9;9;5;4;4;3;1	9;9;9;5;4;4;3;1	9;9;9;5;4;4;3;1	>IPI:IPI00791542.2|TREMBL:E9PGX2;Q59GX8;Q96Q16|ENSEMBL:ENSP00000419303|VEGA:OTTHUMP00000216958 Tax_Id=9606 Gene_Symbol=MRPS22 Uncharacterized protein;>IPI:IPI00793335.2|ENSEMBL:ENSP00000418233|VEGA:OTTHUMP00000216957 Tax_Id=9606 Gene_Symbol=MRPS22 41 kDa p	8	9	9	9	5	4	3	4	3	3	5	4	2	3	5	4	3	4	3	3	5	4	2	3	5	4	3	4	3	3	5	4	2	3	40.4	40.4	40.4	36.805	319	319;359;360;218;168;200;121;51
IPI00013160;IPI00183443;IPI00514767;IPI00555840;IPI00908382	IPI00013160;IPI00183443;IPI00514767	P41214-1	1939	EIF2D	EIF2D Isoform 1 of Eukaryotic translation initiation factor 2D	11;8;6;2;1	11;8;6;2;1	7;4;6;2;1	>IPI:IPI00013160.2|SWISS-PROT:P41214-1|ENSEMBL:ENSP00000271764|REFSEQ:NP_008824|H-INV:HIT000030499|VEGA:OTTHUMP00000034537 Tax_Id=9606 Gene_Symbol=EIF2D Isoform 1 of Eukaryotic translation initiation factor 2D;>IPI:IPI00183443.5|SWISS-PROT:P41214-2|ENSEMBL	5	11	11	7	4	4	4	5	5	2	4	3	3	3	4	4	4	5	5	2	4	3	3	3	3	3	2	4	4	2	3	3	2	2	31.7	31.7	21.1	64.706	584	584;460;271;106;139
IPI00013167;IPI00926139;IPI00927346;IPI00796072	IPI00013167;IPI00926139;IPI00927346;IPI00796072	P82663	64432	MRPS25	MRPS25 28S ribosomal protein S25, mitochondrial	2;1;1;1	2;1;1;1	2;1;1;1	>IPI:IPI00013167.1|SWISS-PROT:P82663|ENSEMBL:ENSP00000253686|REFSEQ:NP_071942|H-INV:HIT000007707|VEGA:OTTHUMP00000160273 Tax_Id=9606 Gene_Symbol=MRPS25 28S ribosomal protein S25, mitochondrial;>IPI:IPI00926139.1|TREMBL:E7EPW2;Q96Q22|ENSEMBL:ENSP00000396828	4	2	2	2	1	1	0	1	1	1	0	0	0	0	1	1	0	1	1	1	0	0	0	0	1	1	0	1	1	1	0	0	0	0	15	15	15	20.116	173	173;110;129;145
IPI00013174;IPI00556514;IPI00644837;IPI01009009;IPI00969146;IPI00916896;IPI00916274;IPI00917085	IPI00013174	Q96PK6-1	10432	RBM14;RBM14-RBM4	RBM14	19;9;6;4;4;4;4;4	19;9;6;4;4;4;4;4	15;9;2;0;0;0;0;0	>IPI:IPI00013174.2|SWISS-PROT:Q96PK6-1|TREMBL:B4DNG4|ENSEMBL:ENSP00000311747|REFSEQ:NP_006319|H-INV:HIT000005042|VEGA:OTTHUMP00000179145 Tax_Id=9606 Gene_Symbol=RBM14;RBM14-RBM4 Isoform 1 of RNA-binding protein 14	8	19	19	15	10	9	10	9	8	14	10	11	10	10	10	9	10	9	8	14	10	11	10	10	8	8	8	8	7	11	7	9	9	7	31.4	31.4	24.5	69.491	669	669;552;156;118;119;129;147;159
IPI00013180;IPI00922484;IPI00925240;IPI00925053;IPI00925500	IPI00013180;IPI00922484;IPI00925240;IPI00925053	P41223	8896	BUD31	BUD31 Protein BUD31 homolog	8;7;6;5;2	8;7;6;5;2	8;7;6;5;2	>IPI:IPI00013180.2|SWISS-PROT:P41223|ENSEMBL:ENSP00000222969;ENSP00000386023|REFSEQ:NP_003901|H-INV:HIT000337820|VEGA:OTTHUMP00000206247;OTTHUMP00000206248 Tax_Id=9606 Gene_Symbol=BUD31 Protein BUD31 homolog;>IPI:IPI00922484.1|TREMBL:B7Z4S9 Tax_Id=9606 Gen	5	8	8	8	4	3	4	4	3	5	7	4	4	4	4	3	4	4	3	5	7	4	4	4	4	3	4	4	3	5	7	4	4	4	52.8	52.8	52.8	17	144	144;145;115;103;37
IPI00013184;IPI00440719;IPI00791664;IPI00793465;IPI00644194;IPI00641919;IPI00853145;IPI00455623;IPI00965335	IPI00013184;IPI00440719;IPI00791664;IPI00793465	P41227	8260	NAA10	NAA10 N-alpha-acetyltransferase 10, NatA catalytic subunit	9;8;5;5;4;4;3;2;1	9;8;5;5;4;4;3;2;1	9;8;5;5;4;4;3;2;1	>IPI:IPI00013184.1|SWISS-PROT:P41227|ENSEMBL:ENSP00000417763|REFSEQ:NP_003482|H-INV:HIT000292085|VEGA:OTTHUMP00000026001 Tax_Id=9606 Gene_Symbol=NAA10 N-alpha-acetyltransferase 10, NatA catalytic subunit;>IPI:IPI00440719.2|TREMBL:A6NM98;B4DFG1;B7Z9N2;Q6P4J	9	9	9	9	3	5	5	4	2	4	4	3	4	3	3	5	5	4	2	4	4	3	4	3	3	5	5	4	2	4	4	3	4	3	56.2	56.2	56.2	26.458	235	235;220;169;184;142;146;184;229;111
IPI00013195;IPI00981529;IPI00555553;IPI00984653;IPI00985377	IPI00013195;IPI00981529;IPI00555553	Q13405	740	MRPL49	MRPL49 39S ribosomal protein L49, mitochondrial	3;2;2;1;1	3;2;2;1;1	3;2;2;1;1	>IPI:IPI00013195.1|SWISS-PROT:Q13405|ENSEMBL:ENSP00000279242;ENSP00000434190|REFSEQ:NP_004918|H-INV:HIT000049066|VEGA:OTTHUMP00000230438;OTTHUMP00000230440 Tax_Id=9606 Gene_Symbol=MRPL49 39S ribosomal protein L49, mitochondrial;>IPI:IPI00981529.1|ENSEMBL:E	5	3	3	3	3	2	2	2	2	2	2	3	3	3	3	2	2	2	2	2	2	3	3	3	3	2	2	2	2	2	2	3	3	3	23.5	23.5	23.5	19.198	166	166;127;143;99;140
IPI00910540;IPI00013212	IPI00910540;IPI00013212	B4DP99;E7EQW6	1445	CSK	CSK cDNA FLJ51496, highly similar to Tyrosine-protein kinase CSK	8;8	8;8	8;8	>IPI:IPI00910540.1|TREMBL:B4DP99;E7EQW6|ENSEMBL:ENSP00000405551 Tax_Id=9606 Gene_Symbol=CSK cDNA FLJ51496, highly similar to Tyrosine-protein kinase CSK;>IPI:IPI00013212.1|SWISS-PROT:P41240|TREMBL:A8K3B6;B2R6Q4;B4DMZ0;B5BU52;Q53EL3|ENSEMBL:ENSP00000220003;	2	8	8	8	2	1	2	1	2	4	2	2	1	1	2	1	2	1	2	4	2	2	1	1	2	1	2	1	2	4	2	2	1	1	26.8	26.8	26.8	44.736	399	399;450
IPI00013214;IPI00940786;IPI00385434	IPI00013214;IPI00940786	P25205	4172	MCM3	MCM3 cDNA FLJ55599, highly similar to DNA replication licensing factor MCM3	35;32;4	35;32;4	35;32;4	>IPI:IPI00013214.2|SWISS-PROT:P25205|TREMBL:B2R7C5;B4DWW4;Q53HJ4;Q8NHX6|ENSEMBL:ENSP00000229854|REFSEQ:NP_002379|H-INV:HIT000030527|VEGA:OTTHUMP00000016600 Tax_Id=9606 Gene_Symbol=MCM3 cDNA FLJ55599, highly similar to DNA replication licensing factor MCM3;	3	35	35	35	21	20	23	20	19	29	22	23	26	20	21	20	23	20	19	29	22	23	26	20	21	20	23	20	19	29	22	23	26	20	51.6	51.6	51.6	95.907	853	853;762;330
IPI00013216	IPI00013216	Q13416	4999	ORC2	ORC2 Origin recognition complex subunit 2	2	2	2	>IPI:IPI00013216.1|SWISS-PROT:Q13416|TREMBL:B4DYU9|ENSEMBL:ENSP00000234296|REFSEQ:NP_006181|VEGA:OTTHUMP00000163672 Tax_Id=9606 Gene_Symbol=ORC2 Origin recognition complex subunit 2	1	2	2	2	1	2	0	1	0	1	0	0	1	1	1	2	0	1	0	1	0	0	1	1	1	2	0	1	0	1	0	0	1	1	5.2	5.2	5.2	65.971	577	577
IPI01021893;IPI00013217	IPI01021893;IPI00013217	F8VSL3	4801	NFYB	NFYB Uncharacterized protein	2;2	2;2	2;2	>IPI:IPI01021893.1|TREMBL:F8VSL3|ENSEMBL:ENSP00000448250 Tax_Id=9606 Gene_Symbol=NFYB Uncharacterized protein;>IPI:IPI00013217.1|SWISS-PROT:P25208|ENSEMBL:ENSP00000240055;ENSP00000447486|REFSEQ:NP_006157|H-INV:HIT000032370 Tax_Id=9606 Gene_Symbol=NFYB Nucl	2	2	2	2	0	0	1	1	0	0	2	1	0	0	0	0	1	1	0	0	2	1	0	0	0	0	1	1	0	0	2	1	0	0	26	26	26	14.548	131	131;207
IPI00644150;IPI00013218;IPI00956229	IPI00644150;IPI00013218;IPI00956229	C9IZF6	8228	PNPLA4	PNPLA4 Uncharacterized protein	2;2;1	2;2;1	2;2;1	>IPI:IPI00644150.1|TREMBL:C9IZF6|ENSEMBL:ENSP00000406698|VEGA:OTTHUMP00000022870 Tax_Id=9606 Gene_Symbol=PNPLA4 Uncharacterized protein;>IPI:IPI00013218.3|SWISS-PROT:P41247|ENSEMBL:ENSP00000370430;ENSP00000415245|REFSEQ:NP_001135861;NP_004641|H-INV:HIT0002	3	2	2	2	0	0	0	1	0	0	0	1	0	0	0	0	0	1	0	0	0	1	0	0	0	0	0	1	0	0	0	1	0	0	15.8	15.8	15.8	20.649	190	190;253;166
IPI00013219;IPI00921075;IPI00922759;IPI01012931;IPI00985220;IPI00984656;IPI00556543;IPI00985172	IPI00013219;IPI00921075;IPI00922759;IPI01012931	Q13418	3611	ILK	ILK Integrin-li	16;15;14;11;5;5;1;1	16;15;14;11;5;5;1;1	16;15;14;11;5;5;1;1	>IPI:IPI00013219.1|SWISS-PROT:Q13418|ENSEMBL:ENSP00000299421;ENSP00000379975;ENSP00000403487|REFSEQ:NP_001014794;NP_001014795;NP_004508|H-INV:HIT000219709|VEGA:OTTHUMP00000164591;OTTHUMP00000229991;OTTHUMP00000229996 Tax_Id=9606 Gene_Symbol=ILK Integrin-li	8	16	16	16	10	6	6	6	7	9	7	4	7	5	10	6	6	6	7	9	7	4	7	5	10	6	6	6	7	9	7	4	7	5	40.7	40.7	40.7	51.419	452	452;452;391;318;209;219;36;40
IPI00013241	IPI00013241	Q9BZL1	59286	UBL5	UBL5 Ubiquitin-like protein 5	3	3	3	>IPI:IPI00013241.1|SWISS-PROT:Q9BZL1|TREMBL:B2R4N3|ENSEMBL:ENSP00000351492|REFSEQ:NP_001041706;NP_077268|H-INV:HIT000272288 Tax_Id=9606 Gene_Symbol=UBL5 Ubiquitin-like protein 5	1	3	3	3	3	1	2	1	1	2	3	3	1	2	3	1	2	1	1	2	3	3	1	2	3	1	2	1	1	2	3	3	1	2	41.1	41.1	41.1	8.5468	73	73
IPI01012987;IPI00909622;IPI00607841;IPI00013256;IPI00902991;IPI01009007	IPI01012987;IPI00909622;IPI00607841;IPI00013256;IPI00902991;IPI01009007	E9PID8	1478	CSTF2	CSTF2 Uncharacterized protein	12;12;12;12;11;6	12;12;12;12;11;6	8;8;8;8;7;4	>IPI:IPI01012987.1|TREMBL:E9PID8|ENSEMBL:ENSP00000432060|VEGA:OTTHUMP00000234163 Tax_Id=9606 Gene_Symbol=CSTF2 Uncharacterized protein;>IPI:IPI00909622.1|TREMBL:B4DUD5|ENSEMBL:ENSP00000407000 Tax_Id=9606 Gene_Symbol=CSTF2 cDNA FLJ58787, highly similar to C	6	12	12	8	4	6	4	5	6	6	4	5	7	6	4	6	4	5	6	6	4	5	7	6	2	3	2	2	3	4	2	4	5	4	40.4	40.4	27.2	46.665	438	438;553;560;577;597;225
IPI00984604;IPI00909815;IPI00902975;IPI00013271	IPI00984604;IPI00909815;IPI00902975;IPI00013271	E5RGY0	79139	DERL1	DERL1 Uncharacterized protein	1;1;1;1	1;1;1;1	1;1;1;1	>IPI:IPI00984604.1|TREMBL:E5RGY0|ENSEMBL:ENSP00000429199;ENSP00000430086|VEGA:OTTHUMP00000228366;OTTHUMP00000228367 Tax_Id=9606 Gene_Symbol=DERL1 Uncharacterized protein;>IPI:IPI00909815.1|TREMBL:B4E1G1|ENSEMBL:ENSP00000389965|VEGA:OTTHUMP00000228365 Tax_I	4	1	1	1	1	1	1	1	1	0	0	0	0	1	1	1	1	1	1	0	0	0	0	1	1	1	1	1	1	0	0	0	0	1	7.3	7.3	7.3	17.221	151	151;151;231;251
IPI01009738;IPI00220522;IPI00013272;IPI00927614	IPI01009738;IPI00220522;IPI00013272;IPI00927614	Q13439-3 Tax_Id=9606 Gene_Symbol=GOLGA4 Isoform 3 of Golgin subfamily A member 4;>IPI	2803	GOLGA4	GOLGA4 Isoform 3 of Golgin subfamily A member 4	4;4;4;4	4;4;4;4	4;4;4;4	>IPI:IPI01009738.1|SWISS-PROT:Q13439-3 Tax_Id=9606 Gene_Symbol=GOLGA4 Isoform 3 of Golgin subfamily A member 4;>IPI:IPI00220522.1|SWISS-PROT:Q13439-4|TREMBL:Q9H2G3|ENSEMBL:ENSP00000405842|VEGA:OTTHUMP00000209805 Tax_Id=9606 Gene_Symbol=GOLGA4 Isoform 4 of	4	4	4	4	1	3	0	2	1	1	0	0	0	0	1	3	0	2	1	1	0	0	0	0	1	3	0	2	1	1	0	0	0	0	2.6	2.6	2.6	260.32	2223	2223;2228;2230;2243
[truncated: 3,260 more rows]
[truncated: 53 more columns]

## Sheet: Supplementary table 2
Supplementary table 2. Imputated normalized quantification results of 3313 proteins(quantifed in more than 3 samples).
[truncated: 3,314 more rows]

## Sheet: Supplementary table 3
Supplementary table 3. 186 significant proteins with foldchange >=1.5, ttest pvalue <= 0.01.
[truncated: 187 more rows]

[truncated: 1 more sheets: 工作表3]
